# Supplementary material for: One mol­ecule, three crystal structures: conformational trimorphism of N-[(1S)-1-phenyl­eth­yl]benzamide
Source: Acta Crystallogr E Crystallogr Commun. 2020 Jul 7;76(Pt 8):1229–33. doi: 10.1107/S2056989020008877 (PMC7405568; doi:10.1107/S2056989020008877)
Supplement: Supplementary file 1 [file e-76-01229-sup1.cif]

##############################################################################
#                                                                            #
# This CIF contains the data in a paper accepted for publication in          #
# Acta Crystallographica Section E. It conforms to the requirements of       #
# Notes for Authors for Acta Crystallographica Section E, and has been       #
# peer reviewed under the auspices of the IUCr Commission on Journals.       #
#                                                                            #
# Full details of the Crystallographic Information File format               #
# are given in the paper "The Crystallographic Information File (CIF):       #
# a New Standard Archive File for Crystallography" by S. R. Hall, F. H.      #
# Allen and I. D. Brown [Acta Cryst. (1991), A47, 655-685].                  #
#                                                                            #
# The current version of the core CIF dictionary is obtainable from          #
# ftp://ftp.iucr.org/pub/cif_core.dic.                                       #
#                                                                            #
# Software is freely available for graphical display of the structure(s)     #
# in this CIF. For information consult the CIF software page                 #
# http://www.iucr.org/resources/cif/software.                                #
#                                                                            #
# This file may be used for bona fide research purposes within the           #
# scientific community so long as proper attribution is given to the journal # 
# article from which it was obtained.                                        #
#                                                                            #
##############################################################################
data_I
_audit_creation_method     SHELXL-2018/3
_database_code_CSD     ?
_chemical_name_systematic
;
<i>N</i>-[(1<i>S</i>)-1-Phenylethyl]benzamide
;
_chemical_name_common     ?
_chemical_formula_moiety     'C15 H15 N O'
_chemical_formula_sum     'C15 H15 N O'
_chemical_formula_iupac     'C15 H15 N O'
_chemical_formula_weight     225.28
_chemical_melting_point     395
_chemical_absolute_configuration     syn
_space_group_crystal_system     monoclinic
_space_group_name_H-M_alt     'P 21'
_space_group_name_Hall     'P 2yb'
loop_
    _space_group_symop_operation_xyz
    'x, y, z'
    '-x, y+1/2, -z'
_cell_length_a     5.0472(4)
_cell_length_b     9.3118(7)
_cell_length_c     13.9581(15)
_cell_angle_alpha     90
_cell_angle_beta     99.708(8)
_cell_angle_gamma     90
_cell_volume     646.62(10)
_cell_formula_units_Z     2
_cell_measurement_reflns_used     7505
_cell_measurement_theta_min     2.90
_cell_measurement_theta_max     21.00
_cell_measurement_temperature     295.0(10)
_exptl_crystal_description     Prism
_exptl_crystal_colour     Colourless
_exptl_crystal_size_max     0.368
_exptl_crystal_size_mid     0.119
_exptl_crystal_size_min     0.087
_exptl_crystal_density_diffrn     1.157
_exptl_crystal_density_meas     ?
_exptl_crystal_density_method     ?
_exptl_crystal_F_000     240
loop_
    _exptl_crystal_face_index_h
    _exptl_crystal_face_index_k
    _exptl_crystal_face_index_l
    _exptl_crystal_face_perp_dist
    1 -2 -2 0.0640
    -1 2 2 0.0550
    1 2 -1 0.2070
    -1 -2 1 0.1610
    -1 2 -9 0.0520
    1 -1 6 0.0350
_exptl_absorpt_coefficient_mu     0.047
_exptl_absorpt_correction_type     multi-scan
_exptl_absorpt_process_details
;
(X-AREA; Stoe & Cie, 2019)
;
_exptl_absorpt_correction_T_min     0.3125
_exptl_absorpt_correction_T_max     1.0000
_diffrn_ambient_temperature     295.0(10)
_diffrn_source     'Sealed X-ray tube'
_diffrn_source_power     0.039
_diffrn_source_voltage     65
_diffrn_source_current     0.600
_diffrn_radiation_type     AgK\a
_diffrn_radiation_wavelength     0.56083
_diffrn_radiation_monochromator     'Graded multilayer mirror'
_diffrn_measurement_device_type     'Stoe Stadivari'
_diffrn_measurement_device     'Eulerian four-circle diffractometer'
_diffrn_measurement_method     '\w scans'
_diffrn_detector     'Reverse-biased silicon diode array'
_diffrn_measurement_specimen_support     'Mitegen'
_diffrn_detector_area_resol_mean     5.81
_diffrn_reflns_number     15392
_diffrn_reflns_av_R_equivalents     0.0662
_diffrn_reflns_av_unetI/netI     0.0584
_diffrn_reflns_theta_min     2.905
_diffrn_reflns_theta_max     20.999
_diffrn_reflns_theta_full     19.664
_diffrn_measured_fraction_theta_max     0.998
_diffrn_measured_fraction_theta_full     0.998
_diffrn_reflns_limit_h_min     -5
_diffrn_reflns_limit_h_max     6
_diffrn_reflns_limit_k_min     -11
_diffrn_reflns_limit_k_max     11
_diffrn_reflns_limit_l_min     -17
_diffrn_reflns_limit_l_max     17
_diffrn_radiation_probe     x-ray
_refine_special_details     ?
_reflns_number_total     2833
_reflns_number_gt     1573
_reflns_threshold_expression     'I > 2\s(I)'
_refine_ls_structure_factor_coef     Fsqd
_refine_ls_matrix_type     full
_refine_ls_R_factor_all     0.0857
_refine_ls_R_factor_gt     0.0429
_refine_ls_wR_factor_gt     0.0911
_refine_ls_wR_factor_ref     0.1021
_refine_ls_goodness_of_fit_ref     0.836
_refine_ls_restrained_S_all     0.836
_refine_ls_number_reflns     2833
_refine_ls_number_parameters     159
_refine_ls_number_restraints     1
_refine_ls_number_constraints     0
_refine_ls_hydrogen_treatment     mixed
_refine_ls_weighting_scheme     calc
_refine_ls_weighting_details
                      'w=1/[\s^2^(Fo^2^)+(0.0482P)^2^] where P=(Fo^2^+2Fc^2^)/3'
_atom_sites_solution_hydrogens     mixed
_atom_sites_solution_primary     dual
_atom_sites_solution_secondary     difmap
_refine_ls_shift/su_max     0.000
_refine_ls_shift/su_mean     0.000
_refine_diff_density_max     0.111
_refine_diff_density_min     -0.123
_refine_ls_extinction_method
;
SHELXL-2018/3 (Sheldrick, 2015b)
;
_refine_ls_extinction_coef     0.110(15)
_refine_ls_extinction_expression
                                  'Fc^*^=kFc[1+0.001xFc^2^\l^3^/sin(2\q)]^-1/4^'
_refine_ls_abs_structure_details     ?
_refine_ls_abs_structure_Flack     ?
loop_
    _atom_type_symbol
    _atom_type_description
    _atom_type_scat_dispersion_real
    _atom_type_scat_dispersion_imag
    _atom_type_scat_source
    'C' 'C' 0.0015 0.0009
                         'International Tables Vol C Tables 4.2.6.8 and 6.1.1.4'
    'H' 'H' 0.0000 0.0000
                         'International Tables Vol C Tables 4.2.6.8 and 6.1.1.4'
    'N' 'N' 0.0030 0.0019
                         'International Tables Vol C Tables 4.2.6.8 and 6.1.1.4'
    'O' 'O' 0.0056 0.0036
                         'International Tables Vol C Tables 4.2.6.8 and 6.1.1.4'
_computing_data_collection
;
X-AREA (Stoe & Cie, 2019)
;
_computing_cell_refinement
;
X-AREA (Stoe & Cie, 2019)
;
_computing_data_reduction
;
X-RED32 (Stoe & Cie, 2019)
;
_computing_structure_solution
;
<i>SHELXT2018/2</i> (Sheldrick, 2015a)
;
_computing_structure_refinement
;
<i>SHELXL2018/3</i> (Sheldrick, 2015b)
;
_computing_molecular_graphics
;
Mercury (Macrae <i>et al.</i>,  2020)
;
_computing_publication_material
;
publCif (Westrip, 2010)
;
loop_
    _atom_site_type_symbol
    _atom_site_label
    _atom_site_fract_x
    _atom_site_fract_y
    _atom_site_fract_z
    _atom_site_U_iso_or_equiv
    _atom_site_adp_type
    _atom_site_calc_flag
    _atom_site_occupancy
    _atom_site_disorder_assembly
    _atom_site_disorder_group
    O O1 0.0514(3) 0.4480(2) 0.20994(15) 0.0634(7) Uani d 1 . .
    N N1 0.4967(5) 0.4138(3) 0.24782(19) 0.0552(7) Uani d 1 . .
    H H1 0.648(6) 0.434(4) 0.232(2) 0.066 Uiso d 1 . .
    C C1 0.5907(9) 0.1568(5) 0.2590(3) 0.0930(13) Uani d 1 . .
    H H1A 0.775962 0.172744 0.254262 0.140 Uiso calc 1 . .
    H H1B 0.488542 0.143158 0.195139 0.140 Uiso calc 1 . .
    H H1C 0.575931 0.072839 0.297644 0.140 Uiso calc 1 . .
    C C2 0.4818(6) 0.2871(4) 0.3067(2) 0.0644(10) Uani d 1 . .
    H H2 0.291287 0.268881 0.308304 0.077 Uiso calc 1 . .
    C C3 0.6215(6) 0.3062(4) 0.4109(2) 0.0607(9) Uani d 1 . .
    C C4 0.8300(8) 0.3981(5) 0.4371(3) 0.0897(13) Uani d 1 . .
    H H4 0.889422 0.454313 0.389872 0.108 Uiso calc 1 . .
    C C5 0.9556(10) 0.4096(7) 0.5331(3) 0.1221(18) Uani d 1 . .
    H H5 1.099463 0.472265 0.549813 0.147 Uiso calc 1 . .
    C C6 0.8674(14) 0.3286(9) 0.6029(4) 0.125(2) Uani d 1 . .
    H H6 0.946930 0.337460 0.667740 0.150 Uiso calc 1 . .
    C C7 0.6669(16) 0.2373(8) 0.5769(4) 0.143(2) Uani d 1 . .
    H H7 0.609507 0.180178 0.624109 0.171 Uiso calc 1 . .
    C C8 0.5405(10) 0.2247(6) 0.4809(3) 0.1114(17) Uani d 1 . .
    H H8 0.399651 0.160002 0.464684 0.134 Uiso calc 1 . .
    C C9 0.2809(5) 0.4846(3) 0.20237(19) 0.0465(7) Uani d 1 . .
    C C10 0.3311(5) 0.6101(3) 0.1421(2) 0.0476(8) Uani d 1 . .
    C C11 0.1515(6) 0.6394(4) 0.0594(2) 0.0674(10) Uani d 1 . .
    H H11 0.000363 0.581618 0.042805 0.081 Uiso calc 1 . .
    C C12 0.1920(9) 0.7537(5) 0.0002(3) 0.0898(14) Uani d 1 . .
    H H12 0.072176 0.770246 -0.057018 0.108 Uiso calc 1 . .
    C C13 0.4068(10) 0.8418(5) 0.0258(4) 0.0922(15) Uani d 1 . .
    H H13 0.431123 0.920152 -0.013150 0.111 Uiso calc 1 . .
    C C14 0.5853(8) 0.8160(4) 0.1077(4) 0.0855(13) Uani d 1 . .
    H H14 0.731981 0.876693 0.124659 0.103 Uiso calc 1 . .
    C C15 0.5512(6) 0.6993(4) 0.1667(3) 0.0646(10) Uani d 1 . .
    H H15 0.675967 0.681326 0.222472 0.078 Uiso calc 1 . .
loop_
    _atom_site_aniso_label
    _atom_site_aniso_U_11
    _atom_site_aniso_U_22
    _atom_site_aniso_U_33
    _atom_site_aniso_U_12
    _atom_site_aniso_U_13
    _atom_site_aniso_U_23
    O1 0.0432(9) 0.0760(17) 0.0717(14) -0.0023(11) 0.0114(9) 0.0127(13)
    N1 0.0412(12) 0.0636(18) 0.0604(15) -0.0008(13) 0.0074(11) 0.0189(14)
    C1 0.130(3) 0.060(3) 0.081(3) 0.000(2) -0.006(2) 0.007(2)
    C2 0.0567(17) 0.061(2) 0.074(2) -0.0070(17) 0.0069(17) 0.020(2)
    C3 0.0590(17) 0.067(2) 0.058(2) 0.0136(18) 0.0154(16) 0.0182(19)
    C4 0.095(3) 0.113(4) 0.057(2) -0.011(3) 0.0018(19) 0.008(2)
    C5 0.136(4) 0.146(5) 0.073(3) -0.007(4) -0.015(3) -0.013(4)
    C6 0.148(5) 0.162(6) 0.057(3) 0.064(4) -0.006(3) 0.009(4)
    C7 0.177(6) 0.178(7) 0.075(4) 0.021(5) 0.032(4) 0.061(4)
    C8 0.119(3) 0.137(4) 0.078(3) -0.013(3) 0.015(3) 0.049(3)
    C9 0.0449(15) 0.054(2) 0.0411(16) 0.0003(14) 0.0097(12) -0.0029(15)
    C10 0.0457(14) 0.051(2) 0.0483(17) 0.0075(14) 0.0149(13) 0.0019(15)
    C11 0.0660(18) 0.077(3) 0.059(2) 0.0056(19) 0.0087(16) 0.013(2)
    C12 0.095(3) 0.104(4) 0.070(3) 0.021(3) 0.016(2) 0.031(3)
    C13 0.101(3) 0.078(3) 0.108(4) 0.023(3) 0.050(3) 0.044(3)
    C14 0.081(2) 0.060(3) 0.121(4) -0.006(2) 0.033(3) 0.015(3)
    C15 0.064(2) 0.060(2) 0.069(2) 0.0007(17) 0.0097(17) 0.0092(19)
_geom_special_details     ?
loop_
    _geom_bond_atom_site_label_1
    _geom_bond_atom_site_label_2
    _geom_bond_site_symmetry_2
    _geom_bond_distance
    _geom_bond_publ_flag
    O1 C9 . 1.229(3) ?
    N1 C9 . 1.338(3) ?
    N1 C2 . 1.448(4) ?
    N1 H1 . 0.85(3) ?
    C1 C2 . 1.530(5) ?
    C1 H1A . 0.9600 ?
    C1 H1B . 0.9600 ?
    C1 H1C . 0.9600 ?
    C2 C3 . 1.515(5) ?
    C2 H2 . 0.9800 ?
    C3 C8 . 1.354(5) ?
    C3 C4 . 1.358(5) ?
    C4 C5 . 1.386(5) ?
    C4 H4 . 0.9300 ?
    C5 C6 . 1.365(8) ?
    C5 H5 . 0.9300 ?
    C6 C7 . 1.325(8) ?
    C6 H6 . 0.9300 ?
    C7 C8 . 1.388(8) ?
    C7 H7 . 0.9300 ?
    C8 H8 . 0.9300 ?
    C9 C10 . 1.486(4) ?
    C10 C11 . 1.370(4) ?
    C10 C15 . 1.383(4) ?
    C11 C12 . 1.384(5) ?
    C11 H11 . 0.9300 ?
    C12 C13 . 1.358(6) ?
    C12 H12 . 0.9300 ?
    C13 C14 . 1.352(6) ?
    C13 H13 . 0.9300 ?
    C14 C15 . 1.392(5) ?
    C14 H14 . 0.9300 ?
    C15 H15 . 0.9300 ?
loop_
    _geom_angle_atom_site_label_1
    _geom_angle_atom_site_label_2
    _geom_angle_atom_site_label_3
    _geom_angle_site_symmetry_1
    _geom_angle_site_symmetry_3
    _geom_angle
    _geom_angle_publ_flag
    C9 N1 C2 . . 123.7(2) ?
    C9 N1 H1 . . 118(2) ?
    C2 N1 H1 . . 118(2) ?
    C2 C1 H1A . . 109.5 ?
    C2 C1 H1B . . 109.5 ?
    H1A C1 H1B . . 109.5 ?
    C2 C1 H1C . . 109.5 ?
    H1A C1 H1C . . 109.5 ?
    H1B C1 H1C . . 109.5 ?
    N1 C2 C3 . . 112.9(3) ?
    N1 C2 C1 . . 110.0(3) ?
    C3 C2 C1 . . 111.6(3) ?
    N1 C2 H2 . . 107.4 ?
    C3 C2 H2 . . 107.4 ?
    C1 C2 H2 . . 107.4 ?
    C8 C3 C4 . . 118.3(4) ?
    C8 C3 C2 . . 118.6(4) ?
    C4 C3 C2 . . 123.1(3) ?
    C3 C4 C5 . . 121.1(4) ?
    C3 C4 H4 . . 119.5 ?
    C5 C4 H4 . . 119.5 ?
    C6 C5 C4 . . 119.8(6) ?
    C6 C5 H5 . . 120.1 ?
    C4 C5 H5 . . 120.1 ?
    C7 C6 C5 . . 119.0(5) ?
    C7 C6 H6 . . 120.5 ?
    C5 C6 H6 . . 120.5 ?
    C6 C7 C8 . . 121.6(5) ?
    C6 C7 H7 . . 119.2 ?
    C8 C7 H7 . . 119.2 ?
    C3 C8 C7 . . 120.2(5) ?
    C3 C8 H8 . . 119.9 ?
    C7 C8 H8 . . 119.9 ?
    O1 C9 N1 . . 121.7(3) ?
    O1 C9 C10 . . 121.3(3) ?
    N1 C9 C10 . . 116.9(2) ?
    C11 C10 C15 . . 118.7(3) ?
    C11 C10 C9 . . 118.8(3) ?
    C15 C10 C9 . . 122.6(3) ?
    C10 C11 C12 . . 120.8(4) ?
    C10 C11 H11 . . 119.6 ?
    C12 C11 H11 . . 119.6 ?
    C13 C12 C11 . . 120.0(4) ?
    C13 C12 H12 . . 120.0 ?
    C11 C12 H12 . . 120.0 ?
    C14 C13 C12 . . 120.2(4) ?
    C14 C13 H13 . . 119.9 ?
    C12 C13 H13 . . 119.9 ?
    C13 C14 C15 . . 120.5(4) ?
    C13 C14 H14 . . 119.7 ?
    C15 C14 H14 . . 119.7 ?
    C10 C15 C14 . . 119.7(3) ?
    C10 C15 H15 . . 120.1 ?
    C14 C15 H15 . . 120.1 ?
loop_
    _geom_torsion_atom_site_label_1
    _geom_torsion_atom_site_label_2
    _geom_torsion_atom_site_label_3
    _geom_torsion_atom_site_label_4
    _geom_torsion_site_symmetry_1
    _geom_torsion_site_symmetry_2
    _geom_torsion_site_symmetry_3
    _geom_torsion_site_symmetry_4
    _geom_torsion
    _geom_torsion_publ_flag
    C9 N1 C2 C3 . . . . -120.7(3) ?
    C9 N1 C2 C1 . . . . 114.0(3) ?
    N1 C2 C3 C8 . . . . 154.8(3) ?
    C1 C2 C3 C8 . . . . -80.7(4) ?
    N1 C2 C3 C4 . . . . -27.3(5) ?
    C1 C2 C3 C4 . . . . 97.1(4) ?
    C8 C3 C4 C5 . . . . -0.6(6) ?
    C2 C3 C4 C5 . . . . -178.5(4) ?
    C3 C4 C5 C6 . . . . -0.7(8) ?
    C4 C5 C6 C7 . . . . 1.8(9) ?
    C5 C6 C7 C8 . . . . -1.6(10) ?
    C4 C3 C8 C7 . . . . 0.8(7) ?
    C2 C3 C8 C7 . . . . 178.8(5) ?
    C6 C7 C8 C3 . . . . 0.3(9) ?
    C2 N1 C9 O1 . . . . 2.0(5) ?
    C2 N1 C9 C10 . . . . -178.1(3) ?
    O1 C9 C10 C11 . . . . -33.8(4) ?
    N1 C9 C10 C11 . . . . 146.2(3) ?
    O1 C9 C10 C15 . . . . 145.7(3) ?
    N1 C9 C10 C15 . . . . -34.2(4) ?
    C15 C10 C11 C12 . . . . 1.5(5) ?
    C9 C10 C11 C12 . . . . -179.0(3) ?
    C10 C11 C12 C13 . . . . -2.4(6) ?
    C11 C12 C13 C14 . . . . 1.7(6) ?
    C12 C13 C14 C15 . . . . -0.1(6) ?
    C11 C10 C15 C14 . . . . 0.2(4) ?
    C9 C10 C15 C14 . . . . -179.4(3) ?
    C13 C14 C15 C10 . . . . -0.9(5) ?
loop_
    _geom_hbond_atom_site_label_D
    _geom_hbond_atom_site_label_H
    _geom_hbond_atom_site_label_A
    _geom_hbond_site_symmetry_A
    _geom_hbond_distance_DH
    _geom_hbond_distance_HA
    _geom_hbond_distance_DA
    _geom_hbond_angle_DHA
    _geom_hbond_publ_flag
    N1 H1 O1 1_655 0.85(3) 2.11(3) 2.952(3) 169(3) yes
_shelx_space_group_comment     ?
_shelx_estimated_absorpt_T_min     0.983
_shelx_estimated_absorpt_T_max     0.996
_shelx_hkl_file
;
  -3   3  13    8.02    2.31
  -1   0  12  208.89   13.64
   0  -1   6  727.82   20.20
   0  -1  11   26.21    8.73
   0   0  17   -3.56    8.24
   1  -1  15   12.83   11.42
   2  -2   4  437.10   20.71
   2  -2  11   38.49   12.59
   2  -2  12   11.76   10.48
   3  -2   2   73.27   11.24
   3  -2  12   17.53   14.13
   3  -2  13   -0.86   12.08
   4  -1  -3   60.89    8.10
   5  -2   3   16.49   11.59
   6  -1  -1   -3.58    7.49
  -2   2  16   -0.47    5.20
  -1   0   6  393.26    9.75
  -1   0  11   73.36    8.72
  -1   1  17   -3.10    6.84
   0  -1   7    9.08    6.21
   0  -1   8  137.67   11.38
   0  -1   9   96.77   10.63
   0  -1  10   81.17   10.71
   1  -1   1 1149.03   20.12
   2  -2   5  135.95   13.33
   2  -2   9    4.32    9.21
   2  -2  10   47.02   11.46
   3  -2  11    0.03   10.32
   4  -2   2   29.97    8.70
   4  -2  10   -2.69   13.95
   4  -2  11    0.90   12.49
   5  -2   4    1.42    9.24
   5  -2   5    4.25    9.95
   5  -2   6    0.58   10.17
   5  -2   7    1.64   11.02
   5  -2   8   -4.56   11.19
  -1   0  10   32.41    6.50
   0   0  16   -0.62    7.38
   1  -1  14    4.00    8.87
   2  -2   6   64.75   11.00
   2  -2   7   29.61    9.72
   2  -2   8  118.57   14.57
   2  -1  -1  911.40   19.38
   2  -1  15    1.19   12.17
   3  -2   3   62.68   10.54
   3  -2   4   68.33   12.65
   3  -2   9   13.26   12.20
   3  -2  10   47.86   13.39
   4  -2   3    3.76    7.19
   4  -2   4   56.66   11.58
   4  -2   5   70.06   14.01
   4  -2   7   18.08   12.83
   4  -2   8   32.42   12.93
   4  -2   9    1.35   12.02
   5  -1  -2   -2.06    5.63
   6  -1   0    2.97    8.23
   6   0  -4    2.71    6.65
   6   1  -7    7.98    5.08
  -1   0   7  115.50    6.79
  -1   0   8  169.62    8.97
  -1   0   9   16.34    5.35
  -1   1  16    0.27    6.16
   0   0  15   26.21   10.03
   1  -1  13   37.80   10.15
   2  -1  14    2.57   11.70
   3  -2   5    6.59    8.52
   3  -2   6   95.11   13.43
   3  -2   7   81.09   13.29
   3  -2   8   31.08   10.50
   3  -1  -2  399.35   15.28
   4  -2   6   50.81   12.96
   4  -1  -2   65.50    9.02
   5   0  -5   26.90    6.70
   6  -1   1    0.42    7.66
   6  -1   2   -7.09    8.89
   1  -1  12    6.83    8.65
   3  -1  14   -0.82   11.63
   5  -1  -1   18.58    6.96
   6  -1   3    8.67   10.17
  -2   2  15    6.02    5.38
  -1   1  15   36.84    9.25
   0   0  14    1.59    7.09
   1  -1   2  202.68   10.10
   1  -1  11    6.21    8.47
   1   0  16   27.06   11.88
   2  -1  13   13.21   10.50
   3  -1  13   -2.25   11.21
   5  -1   0   71.71   11.59
   6   0  -3   -1.27    5.70
   0   1  17   12.83    9.08
   1  -1  10   36.51    9.44
   2  -1   0   56.10    7.25
   2  -1  12    3.26    9.15
   3  -1  -1  235.08   13.10
   3  -1  12   11.50   11.14
   3   0  -5  233.29    7.81
   4  -1  -1   52.35    8.31
   4  -1  11   -3.43   11.52
   4   0  -5   29.12    5.30
   5  -1   1   39.41    9.47
   5  -1   2   37.88   11.73
   5  -1   7    1.59   11.75
   5  -1   8   -2.06   10.92
   6   0  -2    4.74    6.84
   6   1  -6    2.92    5.31
   0   0  13   -4.16    6.21
   1  -1   3  264.04   12.23
   1  -1   9   40.64    9.08
   1   0  15    2.35    8.61
   2  -1  11   16.28    9.03
   3  -1  11   13.11   11.21
   4  -1   0   69.21   10.50
   4  -1   9    2.99   12.24
   4  -1  10   -8.77    9.96
   5  -1   3    6.66    7.89
   5  -1   4   12.56    9.84
   5  -1   5   -5.67    8.81
   5  -1   6    2.73   10.01
   5   0  -4   38.03    7.32
   6   0  -1   -2.16    7.37
  -2   2  14    5.65    4.94
  -1   1  14   62.08    9.13
   0   0  12   -1.51    6.77
   1  -1   4  352.72   15.17
   1  -1   7  140.92   12.84
   1  -1   8   31.46    7.94
   1   0  14   22.38   11.18
   2  -1  10   18.25    8.78
   2   0  15    0.14    9.03
   3  -1   0   12.51    6.60
   3  -1  10    7.63   10.24
   4  -1   1   94.02   12.33
   4  -1   8    6.05   10.19
   5   1  -7   27.26    5.57
   6   0   0    2.21    8.17
  -2   3  17    3.06    5.58
  -1   2  17   10.61    7.73
   0   1  16    4.09    7.61
   1  -1   5 1758.11   34.35
   1  -1   6  638.51   22.48
   2  -1   1  420.79   15.96
   2  -1   9    1.99    6.97
   2   0  14   -5.38   10.84
   3  -1   9    4.73    9.48
   3   0  14   -5.54   10.87
   4  -1   2   53.62   10.24
   4  -1   3  203.17   17.73
   4  -1   5   73.36   14.49
   4  -1   6   32.99   11.45
   4  -1   7    3.29    9.58
   5   0  -3    2.48    5.93
   6   0   1   -7.26    6.91
   6   0   2    6.29    9.54
   6   0   3    5.30   10.76
   6   1  -5   -0.21    5.56
   6   2  -8    2.85    4.47
  -1   1  13   21.10    6.73
   0   0  11   59.32    9.86
   1   0  13   32.27    9.58
   2  -1   2  166.90   11.75
   2  -1   7  245.29   18.40
   2  -1   8   16.37    8.80
   2   0  -4  382.07    6.71
   3  -1   1   45.81    7.83
   3  -1   7   -1.14    7.44
   3  -1   8   -0.72    7.50
   3   0  13    6.20   11.69
   4  -1   4   96.58   13.39
  -3   3  12    4.45    2.63
  -2   2  13    3.11    4.50
  -1   2  16   -3.16    6.74
   0   1  15    0.54    7.95
   1   1  16    4.88    9.64
   2  -1   3  279.27   15.32
   2  -1   4  220.61   14.77
   2  -1   5  162.67   13.66
   2  -1   6   50.10    9.72
   2   0  13   -0.93    9.14
   3  -1   2   17.42    6.80
   3  -1   3    4.38    6.58
   3  -1   4   27.25    8.81
   3  -1   5  123.51   14.12
   3  -1   6  213.25   17.95
   3   0  12    2.14   11.92
   4   0  -4   29.63    5.71
   4   0  11  -10.28   10.45
   5   0  -2   16.14    6.94
   5   0   8   12.08   12.05
   6   1  -4    0.75    5.35
  -1   1  12  223.43   13.79
   0   0  10   26.74    6.87
   1   0  12    9.03    7.37
   2   0  12   21.43   11.98
   4   0  10   -5.06    9.91
   5   0  -1    6.64    6.89
   5   0   6    6.81   11.95
   5   0   7   -0.32   11.17
   5   1  -6    0.45    4.96
   5   2  -9    5.10    3.53
  -2   3  16    6.19    5.69
   0   0   9   15.63    6.63
   0   1  14    5.48    7.35
   0   2  17   13.42    9.41
   1   0  11    6.53    8.58
   1   1  15   -0.07    8.53
   2   1  15   -4.05    8.77
   3   0  -4   40.08    5.46
   3   0  11    9.10   10.43
   4   0  -3   21.21    6.60
   4   0   9    2.78   10.34
   5   0   0    8.55    6.62
   5   0   1    5.46    8.87
   5   0   2  104.31   15.11
   5   0   3   35.61   11.53
   5   0   4    0.70   10.43
   5   0   5    2.95   10.34
   6   1  -3    0.76    6.19
   6   2  -7    2.97    5.39
  -1   2  15    9.21    8.05
   2   0  11   -2.19    7.42
   3   0  10    3.29    9.68
   3   1  14    8.22   12.11
   4   0   8   -1.18    9.82
   6   1  -2    8.99    7.66
   6   1  -1    0.30    7.63
  -2   2  12   36.26    5.50
  -1   1  11   73.96    8.78
   0   0   8   11.78    6.37
   0   1  13   41.65    9.69
   0   2  16    3.44    8.38
   1   0  10    1.48    7.20
   1   1  14    1.98    8.63
   2   0  10   13.76    8.46
   2   1  14   -3.10   10.51
   3   0   9    3.72    9.99
   3   1  13    0.07   13.12
   4   0  -2   36.74    7.60
   4   0   7   15.80   10.63
   4   1  -7   27.02    4.30
   6   1   0    0.56    8.42
   6   1   1    5.56    9.51
   6   1   2   -2.42    9.30
   6   1   3    8.33   10.20
  -3   4  15    2.78    3.64
  -1   3  17    2.40    7.59
   1   0   9   63.03   11.23
   1   2  16   11.28   10.74
   4   0   5    4.53   10.17
   4   0   6    9.23    8.88
   4   1  11   -3.59   11.22
   5   1  -5   39.89    6.98
   5   1   8  -10.86   10.39
   6   2  -6    1.84    6.25
  -2   3  15    6.84    6.05
  -1   2  14   10.73    7.43
   0   0   7  222.21   12.10
   1   1  13   47.91   11.52
   2   0   9    5.07    7.63
   2   1  13    9.57    9.92
   3   0  -3  389.53   13.88
   3   0   7   26.86   10.78
   3   1  12    2.00   11.64
   4   0  -1  140.89   12.05
   4   0   0    4.28    7.14
   4   0   1  154.98   14.80
   4   0   3   -5.64    8.07
   4   0   4  368.09   23.33
   4   1  10   -0.20   10.69
   5   1   7    2.90   11.05
  -1   1  10   30.37    6.07
   0   0   6  252.61   12.33
   0   1  12   -1.77    5.71
   0   2  15    6.99    9.10
   1   0   8  161.26   13.72
   2   0   8   22.66    9.23
   2   1  12    6.72   11.21
   2   2  15   -2.81   11.93
   3   0   6  -12.87    8.81
   3   1  11   15.98   13.02
   4   0   2  328.11   20.37
   4   1   9   16.06   13.11
   5   1  -4    1.39    5.49
   5   1   6   -1.87   10.87
   5   3 -11    4.28    2.69
   6   2  -5    9.78    7.50
  -1   3  16    3.24    7.72
   0   3  17    6.96    9.41
   1   1  12    5.89    7.34
   1   2  15    8.87    9.61
   2   0   7   -0.87    8.61
   3   0   5    6.94   10.08
   5   1  -3   42.91    8.70
   5   1   4   28.17   12.66
   5   1   5    9.44   10.40
   6   2  -4    8.30    7.98
  -2   2  11    1.81    3.82
   0   0   5 1625.69   25.94
   0   1  11   24.55    8.37
   1   0   7  799.06   26.59
   2   0  -3   91.09    5.25
   2   1  11   32.49   11.85
   2   2  14    7.18   12.49
   3   0  -2   68.68    7.79
   3   0   4  130.13   13.87
   3   1  10    1.35    9.70
   3   2  13    8.92   12.31
   4   1   8    6.16   10.66
   5   1  -2   -2.98    5.95
   5   1  -1   23.90    8.59
   5   1   2   31.57   11.89
   5   1   3    7.30    8.26
   5   2  -8   17.92    5.27
   6   2  -3   -1.49    6.74
  -2   3  14    0.79    5.78
  -1   1   9   64.43    7.47
  -1   2  13   62.79    9.36
   0   0   4 1370.96   21.40
   0   2  14    9.94    7.11
   1   0   6  330.86   16.97
   1   1  11   -1.67    8.06
   1   2  14   21.66   11.55
   2   0   6   88.00   11.82
   3   0  -1   11.46    6.11
   3   0   0   53.91    8.64
   3   0   2    7.77    7.64
   3   0   3  101.16   11.98
   4   1  -6   -1.40    3.55
   4   1   7    6.07   10.24
   4   2  11    7.11   12.53
   5   1   0   57.24   10.31
   5   1   1   40.85    9.89
   5   2   8   -3.28   11.32
   6   2  -2    2.15    7.75
   6   2  -1   10.39    9.20
   6   2   0    0.01    8.94
   6   2   1   -3.18    8.08
   6   2   2   10.14    9.49
   0   3  16   20.72    9.30
   1   3  16   10.75   10.64
   2   1  10    6.88   10.60
   2   2  13   -6.27   11.16
   3   0   1   23.76    6.77
   3   1   9   11.86   10.22
   3   2  12   -0.28   10.73
   4   1   6   22.33   11.18
   4   2  10   15.56   13.68
   5   2   7    5.23   11.58
  -3   4  14    2.47    3.73
  -2   4  16    5.68    6.33
  -1   3  15    8.03    7.28
   0   0   3  981.14   15.56
   0   1  10   85.68   10.99
   0   2  13    5.74    7.72
   1   0   5  560.53   20.32
   1   1  10   31.64   10.59
   2   0   4  332.21   17.89
   2   3  15    0.45   11.06
   3   1   8    0.83    8.08
   4   1   5   74.19   13.28
   5   2  -7   26.44    6.78
   5   2   6   -3.63   10.13
  -1   2  12   11.50    7.06
   1   0   4   16.86    6.30
   1   2  13    9.27    8.28
   1   3  15   25.47   12.34
   2   0  -2  262.65    9.53
   2   0   3   57.79    9.35
   2   1   9    6.40    7.79
   2   2  12    2.44   11.50
   3   2  11   -6.45   11.01
   4   1  -5   43.89    6.46
   4   1   4   89.34   13.63
   4   2   9   21.98   12.45
   5   2   5   22.70   12.06
   6   3  -7    3.50    6.23
  -3   3  11   72.04    4.58
  -1   1   8   57.38    6.76
   0   3  15    6.50    7.29
   2   0  -1  116.87    8.09
   2   0   1  772.51   21.95
   2   0   2  547.70   19.86
   2   3  14    3.26   12.39
   3   1   7    2.31    8.22
   3   3  13    8.31   12.69
   4   1   3  199.89   17.71
   4   2   8   43.26   13.81
   4   3  11    6.20   12.97
   5   2   4   18.75   11.26
   6   3  -6    3.90    7.21
  -2   2  10    6.06    4.06
  -2   3  13   10.07    6.13
   0   1   9  108.94   10.65
   1   0   3    7.27    5.22
   1   1   9   39.41    9.39
   1   2  12   24.16   10.63
   2   0   0 1274.14   25.13
   2   1   8   26.08    9.77
   3   1   6  201.71   18.24
   3   2  10   54.85   14.16
   4   1  -4   13.57    5.50
   4   1   1  113.15   13.73
   4   1   2   63.46   11.27
   5   2  -6   36.69    7.56
   5   2   3    7.81   10.00
   5   3   7   19.62   14.75
   6   3  -5   -1.74    7.63
   6   3   1    5.35   10.77
  -2   4  15    5.10    6.30
  -1   3  14    3.98    7.03
  -1   4  16    5.10    7.28
   0   2  12  121.86   13.21
   0   4  16    4.36    9.46
   1   0   2  324.43   12.45
   1   3  14   -6.34    8.58
   2   2  11   55.90   13.32
   3   2   9   17.47   12.86
   3   3  12   -5.02   10.79
   4   1  -3   51.97    8.19
   4   1  -2   67.55    9.55
   4   1  -1   41.22    9.17
   4   1   0   67.50   10.13
   4   2   7   18.18   11.85
   4   3  10   -1.30   12.51
   5   2  -5   15.72    7.38
   5   2   1   48.36   12.67
   5   2   2    9.65    9.52
   6   3  -4   -2.93    6.46
   6   3  -3    8.03    8.29
   6   3  -2    1.47    8.72
   6   3  -1    4.58    9.65
   6   3   0    6.89    8.96
  -1   2  11  137.22   11.81
   0   3  14   10.71    7.52
   1   1   8   18.77    8.96
   2   1   7  236.29   18.20
   2   3  13    1.42   10.05
   3   1   5  127.83   14.97
   4   2   6   55.00   13.75
   4   3   9    7.81   13.96
   5   2  -4   88.77   10.96
   5   2  -3    2.11    6.37
   5   2  -2   70.02   11.31
   5   2  -1   43.67   10.52
   5   2   0    8.07    8.82
   5   3   6   -8.29   11.15
   0   1   8  144.43   11.33
   1   0   1  610.98   14.58
   1   2  11   52.46   10.76
   1   4  15    2.78   10.76
   2   2  10   42.34   11.05
   3   1   4   33.20    9.60
   3   2   8   38.56   12.94
   3   3  11   11.75   11.64
   3   4  13    7.40   13.03
   4   2   5   65.50   14.43
   5   3 -10    2.99    3.70
   5   3   5    6.56   11.19
  -1   1   7  788.82   17.08
  -1   4  15    9.60    9.34
   0   2  11   12.16    7.08
   1   0  -1  203.23    6.21
   1   0   0 3595.08   29.24
   1   3  13   25.80   10.02
   2   1   6   51.40   10.23
   2   3  12    2.78   10.42
   2   4  14    4.06   11.87
   3   1  -7   24.03    2.81
   3   1   3    6.33    8.49
   4   3   8   12.58   11.96
   5   3   4   17.35   13.15
  -3   5  15    0.72    4.96
  -1   3  13   21.09    7.87
   0   3  13   10.05    8.36
   0   4  15   -5.45    6.52
   1   1   7  141.60   12.75
   1   2  10   60.30   12.55
   2   2   9    8.88    8.26
   3   2   7   95.76   14.52
   3   3  10    0.12   10.62
   3   4  12    6.58   12.47
   4   2   4   42.02   11.18
   4   4  10   -3.99   11.85
   5   3   3    8.33   11.88
   5   4   7   16.35   13.78
  -3   4  13   14.85    4.92
  -2   3  12    5.63    5.00
   0   1   7   10.22    6.43
   1   4  14   23.72   12.98
   2   1   5  193.49   15.19
   2   3  11   17.81   11.66
   2   4  13    2.97   12.58
   3   1   2   17.91    7.32
   4   2  -9   39.96    4.58
   4   2   3    5.43    7.73
   4   3   7   42.49   13.72
   5   4   6    9.16   14.02
  -2   4  14   15.87    7.40
  -1   2  10   37.74    7.03
  -1   5  16    6.14    8.32
   0   2  10  211.66   15.99
   1   3  12   24.80   10.52
   2   2   8  107.54   15.35
   3   1   1   30.01    7.59
   3   2   6  108.29   14.49
   3   3   9   24.09   12.10
   3   4  11   -0.98   13.13
   4   2   2   14.47    9.16
   4   3   6   19.59   12.89
   4   4   9   -3.47   12.79
   5   3  -9   15.62    5.19
   5   3   2    2.88    9.17
   6   4  -2    7.16    9.60
   6   4  -1   16.47   10.42
  -2   2   9   39.31    4.87
   0   4  14   -2.02    8.22
   1   1   6  676.13   24.05
   1   2   9    6.71    9.20
   1   5  15   -4.53   10.58
   2   1   4  253.88   16.26
   2   5  14    2.67   12.26
   3   1   0    9.91    6.95
   5   3   1   15.33    9.94
   5   4   5    2.36   11.09
   6   4  -5   -0.03    8.14
   6   4  -4    4.04    8.11
   6   4  -3    6.47    8.90
  -1   3  12   48.10    8.62
  -1   4  14    3.76    7.44
   0   3  12  102.26   12.63
   1   4  13    2.55   10.71
   2   3  10   14.29    9.49
   2   4  12   24.01   12.03
   3   1  -6  145.26    6.56
   3   1  -1  262.45   14.52
   3   2   5   -0.14    8.44
   3   3   8   27.74   11.79
   3   5  12   -0.46   12.69
   4   2   1   16.07    8.06
   4   3   5   34.16   11.14
   4   4   8    3.21   11.39
   5   3  -8    2.91    5.60
   5   3  -1   10.88    8.85
   5   3   0   24.17    9.66
   5   4   4    0.10   10.57
  -2   5  15   -1.92    6.72
   0   1   6  698.86   20.05
   0   5  15    6.40    9.80
   1   3  11   55.97   11.30
   2   1   3  285.13   16.61
   2   2   7   26.17    9.56
   3   1  -2  398.74   16.15
   3   4  10   12.90   11.80
   4   2  -8   32.27    4.87
   4   2   0   62.71   10.18
   4   4   7    3.64   13.25
   5   3  -7   20.50    7.15
   5   3  -2   11.98    8.40
   5   4   3    8.58   12.17
  -1   1   6  153.95    7.12
  -1   5  15   -1.84    7.06
   0   2   9  331.41   17.93
   1   1   5 1839.63   36.35
   1   5  14    1.54   11.05
   2   3   9   75.27   14.16
   2   5  13   -1.67   10.25
   3   1  -5   37.58    4.83
   3   1  -4  172.65    9.43
   3   1  -3  143.94    9.61
   3   2   4   83.83   12.40
   3   3   7   57.60   12.41
   3   5  11    0.93   14.04
   4   2  -1   38.76    8.22
   4   3   4    1.04    8.99
   4   5   9    4.84   12.86
   5   3  -6   16.86    7.09
   5   3  -5   35.29    8.88
   5   3  -4    4.12    6.99
   5   3  -3   62.65   11.23
  -2   4  13    5.90    5.66
  -1   2   9    1.53    5.35
   0   3  11  222.55   17.34
   0   4  13   -5.02    5.85
   1   2   8    4.64    6.64
   1   4  12   25.13   11.97
   2   4  11    1.57    9.92
   3   4   9    9.58   11.06
   4   2  -7   17.23    4.54
   4   2  -3   45.57    8.09
   4   2  -2   67.85    9.96
   4   3   3    6.02    9.44
   4   4   6   33.93   14.32
   5   4   2   13.34   11.14
   5   5   5   -3.33   11.03
  -3   5  14   -2.57    4.45
  -2   3  11   19.63    4.88
  -1   4  13   11.18    7.67
   1   3  10  307.94   21.06
   2   1   2  181.50   12.51
   2   2   6   83.16   11.86
   2   5  12   -4.84   12.05
   3   2   3   62.70   10.55
   3   3   6   28.84   11.42
   4   2  -6   10.45    4.57
   4   2  -5   90.39    8.82
   4   2  -4   15.80    5.83
   4   5   8   -2.80   12.22
   5   4   1   13.10   11.16
   5   5   4   -8.58   12.52
  -1   3  11   38.11    7.74
   0   5  14   -0.04    6.95
   1   1   4  368.87   15.68
   1   5  13    6.50   11.05
   2   3   8   35.59    9.90
   2   4  10    3.59   10.24
   2   6  13   -0.78   13.94
   3   4   8    8.00   10.34
   3   5  10    0.12   10.59
   4   3   2    5.61    8.53
   4   4   5    7.10   11.74
   5   4   0    3.80    9.73
   0   2   8   13.47    6.85
   0   4  12    4.96    7.88
   0   6  15   17.98   10.63
   1   2   7   21.92    7.29
   1   6  14   -0.86   10.61
   2   1   1  438.52   16.95
   2   2   5  126.28   12.74
   3   2   2   69.95   10.19
   3   6  11    2.41   12.29
   4   5   7    3.24   11.14
   5   5   3    0.66   11.00
   0   1   5  625.48   16.67
   1   3   9   47.53   10.29
   1   4  11   14.64    8.32
   2   5  11    2.20    9.81
   3   3   5   61.60   11.32
   3   5   9   -3.26    9.86
   4   3   1   23.87    8.08
   4   4   4   10.86    8.81
   4   6   8   -0.15   12.03
   5   4  -1    8.83    8.30
  -1  10   9   -4.57    4.97
   0   5   7   92.35    8.83
   0   8   9   -3.22    6.86
   1   7   9   14.61    6.74
   2   1   3  267.38   15.10
   2   7   9    1.02    8.16
   3  -1  -1  238.72   13.13
   3   0   1   15.99    7.75
   3   6   8   16.97   11.85
   4   1   2   57.80   12.41
   5   0  -1   11.86    9.32
   5   1   1   42.12   10.80
   6   2   1   -2.34   10.49
  -1   4   5  145.24    5.76
  -1   5   6  176.68    7.81
   0   4   6  180.43   10.67
   2  -1  -1  863.64   18.81
   3  -2  -4    9.07    4.24
   3   2   4   62.38   11.21
   3   5   7   10.58   11.46
   4  -2  -5   84.69    8.75
   4  -1  -2   56.92    8.98
   4   0   0   -7.78    7.76
   5   2   2    9.35   11.55
   6  -1  -6    7.92    7.37
   6   0  -3    1.20    7.57
   6   1  -1   -0.82    8.18
  -1   8   8    4.34    5.17
   1   2   4  180.83   11.60
   1   6   8   27.38    7.64
   1   8   9    1.07    7.87
   2   0   1  711.64   20.72
   2   2   4  401.29   20.20
   2   6   8   11.49    8.01
   2   8   9    5.28   10.01
   3   3   5   57.71   11.00
   3   4   6   16.39    8.94
   4   2   3    9.61    8.41
   4   5   6   -5.69   11.50
   4   6   7    1.83   10.78
   5  -2  -7   26.80    6.74
   5  -1  -4   10.54    7.18
   5   3   3   -1.86   11.90
   5   4   4   10.79   13.44
   5   5   5   10.16   12.60
   6   2   0    2.83   11.75
   0   9   9   -1.68    6.56
   1   5   7  195.24   15.57
   2  -2  -4  248.88    7.02
   2   3   5    9.19    8.77
   2   5   7  184.68   16.77
   3   1   2   18.01    9.10
   3   7   8   -0.83    9.89
   4  -3 -10   22.71    4.09
   4   3   4    0.39    8.29
   4   4   5   19.07   11.51
   5   0  -2   11.42    8.45
   5   1   0   62.04   12.12
   6   0  -4    2.46    9.02
   6   1  -2    4.53   10.27
   6   3   1    4.14   13.06
   0   7   8   23.84    7.16
   1   3   5  102.14   10.07
   1   4   6    6.92    5.88
   1   9   9   13.94    9.53
   2   4   6   42.09   10.24
   2   7   8   14.38   10.28
   2   9   9   -7.69    9.38
   3   6   7   -1.03   11.38
   4   1   1  123.07   14.49
   4   7   7   -9.21   11.14
   5   2   1   41.98   14.06
   6  -1  -7    7.38    7.25
   0  10   9    4.30    7.96
   1   7   8   22.93    8.97
   3  -1  -2  376.27   16.58
   3   0   0   59.79    9.04
   3   2   3   68.67   11.77
   3   5   6   17.85   11.33
   3   8   8   15.63   11.80
   4  -2  -6    4.50    5.07
   4  -1  -3   50.02    8.40
   4   0  -1  162.42   15.40
   4   6   6   -2.80   10.98
   5  -2  -8   18.07    6.98
   5  -1  -5   45.39   10.01
   5   3   2   -4.04   11.93
   5   4   3    7.49   13.75
   5   5   4    6.89   12.93
   6   2  -1    1.14    9.63
   0   6   7   13.59    6.95
   2   1   2  164.35   12.90
   2   6   7  114.95   15.74
   3   3   4   27.67   10.57
   3   4   5   17.58    9.44
   4   2   2   25.53    9.55
   4   3   3   18.96   12.18
   4   4   4   22.78   13.53
   4   5   5   23.40   12.89
   5   0  -3    5.80    8.23
   5   1  -1   31.89   10.90
   6  -1  -8    3.35    7.70
   6   0  -5    9.29    8.08
   6   1  -3   -4.30    8.02
   6   3   0   -0.93   11.63
  -1   9   8    3.11    5.95
   0   8   8   -2.72    6.69
   1   1   2  192.69   10.58
   1   6   7  152.73   15.16
   2   8   8   11.09    9.73
   3  -2  -5   46.83    6.44
   3   7   7    9.45   10.85
   4   7   6   16.97   13.52
   5   6   4   10.71   15.27
  -1   7   7    3.64    4.44
   1   8   8    7.74    9.21
   2   2   3  392.51   19.81
   2   5   6   16.01    8.98
   2   9   8   11.34   11.23
   3   1   1   45.53   10.58
   3   6   6    7.00   12.21
   3   8   7    1.73   12.08
   4   1   0   65.23   11.77
   4   6   5   -2.23   13.04
   5  -2  -9   -0.56    6.52
   5   2   0   29.76   11.91
   5   3   1   17.38   13.55
   5   5   3    5.27   15.30
   6  -1  -9    3.33    7.82
   6   0  -6    1.62    8.57
   6   1  -4    8.21   10.55
   6   2  -2    3.58    9.60
  -2   9   7   -3.18    3.81
  -1  10   8    2.35    6.32
   0   2   3 1068.19   17.69
   0   5   6  130.68   10.73
   1   5   6   78.24   11.63
   2   3   4   11.56    7.58
   2   4   5   45.00   10.37
   2   7   7   10.92   10.34
   4  -3 -11   12.01    3.95
   4  -1  -4   14.50    7.13
   4   0  -2   35.27    9.96
   4   2   1   22.42   11.61
   4   5   4    4.06   12.79
   5  -1  -6    0.60    7.05
   5   1  -2    1.88    9.29
   5   4   2   24.78   13.04
   6   3  -1    7.97   12.17
   0   9   8   17.43    8.25
   1   2   3   36.79    8.10
   1   9   8    5.96   10.13
   2  -1  -2    9.27    4.61
   3   0  -1   26.07    8.22
   3   2   2   85.17   12.46
   3   4   4   27.28   11.40
   3   5   5   13.32    9.48
   4  -2  -7   13.91    5.25
   4   3   2   12.43    9.40
   4   4   3    5.49   10.46
   5   0  -4   44.44    9.92
   6   2  -3   -3.71   11.12
  -2   7   6   22.61    3.80
   0   4   5  143.47   10.37
   0   7   7    6.47    6.91
   1   3   4  319.39   16.94
   1   4   5    5.77    6.14
   1   7   7    1.51    7.89
   1  10   8   12.55   10.27
   2   6   6   77.75   14.17
   2   8   7    1.90   10.90
   3  -1  -3  139.33   10.97
   3   3   3   47.16   11.50
   3   7   6   15.20   11.71
   4   7   5    7.23   12.46
   5  -2 -10    4.75    5.87
   5   2  -1   49.25   12.52
   5   5   2    4.05   14.44
   5   6   3    7.21   13.59
   6   0  -7   15.10   10.02
   6   1  -5   -1.55    9.86
   6   3  -2    0.42   13.32
   0  10   8   -1.02    7.72
   1   0   0 3651.31   32.31
   3  -3  -9   81.82    4.46
   3   6   5   38.69   14.30
   3   8   6   -6.04   12.68
   4   1  -1   49.15   11.05
   4   6   4    1.03   11.78
   4   8   5   14.88   14.20
   5  -1  -7   25.39    8.65
   5   1  -3   46.65   12.18
   5   3   0   22.65   12.37
   5   4   1    0.54   11.36
   6   4  -1   -2.94   12.52
  -1   6   6   32.36    5.85
  -1   8   7   11.78    5.82
   1   8   7    9.89    8.94
   2   1   1  468.97   19.59
   2   5   5    8.33    8.80
   2   9   7    2.98    9.25
   3   1   0   19.66    9.19
   4  -1  -5   43.67    8.45
   4   0  -3   34.63    9.87
   4   2   0   63.73   13.50
   4   5   3   48.97   14.56
   5   0  -5   30.48    9.90
   6   0  -8   -4.02    7.97
   6   2  -4   10.51   11.44
  -2  10   7    0.02    4.28
   1   6   6   80.83   11.58
   2   4   4   31.04   10.87
   2   7   6    9.33    9.07
   3   5   4    9.39    9.26
   3   9   6    1.28   11.93
   4   3   1   27.92   10.78
   4   4   2    2.83    9.29
   4   7   4   15.79   13.67
   5  -2 -11    9.85    6.09
   5   2  -2   82.75   15.10
   5   5   1    2.92   14.45
   5   6   2  -10.10   12.29
   6   1  -6    4.43    8.83
   6   3  -3    0.17   12.08
   6   4  -2   -2.85   13.96
   0   6   6   15.48    6.89
   0   8   7    2.27    6.95
   1   9   7    2.77   10.21
   2   2   2   91.88   11.38
   2   3   3  272.46   18.10
   3  -2  -6  145.75    8.96
   3   2   1    6.46    8.05
   3   3   2   96.05   13.95
   3   4   3   42.27   12.02
   3   7   5   18.97   11.97
   4  -2  -8   29.48    6.79
   4   8   4  -10.76   14.28
   5  -1  -8   23.06    8.93
   5   3  -1   21.51   12.34
   5   4   0   14.98   12.55
   6   0  -9   -0.79    9.52
   6   2  -5   -2.07   10.69
  -1   9   7    9.12    7.30
   1   5   5   30.48    9.46
   1  10   7    3.17    9.59
   2   6   5  115.22   15.89
   2   8   6    6.71   10.10
   3   0  -2   65.34   10.09
   3   8   5   15.87   14.19
   4  -3 -12    4.52    3.84
   4   1  -2   63.58   11.63
   4   6   3    7.45   12.13
   5   0  -6   20.13    8.97
   5   1  -4    1.30    7.50
   6   1  -7    6.13   10.30
   6   3  -4    3.35   12.31
   0   9   7    3.59    7.65
   1   7   6   36.20   10.54
   2   0  -1  133.48   10.47
   2   9   6   -5.68   11.16
   3  -1  -4  177.24   12.10
   3   6   4    0.80   10.39
   4   2  -1   38.21   12.27
   4   5   2   11.65   12.05
   4   7   3   -8.78   14.06
   5  -2 -12    4.84    5.88
   5   2  -3    0.66   11.12
   5   5   0   12.53   14.98
   5   6   1   18.59   15.49
   6   4  -3    2.31   13.05
  -1  10   7    4.39    6.60
   0  10   7    9.77    7.88
   1   4   4  378.58   19.33
   2   5   4   53.36   12.92
   2  10   6  -10.38   10.82
   3   5   3   11.69   10.98
   3   9   5    2.49   11.14
   4  -1  -6   -4.75    5.34
   4   0  -4   30.33    9.41
   4   3   0   31.56   10.85
   4   4   1   37.77   11.93
   5   3  -2   25.30   12.38
   5   4  -1   10.37   11.80
   5   7   1   -1.93   16.01
   6   2  -6    3.52   11.21
  -3  10   6    6.81    3.00
  -1   5   5  105.99    7.22
   0   5   5   71.61    8.94
   0   7   6   -2.48    6.09
   1  -1  -2 9351.35   30.73
   1   8   6   27.39   10.40
   2   7   5   65.60   12.98
   3   1  -1  262.35   17.15
   3   4   2   13.37   11.96
   3   7   4   48.76   14.53
   4   6   2   26.08   13.95
   4   8   3   -5.57   12.63
   5  -1  -9   23.94    8.19
   5   1  -5   39.00   11.74
   6   1  -8   -5.35    8.78
   6   3  -5   -0.76   11.75
   6   4  -4    4.18   14.93
  -1   7   6   -0.95    4.36
   1   2   2  809.98   22.09
   1   3   3  152.78   12.14
   1   6   5   74.53   12.47
   2   4   3   60.50   11.14
   3   3   1   77.39   12.82
   3   8   4    8.48   13.80
   4  -2  -9   44.65    7.22
   4   1  -3   72.26   12.97
   4   5   1    1.95   13.18
   5   0  -7    4.45    8.59
   5   6   0   15.71   14.20
   6   2  -7   -8.29   10.35
   1   9   6    5.75    7.54
   1  10   6   -5.76    8.76
   2  -2  -5  643.13   10.90
   2   1   0   55.87    8.76
   2   3   2   70.33   10.99
   2   8   5   30.02   11.85
   3   6   3    1.15    9.13
   3   9   4    4.74   13.38
   4   4   0   64.95   15.21
   4   7   2   12.06   14.16
   5  -2 -13    4.58    5.87
   5   2  -4   92.02   14.68
   5   3  -3   65.23   16.20
   5   4  -2   33.03   13.73
   5   5  -1    6.86   12.44
   5   7   0   -8.39   15.48
   6   1  -9    4.46    9.72
  -2   8   6    4.69    4.19
   0   4   4 1116.81   24.98
   0   8   6   48.88    9.93
   2   2   1  122.31   12.45
   2   6   4   26.38   10.19
   2   9   5   15.38   11.27
   2  10   5    8.00   12.00
   4   0  -5   35.51    9.23
   4   2  -2   63.95   12.26
   4   3  -1   19.26    9.71
   4   8   2   -1.05   15.33
   5  -1 -10   30.84    9.69
   5   1  -6   -3.84    8.23
   6   3  -6   12.37   11.34
   6   4  -5    3.53   12.74
   1   5   4  129.64   13.50
   1   7   5   59.43   12.10
   3   5   2    5.94    8.72
   3   7   3   17.80   11.07
   4  -3 -13    6.38    3.69
   4  -1  -7   28.93    7.83
   4   6   1    4.14   11.50
   5   0  -8    6.17    8.46
   5   6  -1   10.98   13.89
   6   2  -8    3.65   10.99
  -1   8   6   18.36    6.65
   0   6   5    2.11    5.93
   0   9   6    3.59    7.80
   2   5   3   64.15   11.93
   2   7   4   63.84   12.75
   3   4   1   26.58   10.75
   3   8   3   48.00   16.30
   4   5   0   24.77   12.55
   4   7   1   10.11   14.85
   5   2  -5    5.25    8.65
   5   3  -4    7.40   11.48
   5   4  -3   15.89   14.18
   5   5  -2   14.23   13.33
   5   7  -1   -1.38   13.67
   6   3  -7   -3.00   11.89
   0  10   6    2.95    7.90
   0  11   6    6.92    9.60
   1   8   5    1.03    8.44
   2   8   4   31.01   12.56
   3  -2  -7   63.17    6.57
   3  -1  -5   44.13    7.09
   3   1  -2  389.73   19.89
   3   3   0    3.57    8.27
   3   6   2   15.09   11.03
   3   9   3   16.25   13.23
   4   1  -4   21.74    8.31
   4   4  -1   38.67   14.15
   5  -1 -11    7.09    7.38
  -2   9   6    4.34    5.11
  -1   9   6   11.17    6.96
   0   3   3 1047.45   20.65
   1   4   3  144.16   13.07
   1   9   5   23.23   10.51
   2   4   2  398.00   21.98
   2   9   4   10.00   12.47
   3  10   3    0.64   12.18
   4   2  -3   71.19   12.37
   4   3  -2   82.00   13.57
   4   6   0   19.84   14.60
   4   8   1   -0.15   12.30
   4   9   1   11.04   16.47
   5   0  -9   22.27   10.14
   5   1  -7   22.04    8.87
   5   6  -2   -3.24   12.16
  -2  10   6   -0.94    5.05
  -1   4   4  127.52    5.99
  -1  10   6   -3.02    6.46
  -1  11   6    5.68    7.72
   0   7   5   -2.16    6.93
   1   6   4   60.83   11.41
   1  10   5   -2.33    7.32
   1  11   5   -2.48   10.11
   2   0  -2  256.48   12.51
   2   6   3   11.61    8.78
   2  10   4    7.09   11.30
   3   5   1   13.25   11.41
   3   7   2    9.35   10.21
   4   0  -6    6.80    7.20
   5   2  -6   30.23   11.69
   5   3  -5   35.98   14.02
   5   4  -4    7.90   13.44
   5   5  -3    4.64   11.93
   5   7  -2   -5.41   13.24
  -1   6   5   31.69    5.69
   3   8   2   23.86   12.91
   4  -1  -8   10.79    5.87
   4   5  -1    9.45    9.90
   4   7   0   -0.89   11.69
   5  -1 -12   -2.50    6.40
   5   6  -3   16.39   15.50
   0   2   2 2315.98   24.11
   0   5   4   38.45    7.37
   1   3   2  211.19   13.02
   1   7   4   25.16    9.93
   2   1  -1  908.10   24.56
   2   7   3   92.28   14.03
   3   0  -4   38.65    8.00
   3   4   0   13.49    9.41
   3   6   1   12.98   12.13
   3   9   2   43.72   15.73
   3  10   2   14.78   15.11
   4  -3 -14    8.68    4.13
   4   1  -5   62.85   11.53
   4   4  -2    3.59    8.74
   4   8   0    0.09   12.26
   4   9   0   23.85   17.17
   5   1  -8   31.58   11.26
  -2   6   5   31.75    3.46
   0   8   5   25.74    7.84
   2   5   2   14.40    8.58
   2   8   3   23.20   10.03
   3  -3 -10    4.19    3.11
   3   3  -1   73.15   12.93
   4   2  -4   19.58    8.93
   4   3  -3   14.19    8.93
   4   6  -1    3.93   11.32
   5   0 -10   26.24    9.29
   5   2  -7   24.04   11.07
   5   4  -5   -3.84   12.09
   5   5  -4   -3.78   11.09
   5   7  -3   -1.50   13.33
   0   9   5   12.25    8.36
   0  10   5   -7.60    7.27
   0  11   5    5.87    8.15
   1   0  -1  223.68    8.00
   1   2   1 2054.88   32.51
   1   5   3   87.52   10.56
   1   8   4   36.61    9.53
   1  11   4    5.28   10.31
   2   9   3    5.49    9.05
   2  10   3   -6.96    9.78
   3   1  -3  134.34   12.11
   3   2  -2   81.64   11.10
   3   7   1   67.93   13.99
   4  -2 -11   11.33    5.78
   4   5  -2   24.01   12.51
   4   7  -1    5.78   12.07
   5  -1 -13    6.35    6.85
   5   3  -6   39.86   12.68
   5   6  -4    8.01   14.44
  -1   7   5   -1.50    4.37
   1   9   4   11.43    7.84
   1  10   4    8.24    9.61
   2   4   1   45.81   10.74
   2   6   2   66.00   12.22
   3   5   0   73.70   12.82
   3   8   1    2.51   10.62
   3   9   1   -0.16   12.84
   4   0  -7   24.88    7.90
   4   8  -1    4.91   12.55
   4   9  -1   17.25   15.99
   5   1  -9   24.46   10.49
   5   5  -5   12.47   14.10
   5   7  -4    3.77   15.60
   0   6   4   58.37    8.35
   1   1   0 4156.53   38.72
   3  -1  -6  149.01    9.92
   3  10   1   14.64   13.27
   4  -1  -9   12.69    6.29
   4   1  -6   -0.12    7.40
   4   4  -3   62.82   12.68
   4   6  -2    5.73   11.05
   5   0 -11   29.78    8.66
   5   2  -8   28.02   11.78
   5   4  -6   34.11   14.26
  -1   8   5    5.56    5.36
  -1  11   5   -5.14    6.91
   1   6   3   41.85    8.83
   2  -1  -4   51.70    5.32
   2   7   2   20.01    8.97
   3  -2  -8   34.55    5.03
   3   4  -1   24.26    9.70
   3   6   0   50.32   11.92
   4   2  -5   78.41   11.96
   4   3  -4   81.00   12.87
   4   7  -2    1.88   13.22
   5   3  -7   24.69   11.08
   5   6  -5   -0.39   11.56
  -1   9   5    0.81    6.21
  -1  10   5    0.37    7.08
   0   4   3 1122.71   23.21
   1   4   2   39.11    7.49
   2   3   0   71.47   10.07
   2   5   1   23.61    9.90
   2   8   2   72.55   13.08
   2   9   2    1.29   10.89
   2  10   2   -0.98    9.60
   2  11   2    4.36   11.01
   3   3  -2    7.19    8.94
   3   7   0   11.11   10.30
   4   5  -3    4.12    9.81
   4   8  -2   10.38   12.93
   4   9  -2   -7.55   14.17
   5   1 -10   40.54   10.92
   5   5  -6   -7.76   11.91
   5   7  -5    5.17   12.85
   0   7   4   17.52    7.00
   0  11   4    7.02    7.96
   1   7   3   85.86   11.61
   1  11   3    3.84    9.75
   3   0  -5  220.01   13.05
   3   2  -3   30.01    8.94
   3   5  -1   12.03   10.47
   3   8   0   35.81   12.77
   3   9   0   16.41   11.92
   3  10   0   -3.07   11.33
   4   0  -8   17.43    6.93
   4   4  -4   29.01   11.91
   5   0 -12    7.88    7.59
   5   2  -9    2.51    9.90
   5   3  -8    1.05   10.43
   5   4  -7   -2.08    9.49
   0   8   4   13.77    6.89
   0   9   4    7.26    7.44
   0  10   4   16.21    8.68
   1   8   3   19.00    7.78
   1   9   3   11.50    7.47
   1  10   3   18.09    8.59
   2   2  -1  148.19   11.61
   2   6   1   40.75   11.31
   3   1  -4  156.80   11.99
   4  -2 -12    1.09    5.02
   4   6  -3   25.20   12.01
   4   7  -3    5.43   12.42
   5   6  -6   12.04   11.52
   5   7  -6   -8.99   13.03
  -1   5   4  107.13    6.67
   1   5   2   68.50    9.61
   2   0  -3   60.17    6.07
   2   1  -2   12.36    5.29
   2  11   1   -0.28   10.50
   3   6  -1   49.21   11.09
   4  -1 -10    3.50    4.63
   4   1  -7   31.96    7.73
   4   2  -6   11.52    8.28
   4   3  -5    9.13    7.58
   4   5  -4   -5.60    9.07
   4   8  -3    3.42   10.82
   4   9  -3    2.57   12.00
   5   0 -13    7.21    7.52
   5   1 -11    1.01    7.17
   5   5  -7    9.76   12.30
   1   3   1   14.21    5.58
   2   4   0  107.69   11.37
   2   7   1  111.11   13.58
   2   8   1   17.04    9.84
   2   9   1    3.21    9.77
   2  10   1    0.69    9.03
   3   4  -2   20.56    8.56
   3   7  -1   38.54   10.74
   3   8  -1   -8.53   10.36
   3   9  -1   24.12   13.31
   3  10  -1   -2.92   12.21
   5   2 -10   13.24    9.71
   5   3  -9    6.17    9.99
   5   4  -8   32.26   11.67
   5   6  -7    8.39   11.61
   0   5   3   22.04    5.72
   1  11   2   -0.26    8.40
   3  -1  -7   17.03    4.88
   3   3  -3   59.50   10.48
   4   4  -5   44.33   10.32
   4   6  -4   13.04   10.28
   5   1 -12    5.39    7.28
   5   5  -8    8.25   11.21
   1   6   2   58.47    8.74
   1  10   2    8.41    8.78
   2   5   0   19.40    7.17
   3   5  -2   95.30   13.00
   4   0  -9   -1.64    4.87
   4   7  -4   22.05   11.33
   4   8  -4   18.34   12.16
   4   9  -4    8.09   11.54
   5   2 -11   -3.30    6.93
   5   4  -9    0.14    9.27
   5   6  -8    4.99   11.81
   1   7   2   28.35    7.49
   2   3  -1  123.78   10.61
   2  11   0   -1.03    8.75
   3   2  -4    8.54    5.48
   3   6  -2   12.47    7.57
   4   2  -7    9.11    5.83
   4   5  -5   66.01   11.86
   5   3 -10    3.33    7.76
  -3   6   0   35.27    7.93
  -2   9  -1    0.20    8.03
  -1   9  -1   44.89   12.78
   0  10  -2    5.78   12.88
   0  11  -3  -11.78   14.65
   1   9  -2   24.05   14.12
   2   9  -3    5.17   13.49
   3   8  -4    6.82   15.19
   5  -2  -8   20.04    4.28
   5   0  -7    2.48    5.69
   5   6  -7   14.73   11.71
  -3   8  -1    7.60    8.32
  -2  10  -2    2.83   12.49
  -1  10  -2    1.10   13.47
   0   5   0   -8.97    6.87
   0   8  -1   37.85   12.02
   1   6  -1  201.69   20.03
   1  10  -3   -7.08   14.26
   1  11  -4   10.72   18.17
   2   6  -2   78.05   16.38
   2  10  -4    1.43   14.80
   3   5  -3   48.37   12.17
   4   6  -5    2.67   10.60
   4   8  -6    0.49   12.19
   5   5  -7   16.56   13.08
  -5   6  -2    2.95    4.69
  -2   6   0   19.65    9.14
  -1   6   0   53.96   11.32
  -1  11  -3   -4.84   12.75
   1   8  -2  102.93   18.09
   2   8  -3    2.39   12.36
   3   1  -3  144.74   10.76
   3   4  -3   45.19   10.95
   3   7  -4   23.57   14.97
   3   9  -5   -2.97   13.44
   3  10  -6   14.36   19.10
   4   0  -5   30.78    6.62
   4   5  -5   68.10   14.81
   5   1  -7   34.89    8.90
   5   3  -7   12.95   10.86
   5   4  -7   -3.17   10.13
  -4   6  -1    5.05    6.55
  -4   8  -2    5.50    8.36
  -3   5   0   51.50    7.62
  -3   9  -2   25.82   10.97
  -2   8  -1   14.77    9.81
  -1   8  -1   63.20   13.04
   0   4   0  559.83   22.21
   0   7  -1  183.46   20.29
   0   9  -2   30.66   12.91
   1   5  -1   11.46   10.60
   2   5  -2   19.81   10.02
   2   9  -4   23.91   15.23
   3   2  -3   27.07    8.19
   3   3  -3   63.47   10.34
   4   4  -5   32.90   11.45
   4   7  -6    0.09   11.92
   5   2  -7   25.99    9.04
   5   6  -8    5.97   12.99
  -3  10  -3    9.97   11.10
  -1   9  -2   32.14   13.81
   0  10  -3    8.12   13.69
   0  11  -4    6.35   15.18
   1   9  -3   23.21   14.37
   1  10  -4   -2.74   16.16
   1  11  -5  -15.73   16.39
   2   7  -3   37.57   12.84
   2  10  -5    7.72   16.60
   3   6  -4  136.08   19.28
   3   8  -5    5.68   11.96
   4   1  -5   36.26    8.13
   4   3  -5    3.06    8.56
   4   8  -7    9.56   14.84
  -3   7  -1   58.46   10.98
  -2   9  -2    6.04   10.65
  -2  10  -3    5.93   13.16
  -1   5   0   89.48   10.79
  -1  10  -3   29.16   16.26
  -1  11  -4   -4.05   14.26
   0   3   0  -10.92    5.17
   1   4  -1  697.86   27.58
   1   7  -2   69.99   15.03
   2   4  -2   53.03   10.67
   3   9  -6   15.89   15.28
   4   2  -5   86.40   11.46
   4   6  -6   22.51   12.76
   5   5  -8    6.65   12.23
  -2   5   0   14.77    6.74
  -1   7  -1  173.86   17.68
   0   6  -1   95.04   13.72
   0   8  -2   18.01   11.10
   1   8  -3   39.60   15.45
   2   3  -2 1323.90   35.35
   2   8  -4   35.33   14.90
   3   5  -4  113.73   17.58
   3   7  -5   13.29   14.73
   4   7  -7    2.47   14.75
   5   4  -8   50.24   14.25
  -3   8  -2   18.03   10.86
  -2   7  -1  119.74   14.78
   0   2   0 5103.84   44.28
   0   9  -3    6.96   12.33
   0  10  -4   17.69   16.78
   0  11  -5    4.37   15.63
   1   6  -2  103.63   16.54
   1   9  -4  -10.94   14.39
   1  11  -6   27.62   20.38
   2   6  -3  195.48   20.40
   2   9  -5   13.12   14.60
   2  10  -6    0.37   16.81
   3   8  -6    0.27   15.29
   4   5  -6    5.10    9.13
   4   8  -8    3.34   14.71
   5   6  -9    1.60   12.33
  -4   7  -2   12.90    8.55
  -3   9  -3   17.30   12.60
  -1   4   0  151.11   12.14
  -1   8  -2   85.55   14.72
  -1  11  -5   -6.46   15.44
   1   3  -1  508.56   20.53
   1  10  -5   -5.87   13.57
   2   0  -2  223.05    8.45
   2   1  -2   16.06    5.77
   2   2  -2   78.83    9.35
   3   4  -4   47.71   12.72
   3   9  -7    2.18   16.14
   4   4  -6   71.39   14.13
   4   6  -7   18.21   14.61
   5  -1  -8   18.29    6.44
   5   3  -8    0.99    9.44
   5   5  -9    6.47   12.40
  -3   4   0   18.15    4.87
  -2   8  -2   71.70   14.02
  -2  10  -4    2.92   12.65
  -1   9  -3    6.98   10.35
  -1  10  -4   18.64   13.81
   0   5  -1  412.60   22.89
   0   7  -2   20.65   11.26
   2   5  -3  149.47   16.89
   2   7  -4   55.71   14.26
   3   6  -5   33.95   12.39
   4   7  -8    8.18   15.19
   5   0  -8    7.10    7.14
   5   1  -8   15.60    8.76
   5   2  -8   29.80   10.10
  -4   5  -1   10.78    5.71
  -4   8  -3    8.06    9.46
  -3   6  -1   11.31    7.07
  -2   9  -3    1.88    8.84
  -1   6  -1   16.88    8.36
   0  11  -6    9.95   16.43
   1   2  -1 1303.48   26.97
   1   5  -2  169.97   17.60
   1   7  -3   14.31   11.98
   2   8  -5   -2.38   12.28
   2   9  -6    3.66   15.85
   2  10  -7   21.28   17.18
   3   3  -4   28.71    9.91
   3   7  -6   -5.39   11.87
   3   9  -8   -1.78   18.11
   4   3  -6  103.37   14.47
   5   4  -9   -8.38    9.88
  -2   4   0  143.97   10.43
  -2   6  -1   22.60    9.00
   0   9  -4   22.47   13.84
   0  10  -5   -0.25   13.28
   1   8  -4    9.64   11.27
   1   9  -5    2.44   13.30
   1  10  -6   -6.16   14.17
   2   6  -4   78.03   17.22
   3   5  -5  532.21   31.40
   3   8  -7   -0.96   13.38
   4   5  -7   47.21   12.87
  -5   5  -2    6.82    4.34
  -1   7  -2   41.72   11.64
  -1  10  -5   -3.02   14.48
   1   1  -1 1720.05   24.31
   2   4  -3  722.45   29.96
   2  10  -8    8.03   18.99
   3   2  -4   14.33    7.77
   4   2  -6    4.94    7.59
   4   6  -8   26.21   15.62
   4   7  -9   17.26   16.03
   5   3  -9   11.87   10.91
   5   5 -10    8.09   12.86
  -3   7  -2   -4.76    7.22
  -3   8  -3   26.40   13.25
  -3   9  -4   -2.08    9.88
  -2   7  -2   24.87   10.63
  -2  10  -5    1.99   13.36
  -1   3   0  104.32    8.59
  -1   8  -3   30.89   11.63
  -1   9  -4    2.97   11.79
   0   4  -1  112.93   12.26
   0   6  -2   96.52   14.19
   1   6  -3   69.48   13.97
   1  10  -7   -1.46   16.75
   2   7  -5   22.70   12.23
   2   8  -6   -2.15   12.49
   2   9  -7   -5.40   15.63
   3   6  -6   10.20   10.65
   3   7  -7   11.60   15.63
   3   8  -8   12.37   16.96
   3   9  -9    5.07   16.32
   4  -2  -6   10.71    3.78
   4   1  -6   -2.57    6.34
   4   4  -7   30.34   12.25
  -2   8  -3   21.18   11.42
  -2   9  -4    2.93   12.64
  -1   5  -1  151.48   14.40
   0   7  -3   47.86   13.60
   0   9  -5   22.13   16.39
   0  10  -6    0.10   13.92
   1   4  -2  739.37   28.48
   1   7  -4   28.65   12.02
   1   8  -5    3.80   14.77
   1   9  -6   18.53   15.22
   3   1  -4  159.16   11.84
   3   4  -5   11.03    9.51
   4   0  -6    1.50    5.99
   5   2  -9    9.66    9.29
   5   4 -10   11.43   11.91
  -4   6  -2   26.19    8.67
   0   8  -4   11.52   11.09
   2   3  -3  476.74   22.38
   2   5  -4   52.21   12.69
   4  -1  -6   -1.72    4.57
   4   5  -8    0.60    9.28
   4   6  -9    4.47   14.41
   4   7 -10   -2.98   16.26
  -5   6  -3    0.45    6.13
  -4   7  -3   11.00    8.95
  -4   8  -4   -7.33    9.46
  -2  10  -6   -9.64   13.01
  -1  10  -6   -5.86   12.78
   1  10  -8    7.08   16.66
   2   6  -5   23.85   11.59
   2   7  -6   30.58   16.30
   2   8  -7    3.64   16.21
   2   9  -8    2.74   14.90
   3   0  -4   51.18    6.96
   3   5  -6   42.88   12.44
   3   8  -9    4.85   17.29
   4   3  -7   51.15   11.10
   5   1  -9   24.99    9.06
   5   3 -10   11.90   10.93
  -3   5  -1   10.45    6.52
  -3   9  -5   21.55   12.62
  -2   5  -1   22.70    7.85
  -1   6  -2   72.96   12.14
  -1   7  -3   92.97   16.22
  -1   9  -5   23.69   12.49
   0   5  -2  325.51   20.65
   0  10  -7   17.69   15.76
   1   0  -1   88.48    4.18
   1   5  -3   -3.16    8.34
   1   9  -7   10.13   17.09
   3   3  -5   29.94    9.37
   3   6  -7   52.97   14.54
   3   7  -8    9.43   13.76
   4   4  -8   40.23   13.45
   5  -3  -9   15.23    4.63
   5   0  -9   18.63    8.94
   5   4 -11   -5.17   11.47
  -2   9  -5   12.69   13.80
   0   3  -1  943.93   25.47
   0   9  -6    9.13   13.69
   1   3  -2  304.62   17.12
   1   6  -4    7.89   10.68
   1   7  -5    0.04   12.14
   1   8  -6   15.06   13.88
   1  10  -9   -1.44   18.81
   2   4  -4  278.15   21.07
   2   9  -9    6.90   16.86
   3  -1  -4  170.29    7.79
   4   2  -7   10.51    8.65
   4   5  -9   20.04   14.77
   4   6 -10    8.51   15.50
   5  -1  -9   24.52    7.91
  -3   6  -2   14.61    7.79
  -3   7  -3   17.61    9.80
  -3   8  -4   16.91   11.73
  -2   3   0   30.90    5.60
  -2   6  -2   67.62   12.07
  -2   7  -3   90.91   14.88
  -2   8  -4   22.81   12.28
  -1  10  -7   10.36   13.80
   0   6  -3   23.20   10.58
   0   7  -4   32.21   12.67
   0   8  -5   20.13   12.10
   0  10  -8    7.97   16.41
   2   2  -3   60.72    9.26
   2   8  -8   10.23   14.79
   3   4  -6  256.81   22.30
   3   8 -10    5.02   16.02
   5  -2  -9    6.67    5.71
   5   2 -10    7.56    9.38
  -3   3   0    1.79    3.37
  -1   4  -1  208.22   14.45
  -1   9  -6   16.00   15.81
   1   9  -8    9.10   15.21
   2   5  -5  186.63   19.51
   2   6  -6    9.20   12.71
   2   7  -7    1.58   11.31
   2   9 -10    6.34   19.32
   3   2  -5   50.61   10.09
   3   5  -7   12.60   11.80
   3   6  -8   13.82   13.02
   3   7  -9   -3.86   13.21
   4   3  -8   61.77   13.31
   5   3 -11    2.78   10.75
  -4   8  -5    8.84   11.11
  -3   9  -6    0.84   12.11
  -2   9  -6  -13.04   12.89
  -1   2   0 3195.58   29.33
  -1   8  -5   -3.63   11.65
  -1  10  -8   18.16   18.29
   0   9  -7    5.95   14.12
   0  10  -9    0.69   18.47
   1   4  -3  112.15   14.82
   1   8  -7   29.47   17.54
   3  -2  -4    5.24    2.23
   3   8 -11   13.89   17.23
   4   1  -7   22.19    8.65
   4   4  -9   11.79   11.68
   4   5 -10   12.50   14.53
   4   6 -11    2.78   12.85
   5   1 -10   25.04    9.59
  -4   4  -1   24.51    5.45
  -1   5  -2   90.66   12.83
  -1   7  -4   24.96   12.94
   0   4  -2  641.92   25.97
   0   8  -6   60.61   15.64
   1   7  -6    4.57   13.13
   1   9  -9   -3.05   17.58
   2   8  -9   -4.82   15.25
   2   9 -11    3.05   19.66
   3   7 -10   21.97   18.00
  -4   7  -4    1.38    8.51
  -3   8  -5    9.09   12.07
  -2   8  -5   23.02   12.83
  -1   6  -3   45.69   11.33
  -1   9  -7   11.48   16.02
   0   7  -5   -7.45   11.52
   0   9  -8    9.01   17.34
   1   5  -4  124.35   15.73
   1   6  -5   18.64   11.94
   2   3  -4   69.33   11.30
   2   7  -8   -4.11   12.71
   3   3  -6   50.97   11.28
   3   6  -9   42.85   17.54
   4   6 -12   -7.69   15.79
   5   0 -10   28.63   10.37
   5   2 -11   -3.93    8.86
   5   3 -12   11.47   12.28
  -4   5  -2   17.37    7.11
  -4   6  -3    2.79    8.31
   0   5  -3   38.50   10.43
   0   6  -4   70.39   13.95
   1   2  -2 1132.33   26.51
   1   8  -8    2.60   14.00
   2   1  -3  961.84   23.40
   2   4  -5  404.70   25.45
   2   5  -6  105.21   18.26
   2   6  -7   18.34   11.74
   2   8 -10   -0.49   17.66
   3   1  -5   35.58    8.20
   3   4  -7  257.64   22.20
   3   5  -8   57.13   14.26
   4   0  -7   24.29    7.42
   4   2  -8   35.67   10.43
   4   5 -11    2.94   14.51
  -5   6  -4    5.33    7.86
  -3   7  -4   59.05   13.25
  -2   4  -1   23.08    7.18
  -2   7  -4   65.33   12.74
  -2   9  -7   -8.71   10.59
  -1   8  -6   35.57   15.13
   0   8  -7    6.72   13.96
   1   9 -10    9.50   18.20
   3   7 -11   -6.71   14.08
   4   3  -9   25.43   10.23
   4   4 -10   -5.26    8.84
  -3   6  -3    8.73    8.56
  -2   5  -2    6.98    7.57
  -2   6  -3    1.51    8.77
  -1   9  -8    3.03   13.90
   0   2  -1 1213.79   23.64
   0   9  -9   -5.28   16.48
   1   7  -7    1.01   12.31
   2   7  -9    5.33   13.96
   2   8 -11   -0.06   17.71
   3   6 -10    4.42   13.35
   5  -1 -10   25.79    8.91
   5   1 -11    4.27    8.25
   5   2 -12    7.39   10.41
  -5   5  -3   -0.36    5.89
  -3   4  -1   23.56    6.07
  -3   5  -2   11.94    7.57
  -3   8  -6   20.83   13.03
  -2   8  -6    1.96   12.96
  -2   9  -8   -2.00   14.40
  -1   7  -5   64.26   13.81
   0   7  -6   -4.59    9.46
   1   3  -3   62.61   12.22
   1   6  -6   43.86   14.20
   1   8  -9   14.36   15.23
   1   9 -11    4.25   16.83
   2   6  -8   18.75   14.38
   3   2  -6  141.08   14.73
   3   5  -9   -9.06   12.79
   3   7 -12   -7.51   15.18
   4   1  -8   -0.74    7.83
   4   5 -12    6.95   12.30
  -4   7  -5   -2.14   10.46
  -1   6  -4   75.48   14.97
  -1   8  -7    5.50   13.64
  -1   9  -9   -6.47   15.03
   0   8  -8    3.92   15.73
   0   9 -10    1.42   15.93
   1   4  -4  133.94   15.14
   1   5  -5  123.28   16.28
   2   2  -4  261.32   16.77
   2   7 -10    9.02   17.57
   2   8 -12    1.93   18.81
   3   3  -7   88.12   15.19
   3   4  -8  103.66   15.98
   3   6 -11   11.61   16.94
   3   7 -13  -14.21   17.34
   4  -1  -7   22.26    6.32
   4   2  -9   42.04   11.81
   4   3 -10    8.80   11.12
   4   4 -11   -2.90    9.54
  -2   7  -5   87.70   15.92
  -1   3  -1   19.53    6.67
   0   6  -5   12.28   10.94
   1   7  -8   49.75   16.64
   1   8 -10   -4.38   14.71
   2   3  -5  400.24   22.92
   2   4  -6   24.38   12.59
   2   5  -7   50.97   14.26
   4   5 -13   13.46   14.85
   5  -2 -10    3.62    6.54
   5   0 -11   31.56   10.39
   5   1 -12   10.80   11.30
   5   2 -13    5.08   11.56
  -3   7  -5    5.00   10.72
  -3   8  -7    2.67   12.33
  -2   8  -7   20.21   15.16
  -2   9  -9    3.13   14.27
  -1   4  -2   52.80   10.37
  -1   5  -3   84.30   12.03
  -1   9 -10   10.60   17.90
   0   3  -2   85.64   10.15
   0   5  -4   37.85   10.91
   0   7  -7   10.16   13.39
   0   9 -11    2.58   16.79
   2   6  -9   16.27   15.81
   3   0  -5  224.76   12.65
   3   5 -10   11.58   13.12
   3   6 -12   16.32   17.70
   4   4 -12    4.14   14.33
  -4   6  -4   17.39   10.32
  -2   6  -4   30.54   11.35
  -1   7  -6   34.41   12.48
  -1   8  -8   -5.16   14.46
   0   8  -9   -4.98   13.29
   1   6  -7   27.01   12.22
   1   7  -9   31.04   17.91
   1   8 -11    0.54   15.42
   2   7 -11    2.46   14.62
   3   4  -9   10.98   12.28
  -4   7  -6   -2.70   10.99
  -3   6  -4    4.67    9.10
   1   5  -6  197.14   21.27
   2   0  -3   67.82    6.24
   2   5  -8   62.66   14.55
   2   7 -12  -10.14   17.31
   3   6 -13   -4.39   17.69
   4   0  -8   21.85    8.34
   4   2 -10   45.90   12.67
   4   3 -11   19.07   11.86
   4   4 -13   -0.31   13.43
   5  -1 -11    7.62    8.43
   5   1 -13    8.34   12.14
  -3   8  -8    4.22   13.51
  -2   7  -6   22.24   12.60
  -2   8  -8   -1.97   11.77
  -1   6  -5   97.89   16.95
   0   6  -6   24.46   12.46
   0   7  -8   38.62   16.26
   0   8 -10   14.22   17.06
   1   1  -2 9746.98   62.13
   1   8 -12    7.01   17.29
   2   6 -10   30.32   14.23
   3   1  -6  141.56   13.21
   3   2  -7   69.11   12.72
   3   3  -8   35.53   11.23
   3   5 -11   11.96   13.50
   4   1  -9    4.44    7.80
  -1   7  -7    8.00   10.76
  -1   8  -9   10.54   13.96
   1   4  -5  156.64   16.29
   1   6  -8   10.23   11.16
   1   7 -10    5.81   14.63
   1   8 -13   -4.25   17.22
   2   4  -7   82.64   14.78
   2   7 -13   -0.43   16.38
   3   6 -14   -3.74   16.02
  -1 -10   6    6.09    8.90
  -1  -9   5   -4.07    6.37
  -1  -6   3   77.38    8.92
   0  -4   0  544.67   18.45
   1  -8   0   29.51   11.03
   2 -11   1   -1.64   13.11
   2 -10   0    4.59   10.79
   2  -7  -2  163.68   17.69
   2  -4  -3  780.05   27.21
   3 -10  -1   -3.20   13.32
   3  -9  -2   -3.75   10.34
   3  -7  -3   15.68   11.87
   3  -4  -4   31.46    9.97
   4  -2  -5   78.86    9.64
   5  -5  -5    9.96    9.35
  -3  -6  10    4.89    3.50
  -2  -6   6    5.93    4.63
   0 -11   5    1.04   10.31
   0  -8   2   22.17    8.21
   1  -9   1   36.92   12.44
   1  -6  -1  223.83   16.61
   2   0  -3   67.07    5.24
   3   0  -4   45.97    5.93
   4  -8  -3   12.99   11.67
   4  -6  -4    7.26    9.37
   5  -7  -4   -2.21   10.26
   5  -4  -5   -0.69    7.30
   5   0  -5   29.42    6.90
   6  -4  -5   -2.64    8.17
  -3  -7  11   -1.24    3.55
   0 -10   4    8.46    9.67
   0  -9   3   -0.80    6.99
   0  -6   1   90.42   10.76
   0  -3   0   -5.73    3.94
   1 -11   3    8.69   10.55
   1 -10   2    2.86   10.12
   2  -8  -1   88.22   14.79
   2  -3  -3  431.65   18.52
   3  -8  -2   31.53   12.77
   3  -3  -4   30.48    7.57
   3  -2  -4    6.62    6.05
   3  -1  -4  179.75   11.25
   4  -9  -2   -4.12   12.03
   5  -6  -4   12.03   11.80
   5  -3  -5   38.62    8.81
   5  -2  -5   12.61    7.79
   5  -1  -5   50.24    9.14
   6  -3  -5   -0.57    7.76
   6  -2  -5    1.08    8.29
   6  -1  -5    5.98    7.33
   6   0  -5    0.70    5.76
  -2  -9   9    5.39    6.85
  -2  -8   8   -1.31    6.35
  -2  -7   7   -3.02    4.84
  -1 -10   7    0.52    8.26
  -1  -7   4   14.16    7.30
   1  -7   0  107.45   14.39
   1  -5  -1   12.68    7.22
   2 -11   2    1.78   13.08
   2 -10   1    2.67   13.69
   2  -9   0    1.16   10.65
   2  -6  -2   87.77   13.25
   2  -2  -3   58.71    7.71
   2  -1  -3  986.02   21.31
   3 -10   0    8.67   15.28
   3  -9  -1   36.03   14.27
   3  -6  -3  165.47   17.27
   4  -7  -3   11.56   12.80
   4  -5  -4    0.66    7.42
  -1  -9   6   11.48    8.40
  -1  -8   5   -0.86    6.26
  -1  -5   3    9.86    5.61
   0 -11   6   -6.96   10.23
   0  -7   2   15.25    9.34
   0  -2   0 5158.48   38.36
   1 -11   4    8.52   13.62
   4  -4  -4   20.93    9.67
   5  -7  -3   -3.70   12.36
   5  -5  -4   -3.57   10.09
   0 -10   5    1.28    7.86
   0  -8   3   41.07   10.45
   0  -5   1  385.17   17.78
   1 -10   3   17.02   11.18
   1  -9   2   23.37   12.36
   1  -8   1   65.50   12.67
   2  -7  -1  159.52   17.35
   2  -5  -2   29.07    8.74
   3  -7  -2    8.64    9.36
   3  -5  -3   42.30   10.93
   4  -9  -1   16.65   14.80
   4  -8  -2   10.62   12.36
   4  -6  -3   13.36   10.65
   0  -9   4   10.79    6.91
   1  -4  -1  694.87   23.26
   2  -8   0   60.29   11.56
   3  -8  -1   -3.14    8.35
   6  -4  -4    6.73    8.08
   0  -7  -7    3.45    5.34
   1   0  -3  106.47    7.37
   2  -7 -11    5.98    6.01
   2  -5 -10    2.49    7.60
   3  -6 -12    5.05    6.89
   3  -3 -10    5.65    7.33
   3  -1  -8   19.54    9.30
   4  -3 -11   10.23   11.20
   4   0  -8   24.65    9.63
   4   2  -5   91.44   10.28
   4   3  -3    8.76    4.61
   5  -2 -11    4.60   10.82
   5  -1 -10   31.98   11.93
   6   0  -9   -0.85    9.27
   6   2  -6    5.68    7.54
   6   3  -4    0.28    6.89
  -1  -7  -4   20.90    4.90
   0  -4  -5  147.39   10.50
   0  -2  -3 1049.29   18.09
   1  -7  -9   13.70    7.46
   1  -5  -8   15.40    7.62
   2  -8 -11   10.45    9.72
   3  -7 -12   -2.64   10.80
   3  -5 -11   -8.92   11.11
   3  -2  -9    7.19    6.90
   4  -5 -12   -7.71   13.09
   4  -2 -10   46.92   12.82
   4  -1  -9   12.20    9.68
   5   4  -1    7.59    5.79
   0  -8  -7    3.97    6.37
   0  -3  -4  884.15   19.65
   1  -8  -9   -4.54    7.95
   2  -9 -11    7.73   10.02
   2  -6 -10   55.57   13.32
   2  -4  -9   17.86    8.34
   2   0  -5   36.35    7.72
   3   1  -5   40.55    8.31
   4   4   0   58.68    5.50
   5   1  -7   22.75    8.83
   6   1  -7    2.66    9.19
   6   4  -1    3.72    5.68
   0 -10  -7    9.03    7.01
   0  -9  -7   -3.88    5.60
   0  -6  -6   24.27    6.46
   1  -9  -9    8.16    9.58
   1  -4  -7    7.79    5.99
   2  -3  -8  131.47   13.31
   2  -2  -7  273.70   17.21
   2  -1  -6   53.86    8.50
   3  -6 -11    2.56   10.87
   3  -4 -10   80.63   13.19
   4  -6 -12    3.49   11.82
   4  -4 -11   -3.28   10.58
   4   1  -6    1.64    5.80
   5  -3 -11    8.22   12.08
   5  -2 -10    5.93   11.72
   5  -1  -9   29.00   12.62
   5   0  -8   15.84    9.27
   5   2  -5   13.10    7.96
   5   3  -3   54.12    8.66
  -1  -8  -4   54.26    6.70
   1 -10  -9    8.72    8.36
   1  -6  -8   12.07    6.61
   1  -3  -6    3.68    5.42
   1  -1  -4   83.73    7.41
   2  -7 -10   -1.49    7.71
   2  -5  -9    9.21    8.42
   3  -3  -9   64.02   12.29
   3   0  -6   89.45   11.00
   3   2  -3   28.34    5.79
   4  -3 -10    7.50    9.62
   4   0  -7   23.49    8.83
   6  -1  -9   -2.11   10.72
   6   0  -8   -4.05    7.69
   6   2  -5    2.74    7.17
   6   3  -3    4.20    6.63
   1  -2  -5  144.81   10.38
   1   1  -1 1604.17   15.89
   2  -8 -10    4.32    9.19
   3  -7 -11    3.01   11.27
   3  -5 -10   22.81   12.56
   3  -2  -8   49.61   11.11
   3  -1  -7   31.34    9.00
   4  -5 -11   -0.95   10.78
   4  -2  -9   44.44   11.40
   4  -1  -8   10.73    8.06
   4   2  -4   17.02    6.93
   5  -4 -11   -3.35   11.59
   5   1  -6   -1.30    7.62
   1  -7  -8   57.58   12.15
   2  -9 -10    6.72   12.69
   3  -8 -11   18.29   15.70
   5  -3 -10    5.11   14.29
  -3  -3  14   11.97    9.48
  -1  -6  15    6.91   15.32
  -1  -5  14   13.77   14.96
   0  -5  12    2.97   11.47
   0  -3   9  101.69   15.18
   0  -2   7  650.45   27.22
   1  -7  12    2.85   18.80
   1  -6  11   23.95   19.23
   1  -4   8  166.50   21.22
   1  -3   6   40.86   12.18
   2  -8  10    5.53   19.43
   2  -7   9    5.89   20.26
   2  -5   6   17.30   13.33
   2  -4   4   20.61   12.35
   2  -2  -5  617.48   13.97
   3  -8   6   24.25   20.94
   3  -7   5   30.65   20.55
   3  -6   3   10.91   14.55
   4  -8   0   -2.79   16.28
   4  -7  -3   18.47   14.60
  -2  -3  13   15.63    9.54
  -1  -4  13    3.46   11.12
   0  -4  11   61.57   14.68
   1  -5  10   10.06   15.74
   2  -6   8    9.24   16.36
   3  -5   1   11.28   11.63
   3  -4  -3   44.89   11.21
   4  -8   1    5.14   17.66
   4  -7  -2   14.71   15.07
   0  -6  14    0.22   16.07
   1  -2   4  176.92   16.39
   2  -5   7  175.58   23.54
   2  -4   5   47.83   17.17
   2  -3   2   80.85   13.93
   2  -2  -4  263.21   11.39
   3  -8   7   -1.54   19.24
   3  -7   6    0.25   19.33
   3  -6   4   -1.99   12.51
   3  -5   2   11.83   14.62
   3  -4  -2   22.50   11.10
   4  -7  -1    6.47   14.94
  -1  -3  12   31.46   11.82
  -1  -2  10   36.64   10.43
   0  -5  13   12.55   16.13
   0  -3  10   26.91   14.00
   1  -7  13   -4.53   17.38
   1  -6  12   -5.35   18.17
   1  -4   9  288.75   26.75
   1  -3   7   28.10   12.04
   2  -7  10   -2.19   16.93
   2  -6   9   21.10   20.27
   3  -4 -10   77.81    5.31
   4  -8   2    2.04   15.41
   4  -7   0    8.30   16.16
   4  -6  -7   16.64   10.56
  -2  -4  15   -3.25    8.94
  -1  -5  15    3.45   13.41
   0  -2   8   14.26   10.67
   0  -1   5  622.91   21.57
   1  -5  11   33.44   17.96
   1  -1   0 4140.44   42.46
   2  -3   3  263.44   22.52
   3  -8   8   28.21   21.71
   3  -7   7   28.02   22.08
   3  -6   5   29.85   17.30
   3  -5   3    3.82   11.62
   3  -4  -1    2.78    9.16
   4  -8   3    0.78   15.82
   4  -7   1    8.58   17.34
   4  -6  -8   44.11   11.29
   4  -6  -4   -2.36   10.78
   4  -6  -3    8.20   11.47
  -3  -2  13   26.61    8.33
  -2  -2  12   34.51    8.98
  -1  -4  14   -1.04   12.36
  -1  -1   8   52.99    9.07
   0  -4  12   -1.11    9.88
   1  -2   5   74.07   14.88
   2  -7  11   -4.26   18.05
   2  -5   8   69.45   19.63
   2  -4   6   26.77   14.87
   3  -4   0   19.85   13.19
   4  -8   4   21.71   22.49
   4  -6  -9   -1.44    7.76
   4  -6  -2   14.41   12.84
  -2  -3  14    1.88   10.06
   0  -6  15   23.21   17.41
   0  -5  14    3.49   16.16
   1  -6  13   14.58   17.47
   1  -4  10  110.06   19.24
   1  -3   8   22.97   14.79
   3  -7   8   -1.90   17.99
   3  -6   6    5.66   16.21
   3  -5   4   29.57   14.05
   3  -4   1   15.46   13.69
   4  -7   2   -7.25   14.71
   4  -6  -1    7.97   13.14
  -3  -3  15    0.68    8.08
  -3  -1  11   55.23    6.43
  -2  -1  10   12.35    6.44
   0  -3  11  231.54   23.59
   1  -5  12   14.02   15.80
   1  -1   1 1322.83   28.37
   2  -7  12   21.43   23.23
   2  -5   9    8.75   15.97
   2  -4   7   68.45   16.77
   2  -3   4    0.92   10.44
   2  -2  -1  137.36   12.33
   3  -6   7   19.41   20.52
   4  -8   5   -4.26   18.74
   4  -7   3   12.80   18.50
   4  -6 -10   17.43    7.54
   4  -6   0   15.60   13.75
  -2  -4  16    6.75   12.26
  -1  -5  16   -2.02   13.21
  -1  -3  13   21.42   11.50
  -1  -2  11  171.05   16.75
   0  -4  13    7.36   11.22
   0  -2   9  277.12   21.74
   0  -1   6  674.07   24.99
   2  -6  11    3.42   17.60
   2  -2   0  503.32   23.39
   3  -7   9   -0.88   19.17
   3  -5   5   -4.73   12.31
   3  -4   2   14.27   12.52
   4  -7   4    0.35   19.49
   4  -6   1    7.03   13.85
  -1  -4  15    2.41   13.47
   1  -6  14   12.42   17.94
   1  -4  11   17.53   13.41
   1  -3   9   40.95   14.70
   2  -5  10    9.06   19.25
   2  -4   8   85.53   20.75
   2  -3   5   10.89   11.84
   3  -6   8    4.44   20.47
   3  -5   6    1.46   17.53
   3  -4   3   35.50   17.09
   4  -6   2   23.36   18.62
   0  -5  15   14.23   13.84
   1  -5  13    0.55   15.32
   1  -1   2  212.19   14.19
   2  -6  12   -1.57   20.12
   2  -2   1  121.65   14.40
   3  -7  10   19.45   21.20
   4  -7   5   -8.01   15.69
   4  -6 -11    6.68    5.49
   4  -6   3    4.67   18.08
   4  -5  -4   -3.35    8.49
   4  -5  -3    2.96   10.02
   4  -5  -2    7.28   11.30
  -2  -3  15    5.61   11.24
  -2  -2  13    4.98    8.69
  -1  -1   9   58.37    9.73
  -1   0   5  272.74    8.64
   0  -4  14    2.76   14.86
   0  -3  12  116.15   17.60
   1  -2   7   14.49   12.57
   2  -3   6  245.84   24.31
   3  -6   9  -13.52   16.46
   3  -5   7    9.91   16.52
   3  -4   4    8.44   11.96
   4  -7   6    7.04   19.39
   4  -5  -7   38.02   10.73
   4  -5  -1    8.78   12.58
  -1  -3  14   11.46   12.07
  -1  -2  12    9.97    9.71
   0  -2  10  197.83   19.21
   0  -1   7   23.17   10.11
   1  -5  14   16.29   18.88
   1  -4  12   34.24   16.40
   1  -3  10  310.11   26.99
   2  -6  13   -6.43   20.82
   2  -5  11  -11.96   14.74
   2  -4   9   50.94   18.32
   2  -2   2   75.36   12.99
   3  -3  -5   45.46    8.62
   3  -3  -2   -2.86    6.84
   3  -3  -1   66.37   13.33
   4  -7   7  -13.33   21.08
   4  -6   4   31.31   18.41
   4  -5   0    4.08   10.69
   4  -5   1    4.75   14.16
  -3  -3  16    5.41    8.78
  -3  -2  14    0.50    7.31
  -1  -4  16    7.32   12.88
   1  -1   3  262.17   16.52
   2  -3   7   43.02   15.99
   2  -2   3  361.51   23.71
   3  -6  10   -3.47   19.63
   3  -5   8    5.68   16.66
   3  -4   5    6.63   12.64
   3  -3   0    8.77    9.39
   4  -6   5   16.44   19.57
   4  -5  -8    7.23    8.16
   4  -5   2    9.84   15.49
   5  -7  -5    6.33   12.39
   5  -7  -4   11.77   13.37
   5  -7  -3   -3.59   13.03
   5  -7  -2    1.21   14.20
   5  -7  -1    3.33   15.65
  -2  -1  11   38.59    8.43
   0  -4  15   11.66   15.83
   0  -3  13    8.54   10.63
   1  -4  13   11.24   17.57
   1  -3  11   49.91   17.22
   1  -2   8    5.80   10.51
   2  -5  12   -2.83   18.04
   2  -4  10    4.20   15.37
   3  -4   6   22.86   14.54
   3  -3  -6   58.29    8.30
   3  -3   1   70.66   14.23
   4  -6   6    8.87   21.30
   4  -5   3   49.34   19.26
   5  -7   0    2.92   14.82
   5  -7   1    4.39   17.06
  -1  -3  15    1.48   11.67
  -1  -1  10   20.27    9.57
   0  -2  11   15.31   12.12
   1  -5  15   -8.00   17.96
   1  -1   4  364.62   20.28
   2  -3   8   56.35   15.67
   2  -2   4  393.47   25.64
   3  -6  11   -0.70   19.37
   3  -5   9    0.37   17.19
   3  -3   2  110.29   17.15
  -2  -3  16   -4.78    9.74
  -2  -2  14   11.41    9.44
  -1  -2  13   63.40   13.60
   0  -1   8  133.06   14.03
   1  -2   9    2.55   13.34
   2  -5  13   -0.32   15.55
   2  -4  11    7.28   14.19
   3  -4   7    6.94   13.96
   3  -3   3   35.88   13.90
   4  -6   7   -1.75   18.88
   4  -5  -9   25.86    7.94
   4  -5   4   17.79   16.38
   0  -4  16    3.73   15.02
   0  -3  14    1.74   12.53
   1  -4  14   22.31   17.90
   1  -3  12   18.41   14.38
   1  -1   5 1793.48   44.65
   2  -3   9   67.29   17.34
   2  -2   5  117.12   17.12
   3  -5  10    1.46   16.90
   3  -4   8   -7.56   17.86
   3  -3   4   42.55   15.34
   4  -6   8   -4.43   18.89
   4  -5   5   28.90   17.96
   4  -4  -3   53.26   13.03
   4  -4  -2   10.02   11.33
   4  -4  -1   23.20   13.01
   4  -4   0   66.73   16.41
   5  -6  -3   18.27   13.75
   5  -6  -2    0.75   13.79
   5  -6  -1   -7.78   14.62
  -1   0   6  407.97   12.78
   0  -2  12  113.10   18.01
   2  -5  14   25.47   22.81
   2  -4  12    7.54   16.47
   2  -2   6   74.52   15.81
   3  -5  11  -10.29   21.27
   3  -3  -7   85.41    7.44
   3  -3   5   61.92   18.61
   4  -5   6  -14.10   15.11
   4  -4   1   16.46   11.70
   5  -6  -4    3.83   11.01
   5  -6   0   12.71   15.36
   5  -6   1    6.78   16.87
  -1  -3  16   16.48   12.29
   0  -1   9  116.47   13.94
   1  -4  15    2.94   16.73
   1  -3  13   33.64   17.84
   1  -2  10   37.86   13.59
   1  -1   6  657.33   29.50
   2  -3  10    3.70   14.22
   3  -4   9    3.39   16.20
   4  -5   7   14.30   18.65
   4  -4   2    9.36   12.24
   4  -4   3  -17.92   14.36
   5  -6   2    7.91   16.44
   5  -6   3    2.64   19.13
  -3  -2  15    6.05    7.63
  -3  -1  12    0.00    4.98
  -2  -3  17   -3.86   10.89
  -2  -1  12   39.31    8.58
  -1  -2  14    6.93   10.54
  -1  -1  11   79.66   12.05
   0  -3  15   -5.70   14.52
   2  -4  13   16.57   17.53
   2  -2   7   39.61   14.54
   3  -3   6   16.09   13.53
   4  -5   8   16.28   23.25
   4  -4   4   19.51   16.73
   5  -6   4    1.09   20.26
  -2  -2  15    8.80   11.13
   0  -2  13    7.53   11.51
   0   0   3  967.95   19.39
   1  -2  11   43.54   13.72
   1  -1   7  141.07   16.19
   2  -3  11   24.02   14.67
   2  -2   8  122.87   21.78
   3  -4  10    4.04   16.79
   3  -3   7   56.31   17.14
   4  -4  -6   81.07   11.55
   4  -4   5    8.50   18.14
   5  -6  -7    1.88    8.86
   0  -1  10   93.44   13.68
   1  -3  14    7.56   14.29
   2  -4  14    3.13   19.97
   3  -4  11    9.58   20.79
   3  -3   8   18.97   18.72
   4  -5 -10   10.11    5.32
   4  -5   9   17.74   20.53
   4  -4   6   17.02   19.73
   5  -5  -2   33.15   15.73
   5  -5  -1   -2.34   13.98
   5  -5   0  -11.41   14.40
   5  -5   1   17.64   17.59
  -1  -3  17   18.68   12.58
  -1  -2  15   11.98   12.49
  -1   0   7  115.25    9.03
   0  -3  16   16.37   13.33
   0   0   4 1324.64   26.00
   1  -2  12   29.95   15.13
   1  -1   8   24.69   10.87
   2  -3  12   -0.16   14.59
   2  -2   9   13.82   12.17
   2  -1   1  440.72   22.62
   3  -2  -1  291.82   19.83
   3  -2   0  151.51   16.12
   3  -2   1    7.54    9.76
   3  -2   2   61.65   13.89
   3  -2   3   52.80   16.10
   4  -4  -7   43.15    8.97
   4  -4   7   -9.30   18.81
   5  -6  -8    7.40    9.07
   5  -5  -4    5.63   13.73
   5  -5  -3    4.55   12.43
   5  -5   2    6.34   15.07
   5  -5   3   -3.52   17.16
   0  -2  14   17.31   10.90
   0  -1  11   23.72   11.77
   1  -3  15   33.06   18.85
   2  -1   0   33.14    8.88
   2  -1   2  155.94   15.94
   2  -1   3  294.17   20.77
   3  -4  12    5.94   18.70
   3  -3   9   49.15   19.05
   3  -2  -2   68.06   10.70
   3  -2   4   78.38   16.64
   4  -4   8   -7.82   19.49
   4  -3   0   32.47   14.23
   4  -3   1   16.82   13.71
   5  -5   4   22.90   17.21
  -2  -2  16   -0.98   10.02
  -2  -1  13   23.60    8.61
   0   0   5 1664.65   32.19
   1  -2  13   -3.40   13.23
   1  -1   9   49.71   13.38
   2  -3  13   12.44   16.44
   2  -2  10   41.74   15.13
   2  -1  -1  866.71   24.85
   2  -1   4  219.96   19.61
   3  -3  10   -1.90   15.50
   3  -2   5   -5.16   12.26
   4  -3  -2   78.41   14.68
   4  -3  -1   16.84   10.33
   4  -3   2    7.99   11.35
   4  -3   3    4.46   11.71
   5  -5   5   -3.53   17.46
   0  -3  17    2.70   12.21
   0  -2  15   11.94   14.07
   0   0   6  258.58   15.77
   2  -1   5  169.12   18.48
   3  -4  13    2.41   19.03
   3  -2   6  101.29   18.55
   4  -4   9   24.60   21.51
   4  -3  -3   -3.31    8.57
   4  -3   4   -2.26   11.75
   4  -3   5   28.07   19.14
   5  -6  -9    4.74    7.50
  -3  -2  16    2.99    7.00
  -2   0   8    3.58    2.84
  -1  -2  16   -5.81    9.55
  -1  -1  13   16.36    9.03
  -1   0   8  173.38   11.81
   0  -1  12    5.33    9.06
   1  -3  16    1.16   13.48
   1  -1  10   47.61   13.94
   2  -3  14   10.18   15.90
   2  -2  11   54.98   16.79
   2  -1   6   53.93   13.71
   3  -3  -8   31.62    3.75
   3  -3  11   18.93   17.87
   3  -2   7   90.06   18.68
   4  -4  10   -8.78   18.34
   4  -3   6   -5.34   14.63
   5  -4   0   -2.75   14.32
   5  -4   1   18.81   16.87
   0   0   7  212.81   15.77
   1  -2  14    3.07   13.17
   2  -2  12  -15.67   15.38
   2  -1   7  205.21   21.93
   3  -3  12    6.69   19.80
   3  -2   8   32.44   16.34
   4  -4  -8   33.18    7.49
   4  -3   7   61.25   20.63
   5  -4  -2   21.65   14.03
   5  -4  -1    6.10   10.55
   5  -4   2   -8.08   13.27
   5  -4   3   -5.71   14.34
   5  -4   4    7.67   18.92
   0  -2  16    1.35   13.14
   0  -1  13   66.61   14.64
   1  -1  11   11.75   10.90
   2  -3  15   -3.93   16.83
   2  -1   8   29.75   13.75
   3  -2   9   14.71   15.74
   4  -3   8   15.38   17.85
   5  -5  -7   11.33    8.84
   5  -4  -3   10.33   12.01
   5  -4   5    0.78   17.56
   5  -4   6    3.70   20.39
  -3  -1  13   21.00    5.00
  -2  -2  17   -2.25    9.46
  -2  -1  14   25.44    9.61
  -1  -2  17   10.63   11.87
  -1  -1  14   36.07   11.57
  -1   0   9   17.35    7.03
   0   0   8    6.88    7.53
   1  -2  15    7.08   13.90
   1  -1  12   15.01   13.25
   2  -2  13    7.93   15.21
   2  -1   9    3.05   11.33
   3  -3  13   -2.87   18.20
   3  -2  10   43.01   20.82
   4  -3   9   17.67   18.19
   5  -4  -4   15.73   12.42
   5  -4   7   -0.95   18.31
   0   0   9   14.64    9.38
   1   0   3    9.75    7.81
   1   0   4   24.28    9.05
   1   0   5  513.09   24.29
   2  -1  10   17.57   14.64
   4  -3  10   13.71   19.91
   4  -2   2   25.61   14.36
   4  -2   3    8.16   13.60
  -1   0  10   40.32    9.19
   0  -2  17    5.91   13.04
   0  -1  14    5.05    9.13
   1  -2  16   20.77   16.57
   1  -1  13   35.50   15.23
   1   0   2  309.47   15.57
   1   0   6  313.46   20.65
   1   0   7  788.02   33.11
   2  -2  14    6.96   15.66
   3  -2  -5   43.57    7.26
   3  -2  11   -4.77   15.03
   3  -1   2    8.34    9.94
   3  -1   3   -0.10   10.00
   3  -1   4   36.74   13.42
   3  -1   5  139.23   21.72
   4  -3  11   -1.78   18.90
   4  -2   0   39.11   13.93
   4  -2   1   18.55   11.72
   4  -2   4   46.68   16.54
   4  -2   5   75.29   18.09
   4  -2   6   61.41   21.13
   5  -5  -8    3.54    7.67
  -2   0   9   68.36    5.42
  -1  -1  15   34.82   12.00
   0   0  10   21.09   10.39
   1   0   8  146.82   17.84
   2  -2  15    6.69   18.35
   2  -1  11   26.09   13.56
   3  -2  12    7.83   16.32
   3  -1   1   36.21   10.90
   3  -1   6  229.80   24.16
   3  -1   7   -6.52   13.64
   4  -2  -1   36.82   12.56
   4  -2   7   24.88   17.43
   5  -3   0   24.13   15.12
   5  -3   1   11.71   13.46
   5  -3   2    8.02   12.53
   5  -3   3   -2.05   13.94
   5  -3   4    6.80   15.70
   5  -3   5   17.88   19.56
  -2  -1  15   -1.59    8.91
   0  -1  15    2.29   12.47
   1  -1  14   -0.05   14.24
   1   0   1  630.45   18.77
   1   0   9   62.45   14.84
   2  -1  12   19.28   15.94
   3  -2  13   15.97   21.18
   3  -1   0   18.77    8.87
   3  -1   8   -2.64   11.46
   4  -3  -6   80.30    9.79
   4  -2  -2   56.03   12.68
   4  -2   8   36.70   18.68
   5  -3  -1   19.00   12.99
   5  -3   6   10.33   16.34
   5  -3   7   -0.64   20.57
  -1   0  11   78.62   10.95
   0   0  11   48.99   12.78
   3  -1  -1  260.89   18.62
   3  -1   9   -5.26   13.10
   4  -2   9   26.10   18.52
   5  -4  -6   33.13   10.92
   5  -3  -2   22.33   12.21
  -1  -1  16   -5.86    9.28
   0  -1  16    1.08   13.03
   1  -1  15   18.35   16.10
   1   0  10   11.43   10.68
   2  -1  13   20.06   15.58
   2   0   3   50.92   13.79
   2   0   4  310.75   21.93
   2   0   5  390.89   25.15
   2   0   7   12.85   13.53
   3  -1  10  -12.80   13.28
   4  -2  -3   47.27   11.09
   4  -2  10  -10.08   17.92
   5  -3  -3   55.56   13.34
   6  -4  -1   11.78   14.56
  -2   0  10  110.53    7.48
  -1   0  12  198.77   16.08
   0   0  12   -1.02    7.99
   1   0  11   26.83   11.78
   2  -1  14   -0.92   17.11
   2   0   2  496.98   23.96
   2   0   8   24.29   12.69
   3  -1  -2  401.92   20.71
   3  -1  11    7.58   15.50
   4  -4  -9   13.33    4.54
   4  -2  11   18.21   19.59
   6  -4  -2    1.02   12.82
  -3  -1  14   11.02    4.40
  -2  -1  16    5.28    8.08
  -1  -1  17   -1.25   10.93
   0  -1  17   15.29   13.75
   0   0  13    1.65    9.66
   1  -1  16    3.17   12.71
   1   0   0 3502.94   36.65
   1   0  12    6.61   12.02
   2   0   9   -1.95   10.10
   3  -1  12    4.27   15.43
   4  -1   3  200.54   23.93
   4  -1   4  105.72   18.88
   4  -1   5   93.75   18.86
   4  -1   6   24.96   18.51
   5  -5  -9    8.08    6.29
   5  -2   2   16.68   16.40
   5  -2   3   11.05   17.13
   5  -2   4   13.82   15.59
   5  -2   5   10.64   18.87
   5  -2   6   21.30   20.30
  -1   0  13   12.04    9.41
   2  -1  15   -6.21   13.00
   2   0   1  738.88   26.68
   2   0  10   -2.15   10.16
   3  -1  13   18.01   18.94
   4  -3  -7   46.85    7.80
   4  -1   1  100.42   17.56
   4  -1   2   56.49   14.49
   4  -1   7   13.43   15.83
   4  -1   8   34.50   18.02
   5  -4  -7   -1.34    7.85
   5  -2   1   56.68   15.27
   5  -2   7    4.45   17.30
   5  -2   8  -18.69   18.89
   6  -4  -3   16.50   12.98
  -2   0  11    0.76    4.92
   0   0  14    6.80   10.67
   1   0  13   26.14   12.15
   2  -1  -4   55.50    5.09
   2   0  11    4.46   12.80
   3  -2  -6  136.64    8.32
   3  -1  14    5.06   19.75
   3   0   4  129.59   19.46
   3   0   5    0.29   11.33
   3   0   6   -1.75   12.03
   3   0   7   41.22   16.12
   4  -1   9   -1.25   15.42
   4  -1  10    4.94   19.70
   5  -2   0   18.22   11.56
   6  -4  -4   -5.26   10.43
   6  -3   1   20.37   17.09
  -2  -1  17   14.12    9.05
  -1   0  14   -4.60    7.77
   1   0  14   26.62   15.67
   2   0   0 1256.19   31.78
   2   0  12   26.53   15.09
   3   0   3  110.80   16.21
   3   0   8    1.70   11.35
   3   0   9   -5.89   15.11
   4  -1   0   59.47   12.94
   4  -1  11   19.61   18.96
   5  -2  -1   47.23   14.23
   6  -3   0    6.89   14.57
   0   0  15   27.56   13.76
   2   0  13    2.81   13.33
   3   0   2    8.92    9.58
   3   0  10    8.13   14.31
   4  -1  -1   52.55   13.24
   5  -2  -2   62.86   14.32
   6  -3  -1    5.63   13.64
  -2   0  12   12.47    5.90
  -1   0  15   12.69   10.31
   1   0  15   -6.69   11.53
   2   0  14    7.20   14.43
   3   0   1   26.26   11.28
   3   0  11    3.85   14.99
   4  -2  -5   57.81    9.54
   5  -1   5   -3.55   17.13
   5  -1   6    8.83   18.93
   6  -3  -2   11.16   12.82
  -3  -1  15   14.98    4.53
   0   0  16    1.47   11.82
   1   0  16   31.25   16.29
   1   1   7  151.54   16.75
   1   1   8   29.40   12.03
   1   1   9   36.74   13.38
   2   0  15    7.87   15.70
   3   0  12    4.49   15.08
   3   0  13    3.14   17.49
   4  -1  -2   56.08   12.34
   4   0   6    8.77   16.24
   4   0   7   23.49   17.98
   5  -4  -8   34.36    8.12
   5  -2  -3   -3.27    9.53
   5  -1   2   51.36   17.25
   5  -1   3   12.70   14.49
   5  -1   4   26.89   16.20
   5  -1   7    1.79   17.00
   5  -1   8    4.46   17.21
  -2   0  13   42.56    7.32
   0   1   8  123.10   13.24
   0   1   9  122.74   13.80
   1   1   6  652.96   28.02
   1   1  10   45.63   12.97
   2   0  -1  116.86   10.86
   2   1   7  213.36   22.39
   2   1   8   18.20   14.32
   3   0   0   74.35   12.72
   4   0   3   -7.55   12.24
   4   0   4  390.07   30.58
   4   0   5   -1.55   13.27
   4   0   8    2.91   14.64
   4   0   9   -2.71   15.18
   4   0  10   11.13   19.48
   5  -3  -6   29.80    9.64
   5  -1   1   49.91   17.17
   6  -3  -3   -2.44   10.56
   6  -2   1    8.15   14.79
   6  -2   2   -1.56   14.27
  -1   0  16    8.62    9.11
   0   0  17    1.53   11.71
   0   1   7    7.82    8.32
   0   1  10   98.95   13.65
   0   1  11   31.13   11.02
   1   1   5 1800.50   42.60
   1   1  11   13.03   10.72
   1   1  12    4.14   11.44
   2   1   5  197.34   18.63
   2   1   6   62.79   13.61
   2   1   9   -0.31    9.75
   2   1  10   17.36   11.79
   4   0   2  334.66   27.40
   4   0  11    4.70   17.45
   5  -1   0   67.65   16.29
   6  -2   0    9.67   14.51
   0   1   6  700.43   22.82
   0   1  12   -1.61    8.99
   1   1   4  361.09   19.01
   1   1  13   24.89   13.59
   2   1   4  232.19   19.19
   2   1  11   22.84   14.07
   2   1  12    5.46   15.10
   4  -1  -3   54.65   11.23
   6  -3  -4   -1.95    9.06
   6  -2  -1   -4.34   12.38
  -2   0  14  121.11   10.94
  -1   0  17    1.37    9.65
   0   1  13   51.02   12.53
   1   1  14   -5.41   12.60
   2   1  13    5.53   15.70
   3   0  -1   21.82    9.45
   3   1   5  123.59   20.22
   3   1   6  229.69   23.31
   3   1   7    1.62   10.90
   3   1   8    1.14   10.77
   3   1   9   -0.07   12.81
   3   1  10    9.70   14.15
   4   0   1  172.59   19.33
   5  -5 -10    3.46    3.67
   5  -1  -1   25.91   12.27
   0   1   5  641.31   19.86
   0   1  14    4.68    9.65
   2   1   3  284.33   19.59
   2   1  14   -4.26   15.21
   3   1   4   27.66   12.15
   3   1  11    6.44   14.45
   3   1  12   -1.92   17.03
   4  -2  -6    7.70    6.18
   4   0   0    7.40   11.12
   5   0   4   -9.58   15.01
   5   0   5   13.00   16.67
   5   0   6   -4.23   14.59
   5   0   7   -5.86   15.74
   5   0   8   15.39   17.99
   6  -2  -2   -0.33   11.36
   6  -1   3   -4.21   16.32
  -3  -1  16    5.20    3.61
  -2   0  15   26.56    8.09
   1   1   3  244.50   14.93
   1   1  15    9.14   12.67
   2   1  15   13.63   15.88
   3   1   3    2.61   11.65
   3   1  13   21.04   17.32
   4  -3  -8   68.76    6.87
   4   1   7    7.38   16.56
   4   1   8   12.27   17.80
   5  -3  -7   19.76    8.53
   5  -1  -2   -3.96    9.06
   5   0   3   32.05   15.63
   6  -1   2   -4.82   13.53
  -1   1  10   30.77    7.53
  -1   1  11   72.33   10.18
   0   1  15   15.25   11.97
   1   1  16    1.94   11.72
   2   1   2  146.34   14.76
   3   1  14   -5.31   14.90
   4   1   5   92.29   18.88
   4   1   6   34.12   16.01
   4   1   9    1.88   15.03
   4   1  10    7.38   16.38
   4   1  11   -9.19   15.74
   5   0   2   85.49   18.56
   6  -2  -3    1.39   10.13
   6  -1   1   10.62   14.05
  -2   0  16   10.66    7.14
  -1   1   9   61.60    8.15
   0   1  16    6.87   11.13
   3   0  -2   57.23   10.17
   3   1   2    3.03    9.00
   4   0  -1  119.43   15.29
   4   1   4   98.54   17.84
   5   0   1    6.72   10.43
   6  -1   0   -0.03   11.30
  -1   1   8   43.18    6.93
  -1   1  13   22.22    8.07
   0   1   4  873.40   20.43
   0   1  17    7.38   11.03
   4   1   3  202.46   22.06
   5  -4  -9    3.50    4.38
   5  -1  -3   42.14   11.50
   5   0   0   10.07   11.97
   6  -3  -6    4.48    8.94
   6  -1  -1   -8.53   11.76
  -1   1  14   51.66   10.05
   1   1   2  196.70   12.74
   1   2  10   54.37   14.30
   1   2  11   35.09   13.04
   2   1   1  468.01   21.61
   2   2   7   24.18   13.79
   2   2   8  122.32   17.97
   2   2   9    9.34   10.44
   2   2  10   36.97   13.26
   2   2  11   50.71   14.66
   2   2  12    4.05   13.41
   3   1   1   41.42   10.61
   3   2   9    6.58   15.49
   3   2  10   56.34   19.63
   4   0  -2   32.78   10.95
   4   1   2   44.18   12.66
   5   1   5   -4.87   16.29
   5   1   6   -4.74   15.85
   5   1   7  -11.40   14.98
   5   1   8   -1.72   16.37
   6  -2  -4   11.83    9.75
   6   0   3   19.12   18.27
  -2   0  17   -0.22    6.45
  -1   1  15   23.99    8.83
   1   2   8    2.99   10.16
   1   2   9    3.60    9.06
   1   2  12   20.43   10.66
   1   2  13    7.03   11.92
   2   2   6   70.48   13.81
   2   2  13   -1.71   12.38
   2   2  14    3.46   15.74
   3  -1  -5   41.35    6.46
   3   2   6  101.46   18.64
   3   2   7   83.29   16.81
   3   2   8   30.48   14.75
   3   2  11    7.17   14.30
   3   2  12   -4.23   13.68
   3   2  13   -4.47   17.33
   5  -2  -6   41.00    9.51
   5   0  -1    2.88   10.40
   5   1   4   37.10   16.08
   6  -1  -2    2.53   11.26
   6   0   2    7.96   14.64
  -1   1  16    8.14    8.96
   1   2   7   13.67    8.49
   1   2  14    9.75   10.45
   2   2   5  148.95   17.84
   2   2  15   10.68   15.32
   3   2   5   12.25   14.48
   4   1   1  104.64   16.08
   4   2   8   37.22   19.12
   4   2   9   13.18   15.59
   4   2  10   -1.09   14.92
   4   2  11   -0.22   17.02
   5  -1  -4   10.15    8.95
   5   1   3   16.04   13.96
   6   0   1   -1.06   13.21
  -1   1   7  727.60   16.49
   1   2   6    1.63    9.17
   1   2  15   22.56   12.79
   1   2  16   14.24   13.92
   3   1   0   21.02    8.61
   4  -1  -5   45.49    8.57
   4   2   6   79.18   18.60
   4   2   7   26.60   15.84
   5   1   2   50.95   15.80
  -1   1  17    2.45    8.19
   0   2  10  186.65   16.39
   0   2  11    8.74    8.65
   0   2  12  105.90   14.37
   0   2  13    7.12    8.85
   2   1   0   43.94    9.85
   2   2   4  404.21   23.80
   3   2   4   62.73   14.55
   4   0  -3   19.60    9.04
   4   1   0   66.79   12.97
   4   2   5   48.59   14.96
   5  -3  -8    1.83    5.75
   5   0  -2   24.69    9.85
   5   1   1   36.11   14.72
   6  -3  -7   -0.95    7.12
   6  -1  -3    3.01    9.43
   6   0   0   10.61   11.47
   0   2   9  278.81   18.05
   0   2  14    0.36    8.50
   0   2  15   14.98   10.91
   1   1   1 1211.46   25.53
   1   2   5   65.37   12.10
   3   2   3   82.73   14.58
   4  -2  -7   17.64    5.54
   4   2   4   54.65   14.86
   5   2   6    5.71   17.59
   5   2   7  -15.33   14.22
   5   2   8   -4.75   15.74
   6   0  -1    9.57   12.90
   6   1   3   16.80   18.91
   0   1   3 4676.98   39.93
   0   2   8   17.07    8.16
   0   2  16    1.37    9.40
   2   2   3  397.83   23.44
   4   2   3    5.47   10.14
   5   1   0   80.95   16.38
   5   2   5   20.78   16.92
   6  -1  -4   -3.43    9.93
   6   1   2    3.25   15.72
   0   2  17    5.31   10.43
   2   3   9   87.98   17.27
   2   3  10    8.25   10.65
   2   3  11   26.57   13.78
   2   3  12   -8.28   11.27
   2   3  13  -10.26   13.75
   3   2   2   58.10   13.70
   3   3   8   12.48   15.15
   3   3   9   37.39   15.55
   3   3  10    0.83   13.02
   3   3  11   17.34   15.26
   3   3  12   -7.28   14.94
   3   3  13   -7.28   14.38
   4   1  -1   39.25   10.68
   5   0  -3    4.33    8.48
   5   2   4   13.95   14.41
   6  -2  -6    8.35    8.74
   6   0  -2    1.07   11.20
   0   2   7  662.14   23.48
   1   2   4  166.29   13.81
   2   3   8   36.26   12.32
   2   3  14    2.25   12.37
   2   3  15    8.08   15.94
   3   3   7   46.99   15.43
   4   2   2   26.98   11.39
   4   3   7   30.05   17.89
   4   3   8   16.24   15.35
   4   3   9   13.29   15.30
   4   3  10   11.99   16.66
   4   3  11    9.23   16.80
   5  -2  -7   34.19    8.40
   5   1  -1   26.83   12.14
   5   2   3   25.73   13.39
   6   1   1   -8.42   10.51
   1   3  10  295.46   23.81
   1   3  11   40.99   13.22
   1   3  12   25.47   10.94
   1   3  13   20.53   13.26
   1   3  14   -3.11   11.85
   2   2   2   68.04   12.52
   2   3   7   54.24   13.73
   3   3   6    6.33   10.75
   4   3   6    4.21   13.16
   5   2   2    8.63   14.64
   6   1   0    7.05   13.00
  -1   1   6  155.96    6.89
   1   3   9   61.51   14.04
   1   3  15   15.94   12.34
   1   3  16   -0.49   12.11
   2   1  -1  898.68   24.77
   2   3   6  244.30   21.13
   3   2   1    8.37    8.67
   3   3   5   74.96   14.84
   4   1  -2   50.30   11.67
   4   2   1   18.89   10.09
   4   3   5   31.90   14.67
   5   0  -4   34.45   10.65
   5   3   7   -6.89   14.38
   6   0  -3    5.39   10.00
   0   2   6  237.96   14.15
   1   3   8   21.14   10.98
   3   1  -2  393.63   19.87
   4  -1  -6   -0.22    4.88
   4   3   4   -6.02   13.25
   5   1  -2    3.92    9.51
   5   2   1   52.21   14.18
   5   3   5    9.79   17.55
   5   3   6   11.02   17.84
   6   1  -1   -6.96   11.65
  -1   2  12   -4.66    6.33
  -1   2  13   60.81    9.70
  -1   2  14    9.61    7.44
  -1   2  15   15.70    8.69
   1   2   3   33.82    8.25
   2   3   5    7.75    9.14
   3   3   4   49.51   13.74
   3   4  12   -4.49   16.55
   4   2   0   63.33   12.91
   5  -1  -6    0.61    6.43
   5   3   4   14.73   16.61
   6  -2  -7    3.87    7.39
   6   2   2   16.70   15.01
  -1   2  11  140.03   11.57
  -1   2  16    2.42    7.15
  -1   2  17    5.74    8.38
   0   3  13   15.00    8.96
   0   3  14    5.00    8.52
   1   3   7   10.05    8.04
   2   2   1  106.25   12.38
   2   4  12    4.78   14.24
   2   4  13    4.84   14.68
   3   2   0  165.48   15.59
   3   3   3   38.97   13.95
   3   4   9   20.50   16.29
   3   4  10   26.44   16.25
   3   4  11    0.30   13.18
   3   4  13    9.50   15.75
   4   3   3   11.69   10.74
   4   4   9    0.10   15.98
   4   4  10    6.67   15.72
   5   2   0   12.17   10.37
   6   0  -4    3.40    8.84
   6   1  -2    3.39   11.21
   6   2   1   15.16   14.43
  -2   1  14   10.46    5.28
  -2   1  15   -1.62    5.01
  -2   1  16    2.83    5.21
   0   3  11  228.87   18.02
   0   3  12  102.85   13.63
   0   3  15   -3.51    9.18
   0   3  16   20.90   10.63
   1   1   0 4202.77   40.70
   2   3   4    9.05    8.82
   2   4  10   15.03   14.28
   2   4  11    2.57   11.74
   2   4  14    3.61   12.12
   3   4   8   15.76   13.60
   4   1  -3   57.26   10.96
   4   4   7   20.23   17.22
   4   4   8   10.35   14.67
   5   1  -3   37.11   11.15
   5   3   3    2.78   12.61
  -2   1  13   24.10    5.19
  -2   1  17   10.71    5.77
  -1   2  10   41.89    7.43
   0   3  10   23.79    9.45
   0   3  17   -5.76    8.68
   1   3   6   45.92    9.84
   2   4   9   55.18   13.98
   3   4   7   15.64   13.18
   4   2  -1   39.29   11.97
   4   3   2   11.04   10.05
   4   4   6   33.13   15.46
   5   2  -1   44.91   14.31
   5   3   2    1.47   14.16
   5   4   7  -12.08   14.38
   6   2   0   -1.81   11.46
   0   2   5  598.18   18.96
   1   4  13    3.99   10.59
   1   4  14   18.37   13.31
   1   4  15   -3.66   11.53
   2   4   8   67.93   14.16
   3   3   2   95.20   14.56
   3   4   6   31.94   12.67
   5   4   6    7.69   15.85
   6   1  -3    4.10   10.34
   0   3   9  102.92   12.33
   1   2   2  712.78   22.15
   1   3   5  115.62   13.52
   1   4  11   19.26   11.23
   1   4  12   32.55   11.16
   2   3   3  256.69   18.79
   2   4   7   68.64   13.95
   3   1  -3  136.06   11.97
   3   2  -1  287.98   18.95
   3   4   5   35.67   12.21
   4   3   1   29.72   11.09
   5   3   1   11.66   12.20
   5   4   5   28.67   16.81
   6   2  -1    2.80   10.73
  -1   2   9   -2.89    4.81
   0   1   2 2998.79   27.10
   1   4  10  110.35   15.12
   2   1  -2   15.33    6.26
   2   2   0  463.10   20.21
   2   4   6   50.51   14.55
   3   5  11    1.20   15.23
   3   5  12   -1.07   14.54
   4   4   4   25.80   13.91
   5   1  -4    5.97    7.78
   5   2  -2   70.90   14.06
   5   4   4   -5.04   14.18
   6   3   1   11.17   16.39
   0   3   8  128.88   12.54
   1   4   9  293.41   21.97
   3   3   1   65.28   12.39
   3   4   4   23.88   10.86
   3   5   9    4.54   15.28
   3   5  10   -0.42   13.07
   4   2  -2   57.29   10.93
   4   3   0   15.90   11.21
   4   4   3   -6.21   12.56
   4   5   8    6.23   14.65
   4   5   9   11.53   16.00
   5   3   0   25.00   13.08
   5   4   3    0.49   14.87
   6   2  -2   12.00   12.22
   2   3   2   79.44   12.03
   2   5  12   10.99   13.64
   2   5  13   -1.71   10.93
   2   5  14    7.47   13.22
   3   5   8   -2.06   11.77
   4   5   7    4.62   13.76
  -3  -9   4    2.30   12.66
  -1 -11   1    4.84   15.70
  -1  -9   2   13.09   12.17
  -1  -1   2 9782.02   35.86
   0 -10   0   20.94   16.30
   1 -10  -2    5.27   15.53
   1  -8  -1   27.63   13.30
   2  -6  -3  161.91   19.26
   2  -5  -3  127.32   15.72
   2  -4  -3  711.42   28.91
   3  -9  -7   -0.09   14.67
   3  -7  -6   -3.82   11.81
   3  -6  -6    8.75    9.32
   3  -4  -6  252.71   19.61
   4  -7 -10    0.45   12.18
   4  -6 -10   14.63   11.39
  -4  -8   5    2.28    9.44
  -2 -10   3   -1.32   12.71
  -2  -6   4   70.38   13.08
  -2  -5   4   41.43    9.78
  -1 -10   2    5.82   16.68
   0  -8   1   20.84   12.45
   1 -11  -2    6.35   19.34
   1  -9  -1   52.80   20.20
   1  -2  -1 1283.37   26.96
   2 -10  -4    5.87   15.62
   2  -8  -3   14.19   14.75
   2  -7  -3   30.17   12.81
   2  -3  -3  479.01   21.94
   3  -8  -6   -0.74   14.66
   4  -3 -10   20.08    8.63
   4  -1 -11   14.38    5.49
  -3 -10   4    5.50   11.66
  -2  -7   4   51.73   12.38
  -2  -4   4  276.95   15.67
  -1  -7   3    7.85   12.85
  -1  -6   3   75.24   13.04
  -1  -5   3    6.24    7.97
   0 -11   0   -4.32   15.45
   0  -9   1   50.90   15.68
   3  -9  -6   29.24   19.04
  -4  -9   5   -2.88   10.63
  -3  -7   5   17.41   10.51
  -3  -6   5   10.90    7.69
  -3  -5   5  456.08   21.31
  -2 -11   3   -2.56   14.90
  -2  -8   4   29.01   11.44
  -1 -11   2   10.50   18.11
  -1  -8   3   27.09   14.17
  -1  -4   3  121.89   13.03
   0 -10   1    2.15   17.79
   0  -2   1 1195.04   24.19
   1 -10  -1   -2.19   15.03
   1  -6   0   49.12   15.16
   2 -11  -4   21.45   19.58
   4  -7  -9    8.01   13.20
   4  -6  -9   -1.45   11.54
   4  -5  -9   19.77   11.19
  -3  -8   5   21.05   12.42
  -2  -9   4    7.34   10.74
  -1  -9   3   20.47   15.14
   1 -11  -1   17.69   22.19
   1  -8   0   18.93   13.17
   1  -7   0  107.12   18.42
   1  -5   0   88.33   13.92
   2 -10  -3    9.96   17.80
   3 -10  -6   11.96   17.36
   3  -8  -5   -2.60   15.33
   3  -7  -5    1.96   10.51
   3  -6  -5   12.62   10.27
   3  -5  -5  505.16   29.63
   3  -2  -6  131.19   11.45
   4  -2 -10   43.49    8.29
  -3  -9   5    9.90   13.07
  -3  -4   5   16.84    6.35
  -2 -10   4   17.52   16.48
  -2  -3   4   66.79    7.93
   0 -11   1    9.81   18.69
   0  -8   2   18.07   12.34
   0  -7   2   22.27   12.67
   0  -6   2  100.63   15.42
   0  -5   2  346.68   22.47
   1  -9   0    6.91   14.94
   1  -4   0  147.98   15.54
   2 -11  -3   22.96   21.91
   2  -8  -2   29.29   14.28
   2  -7  -2  126.21   19.04
   2  -6  -2   86.46   16.16
   2  -5  -2   34.01   11.43
   3  -9  -5    3.51   17.37
   3  -4  -5   25.19   10.86
  -5  -7   6    1.11    8.14
  -3 -10   5   -6.24   12.68
  -1 -10   3    5.21   14.26
  -1  -3   3   78.43    9.69
   0  -9   2   28.27   15.78
   1 -10   0   28.16   18.03
   2  -9  -2    0.82   15.14
   2  -4  -2   39.34   11.81
   3 -10  -5  -16.22   17.36
   4  -8  -8    3.19   14.92
   4  -7  -8    5.38   14.13
   4  -6  -8   33.71   14.68
   4  -3  -9   43.81   10.18
  -5  -6   6    0.34    6.55
  -4  -7   6    2.20   10.11
  -2 -11   4    2.77   15.44
  -1 -11   3   13.72   15.36
   0 -10   2   18.00   16.29
   0  -4   2  659.65   26.87
   1 -11   0   -6.72   20.94
   2 -10  -2   18.63   19.00
   4  -5  -8    4.24   10.48
  -4  -8   6   -1.01    9.77
  -4  -6   6   28.57    9.85
  -2  -8   5   -4.79   10.64
  -2  -7   5   32.33   12.49
  -1  -8   4   25.09   14.40
  -1  -7   4   41.82   14.69
   0 -11   2   17.20   20.07
   1  -8   1   58.53   18.35
   1  -7   1  165.02   23.30
   1  -3   0  103.18   12.05
   2 -11  -2   -5.85   17.31
   3  -9  -4    4.31   17.55
   3  -8  -4   17.05   13.25
   3  -7  -4   20.42   13.56
   3  -6  -4  111.45   17.21
  -5  -5   6    0.17    5.12
  -2  -9   5   -6.00   12.08
  -2  -6   5   25.06   10.82
  -1  -9   4    8.74   13.43
  -1  -6   4   10.78    9.59
   1  -9   1   38.00   17.54
   1  -6   1    7.84   11.20
   2  -9  -1    4.59   17.82
   2  -8  -1   75.41   18.94
   2  -7  -1  185.62   22.34
   2  -6  -1   52.23   16.76
   2  -3  -2 1368.83   36.81
   3 -10  -4   12.29   18.26
   3  -5  -4  137.40   17.25
   4  -8  -7    7.95   14.94
   4  -7  -7   12.23   15.26
  -4  -5   6   18.70    7.68
  -3  -8   6   11.27   11.58
  -2 -10   5   -0.72   13.05
  -2  -5   5  175.41   16.27
  -1 -10   4    6.63   14.90
  -1  -5   4  137.98   15.80
   0  -9   3    7.16   15.74
   0  -8   3   48.19   14.94
   0  -7   3   56.81   15.45
   1 -10   1   -3.86   15.70
   1  -5   1  134.53   16.66
   2 -10  -1   -2.55   16.46
   4  -6  -7   19.22   10.85
  -3 -10   6    4.27   13.78
  -3  -9   6    4.44   11.78
  -3  -7   6   -3.69    9.11
  -3  -3   5   43.16    5.98
  -1 -11   4    9.19   15.06
   0 -10   3    9.64   16.21
   0  -6   3   23.42   11.62
   0  -3   2   74.93   10.37
   1 -11   1    0.86   18.52
   2 -11  -1   16.52   19.54
   2  -5  -1   64.52   13.79
   3  -9  -3   18.96   18.99
   3  -8  -3    7.23   16.92
   3  -7  -3   21.58   15.16
   3  -4  -4   33.85   11.87
   4  -5  -7   52.79   14.07
   4  -2  -9   28.07    7.38
  -3  -6   6   -0.90    7.62
   0 -11   3   -9.71   17.50
   0  -5   3   26.59   12.43
   3 -10  -3    0.93   17.26
   3  -6  -3  152.29   20.88
   4  -8  -6    5.24   14.80
   4  -7  -6   -0.65   14.01
   4  -3  -8   55.25   10.50
   4  -1 -10    0.43    4.95
  -1  -4   4  134.57   14.23
   1 -10   2   -9.50   15.29
   1  -9   2   22.33   17.01
   1  -8   2   79.45   18.24
   1  -7   2   33.75   15.23
   1  -4   1  215.20   18.35
   2 -10   0   -3.83   16.03
   2  -9   0   14.75   16.67
   2  -8   0   81.16   19.94
   2  -7   0   -4.19   10.95
   2  -4  -1   49.33   11.50
   3  -1  -6  144.84    9.33
   4  -6  -6   23.67   13.40
  -3  -5   6   48.55   10.20
  -2 -10   6    3.15   15.57
  -2  -9   6   12.97   13.57
  -2  -8   6    2.06   11.33
  -2  -4   5  406.15   19.54
  -1 -10   5    7.69   15.22
  -1  -9   5    7.65   13.66
  -1  -8   5    2.79   10.48
  -1  -7   5    6.08   12.59
   1 -11   2   -2.04   18.17
   1  -6   2   74.95   17.65
   1  -2   0 3297.87   46.04
   2 -11   0   14.35   19.83
   3  -9  -2    1.98   18.55
   3  -5  -3   38.50   12.31
  -4  -8   7    0.22   10.91
  -2  -7   6   22.43   11.70
  -1 -11   5   -4.89   16.14
  -1  -2   3 5850.96   48.95
   0 -11   4   -9.23   19.89
   0 -10   4   35.06   19.82
   0  -9   4   11.64   15.20
   0  -8   4   24.49   13.63
   0  -7   4   23.81   15.81
   3 -10  -2   -3.13   17.31
   3  -8  -2   20.38   15.95
   3  -7  -2   -1.69   13.75
   3  -3  -4   32.06    9.75
   4  -9  -5  -13.56   14.37
   4  -8  -5  -17.53   13.97
   4  -5  -6   20.20   11.28
  -4  -7   7    4.30    8.92
  -3  -9   7   -5.19   13.41
  -1  -6   5   26.18   11.15
   0  -4   3 1172.99   36.69
   1  -5   2   88.09   16.58
   2 -10   1  -14.81   18.56
   2  -9   1    2.07   19.04
   2  -5   0   21.81   11.65
   2  -2  -2   69.17    9.35
   3  -6  -2   23.74   14.32
   3  -4  -3   46.41   12.68
   4  -7  -5    1.74   12.33
   5  -4 -11   -1.87    8.81
  -4  -4   6   83.39    7.77
  -3  -8   7    1.95   11.14
  -2  -6   6    7.10    9.64
  -2  -2   4  263.51    9.15
   0  -6   4   52.87   13.78
   1 -11   3    1.78   18.59
   1 -10   3   13.87   17.47
   1  -9   3    4.43   16.06
   1  -8   3   19.21   14.06
   1  -3   1   15.69    9.28
   2 -11   1   -3.40   18.92
   2  -8   1    4.10   13.45
   2  -7   1  134.57   22.37
   2  -3  -1  138.48   15.23
   2   0  -4  398.29    7.78
   4  -6  -5    2.35   12.12
   4  -3  -7   43.02   10.25
   5  -6  -9   -3.40   12.56
   5  -3 -12    6.10    7.34
  -3  -7   7    9.25   11.15
  -1 -10   6   16.37   18.14
  -1  -9   6   14.49   16.45
  -1  -5   5  108.63   15.27
   1  -7   3   81.83   17.14
   3 -10  -1   -8.47   17.35
   3  -9  -1   29.20   18.29
   3  -8  -1    5.20   15.09
   3  -5  -2   84.78   17.30
   4  -9  -4    6.75   16.55
   4  -8  -4   -1.45   13.89
   4  -2  -8   34.83    7.86
  -4  -6   7   12.70    8.68
  -2 -10   7   17.51   16.06
  -2  -9   7    0.15   14.62
  -1 -11   6   12.34   17.83
  -1  -8   6   16.47   12.14
   0 -11   5   20.02   19.55
   0 -10   5  -13.27   14.34
   0  -9   5   22.79   15.88
   0  -8   5   17.36   15.52
   0  -5   4   36.16   13.23
   0  -2   2 2311.01   36.67
   2  -6   1   31.98   14.30
   2  -4   0  140.65   17.36
   3  -7  -1   54.51   17.28
   4  -7  -4   16.55   14.06
   4  -5  -5   57.79   14.43
  -2  -8   7   -4.12   11.04
  -2  -5   6   79.98   12.29
  -1  -7   6    4.37   12.52
  -1  -3   4  587.95   21.65
   1 -11   4    7.25   21.82
   1 -10   4   14.46   20.88
   1  -6   3   52.27   15.09
   1  -4   2   38.79   11.86
   2 -11   2    3.90   20.17
   2 -10   2   -7.07   16.84
   2  -9   2    6.44   16.98
   4  -9  -3    3.56   19.14
   4  -6  -4   10.32   12.83
   5  -6  -8    8.89   13.65
   5  -4 -10    8.36    9.60
  -5  -6   7   -0.37    5.53
  -3  -6   7   31.15   10.55
  -3  -4   6  230.45   13.43
   0  -7   5    2.11   11.47
   0  -3   3 1012.06   30.90
   1  -9   4   -7.34   14.86
   1  -8   4   56.38   19.59
   2  -8   2   68.02   20.13
   3 -10   0   12.06   19.65
   3  -9   0    8.40   18.39
   3  -8   0   26.07   19.37
   3  -6  -1   44.32   14.14
   3  -3  -3   53.30   11.42
   4  -8  -3   18.10   16.06
  -3  -9   8   18.42   12.70
  -2  -7   7   -1.82    8.06
  -1  -6   6   35.35   13.89
   1  -5   3   98.84   17.72
   2  -7   2   25.28   14.48
   2  -5   1   18.33   12.02
   3  -4  -2   20.60   12.00
   4  -7  -3   -3.55   14.98
   5  -3 -11    3.58    7.29
   5  -2 -13    8.76    4.91
  -4  -8   8    4.21   10.40
  -3  -8   8    5.99   12.48
  -2  -3   5  365.58   15.32
  -1 -10   7    5.35   14.66
  -1  -9   7  -12.75   14.67
  -1  -4   5  179.19   16.31
   0 -11   6   14.11   19.52
   0 -10   6    3.59   16.60
   0  -9   6    6.55   17.58
   0  -6   5    7.20   11.44
   1  -7   4    5.75   12.10
   2 -10   3    7.84   18.32
   2  -9   3  -19.18   17.56
   3 -10   1   -6.30   21.07
   3  -7   0   10.96   14.59
   3  -5  -1   18.76   14.20
   4  -9  -2   -5.65   18.71
   4  -5  -4    2.56   10.83
   4  -4  -5   35.73   11.20
   5  -6  -7    4.00   13.81
  -2 -10   8   -7.23   14.34
  -2  -9   8    9.45   15.25
  -2  -6   7   11.91   10.20
  -1  -8   7   18.54   15.85
   0  -8   6   61.65   19.90
   0  -4   4 1071.69   36.44
   1 -11   5   14.20   20.40
   1 -10   5    3.40   17.28
   2  -8   3   20.11   19.20
   2  -6   2   67.89   17.25
   3  -9   1    8.78   17.44
   4  -8  -2   37.26   17.61
   4  -6  -3   12.94   13.48
   4  -1  -9   13.15    5.32
   5  -7  -6   10.96   14.67
   5  -4  -9    1.62    9.43
  -4  -7   8    3.82    8.91
  -4  -5   7   45.53    8.29
   1  -6   4   65.31   16.47
   2  -4   1   68.61   15.14
   2  -3   0  105.97   13.66
   2  -2  -1  161.59   14.06
   3  -8   1  -12.47   14.42
   3  -6   0   27.69   13.35
   3  -1  -5   38.70    6.75
   4  -7  -2   20.91   17.34
  -3  -7   8    3.45    9.61
  -3  -5   7   14.04    7.22
  -2  -8   8   11.68   13.77
  -2  -4   6   18.29    8.82
  -1  -7   7    5.46   12.38
  -1  -5   6  160.19   17.83
   0  -7   6   -1.13   10.96
   0  -5   5   88.47   14.89
   1  -8   5   10.78   15.75
   1  -3   2  200.32   17.04
   1  -2   1 2027.51   38.80
   2 -10   4    2.66   22.53
   2  -7   3   97.96   19.53
   3 -10   2  -15.25   20.74
   3  -7   1   60.21   19.37
   4  -9  -1    6.42   17.65
   4  -2  -7   22.57    6.75
   5  -3 -10    6.46    7.73
  -1 -10   8   -4.13   13.38
   0 -10   7   -3.50   15.90
   0  -9   7   -1.89   17.10
   1  -7   5   52.95   18.26
   1  -4   3  132.15   16.64
   2  -9   4   14.51   17.90
   2  -5   2    2.42   11.44
   3  -9   2   29.29   19.59
   3  -4  -1   16.99   12.51
   3  -3  -2    9.90    9.47
   4  -8  -1    7.60   18.87
   4  -5  -3   -1.64   10.98
   4  -4  -4   25.13   11.14
   5  -7  -5   -4.40   13.72
   5  -6  -6   15.05   13.83
  -3  -9   9    2.45   12.48
  -2  -7   8   -7.65    9.47
  -1  -9   8    9.47   14.63
   0  -6   6   22.51   15.40
   1 -10   6   15.34   18.73
   1  -9   6   -5.10   18.72
   1  -5   4  129.32   18.15
   2  -8   4   15.62   16.95
   2  -6   3   14.14   13.11
   3  -8   2   16.61   19.68
   3  -5   0   64.66   15.06
   4  -6  -2   -4.19   10.13
   5  -4  -8   33.68   11.27
  -2  -5   7   38.10   10.73
  -1  -8   8    6.88   13.83
  -1  -6   7   29.27   11.75
   0  -8   7   -2.18   12.01
   1  -1   0 4197.59   42.92
   3 -10   3    5.26   22.84
   3  -6   1   24.67   13.40
   4  -9   0    5.48   18.23
   4  -7  -1    3.26   15.36
   5  -2 -12    6.41    4.49
  -4  -6   8   32.20    9.67
  -3  -8   9    8.60   10.60
  -3  -6   8   32.76   10.59
  -2  -9   9   -4.19   11.44
   1  -8   6   33.70   17.32
   1  -6   5   66.11   17.14
   2 -10   5   -6.22   19.06
   2  -9   5   -6.34   19.39
   2  -7   4   70.54   19.36
   3  -9   3   16.84   22.02
   3  -7   2   -3.36   14.45
   4  -8   0   10.29   19.32
   5  -7  -4  -13.07   13.69
   5  -6  -5   10.16   12.56
   5  -5  -6    6.61   10.96
  -2  -8   9    4.90   13.47
  -1 -10   9    2.96   16.88
  -1  -7   8   43.87   15.51
   0 -10   8   -7.65   14.47
   0  -7   7   16.34   12.60
   0  -4   5  154.54   17.89
   0  -3   4  851.92   29.80
   1 -10   7   -0.56   18.46
   2  -4   2  388.27   26.05
   2  -3   1 1209.19   39.48
   4  -6  -1    4.11   13.61
   4  -5  -2   10.87   12.32
   4  -4  -3   61.81   14.07
   5  -3  -9   16.97    8.63
  -2  -6   8   36.95   11.71
  -1  -9   9    7.79   17.00
  -1  -4   6   30.89   10.87
  -1  -3   5 2829.03   48.08
   0  -9   8   11.22   16.40
   0  -5   6  139.65   19.36
   0  -2   3 1030.66   27.32
   1  -9   7   25.09   21.25
   1  -7   6   27.27   14.81
   2  -8   5   19.38   17.54
   2  -5   3   54.04   15.37
   3  -8   3   26.20   18.36
   3  -5   1   18.55   12.55
   3  -4   0   18.20   11.13
   4  -9   1    0.33   18.27
   4  -7   0   -0.11   14.24
   4  -2  -6   10.98    7.18
  -3  -7   9   -2.70   11.19
  -1  -5   7   19.70   11.91
  -1  -2   4   96.60    9.31
   0  -8   8   -2.15   16.32
   1  -5   5   29.36   15.50
   1  -4   4  336.06   24.07
   1  -3   3  153.18   16.31
   2 -10   6    1.42   19.09
   2  -6   4   16.58   13.12
   3  -9   4    9.75   22.66
   3  -6   2   15.25   13.05
   3  -3  -1   61.44   12.97
   4  -8   1   10.86   19.12
   5  -7  -3   -0.62   12.67
   5  -6  -4    6.71   11.59
   5  -5  -5   13.58   12.36
  -4  -7   9    5.96    9.03
  -2  -7   9   13.85   12.52
   0 -10   9  -14.62   18.52
   0  -6   7   11.80   12.11
   1  -8   7   21.12   17.07
   2  -9   6    7.24   17.88
   2  -7   5   80.36   19.62
   2  -2   0  472.22   21.75
   3  -7   3   32.21   17.37
   5  -2 -11    3.54    4.57
  -2  -9  10   -8.03   12.78
  -1  -6   8    6.66   12.52
   1 -10   8   20.56   20.40
   1  -6   6   82.14   17.36
   1  -2   2  801.52   27.42
   3  -8   4    4.91   17.09
   4  -7   1    2.27   17.67
   4  -6   0    4.83   13.57
   4  -5  -1   13.18   11.24
   4  -4  -2    2.74   10.98
   4  -1  -8    1.28    4.48
   5  -7  -2   -8.53   15.02
   5  -6  -3   17.17   15.52
   5  -3  -8    1.76    8.39
  -3  -8  10    2.59   11.96
  -3  -4   7  207.69   12.84
   0  -9   9    1.33   15.47
   0  -7   8   18.27   14.56
   1  -9   8   -7.70   16.22
   1  -7   7   11.34   13.76
   2  -8   6   19.67   17.82
   2  -5   4   38.10   14.94
   2  -4   3   39.76   15.00
   3  -6   3    9.40   16.84
   3  -5   2   29.25   13.60
   3  -1  -4  164.15   10.72
   4  -8   2  -11.10   14.93
   5  -5  -4   -4.96   11.80
  -3  -5   8   39.63    9.43
  -2  -8  10    5.63   13.69
  -2  -5   8   40.50   11.87
  -2  -4   7   70.87   10.77
  -1  -9  10   13.08   14.10
  -1  -7   9   12.35   11.51
   2  -9   7   11.62   21.17
   2  -6   5  138.76   21.43
   2  -3   2   83.91   15.39
   3  -9   5   15.53   20.62
   3  -7   4   28.86   17.53
   3  -4   1   14.33   11.49
  -3  -6   9   32.90   11.36
  -3  -3   6   64.01    6.16
  -2  -3   6    7.75    6.74
   0  -8   9    3.77   14.76
   0  -5   7  121.58   19.51
   0  -4   6  184.78   18.24
   1  -8   8    7.08   16.09
   2  -7   6   25.44   17.44
   3  -8   5    3.38   20.51
   3  -3   0    2.87   10.51
   4  -7   2    2.49   17.92
   4  -6   1    0.96   13.77
   4  -5   0   16.00   13.91
   4  -3  -3    3.96    8.91
   4  -2  -5   66.12   10.16
   5  -7  -1    8.39   16.52
   5  -6  -2   16.42   15.81
  -2  -6   9   -1.62    9.11
  -1  -8  10    1.04   13.15
   0  -6   8    3.85   10.94
   0  -3   5  328.92   20.77
   0  -1   2 2966.10   33.83
   1  -6   7  141.56   21.22
   1  -5   6   65.65   16.24
   1  -4   5    8.90   10.80
   2  -8   7  -10.99   15.34
   4  -8   3    0.52   17.53
   4  -4  -1   35.34   13.48
   5  -5  -3    7.17   13.45
   5  -3  -7   24.12   10.27
  -3  -7  10   14.05   12.55
  -2  -9  11    5.25   14.17
  -2  -7  10   -1.00   11.80
  -1  -5   8   14.00   12.14
  -1  -4   7   13.73   10.03
   0  -9  10   -2.30   14.51
   0  -7   9   -7.17   13.97
   1  -9   9    4.40   17.11
   1  -7   8   34.12   15.83
   2  -5   5    2.01   15.07
   3  -9   6  -13.51   18.19
   3  -7   5    5.84   19.25
   3  -6   4   -1.58   14.19
   3  -5   3    5.59   11.80
   5  -2 -10    4.62    5.06
  -4  -5   8    7.28    6.02
  -1  -9  11    0.19   16.13
  -1  -6   9   34.61   12.27
  -1  -3   6   18.56    9.77
   1  -8   9    2.43   18.95
   2  -9   8  -19.52   17.21
   2  -7   7    9.11   19.31
   2  -6   6   52.32   18.29
   2  -4   4   26.86   12.76
   2  -2   1  107.86   13.43
   3  -8   6    8.37   21.14
   3  -4   2   17.08   12.36
   4  -7   3    7.22   19.13
   4  -6   2   13.40   17.54
   5  -7   0    0.03   13.85
   5  -6  -1    1.82   15.77
   5  -4  -4   10.88   12.21
  -4  -6   9   -1.82    7.30
  -3  -8  11    4.84   12.79
  -2  -8  11    5.77   12.61
  -1  -7  10   -0.64   10.30
   0  -8  10   -0.30   14.79
   1  -1   1 1268.73   26.94
   2  -8   8    8.53   20.67
   3  -2  -1  268.20   18.72
   4  -8   4    0.62   18.25
   4  -5   1   -5.41   11.83
   4  -3  -2   79.18   14.08
   5  -5  -2   13.38   14.35
   5  -3  -6   33.29   10.71
  -4  -7  10   -5.21    7.85
  -1  -8  11    8.41   16.19
   0  -9  11   13.89   20.07
   0  -5   8    9.05   14.52
   0  -2   4  250.05   15.62
   1  -9  10   22.80   20.44
   1  -6   8   23.28   16.64
   1  -5   7  195.21   23.31
   1  -2   3   28.11    9.90
   2  -3   3  241.12   20.66
   3  -6   5   46.02   20.39
   3  -3   1   60.78   13.00
   4  -4   0   55.46   15.20
   4  -1  -7   19.92    5.40
   0  -7  10   19.31   17.69
   0  -6   9   13.66   12.13
   0  -4   7  179.79   18.94
   1  -7   9   18.69   16.67
   1  -4   6   24.53   12.27
   2  -9   9   11.15   20.02
   2  -6   7  124.11   23.86
   3  -8   7   13.05   23.35
   3  -7   6    0.16   16.47
   3  -5   4   35.04   15.58
   3  -1  -3  131.14   10.96
   4  -7   4    8.19   19.44
   4  -6   3    3.08   17.32
   5  -7   1    4.65   16.54
   5  -6   0    5.18   15.40
   5  -4  -3   -2.26   12.19
   5  -2  -9    2.11    5.67
  -2  -6  10   19.39   11.99
  -2  -5   9    5.42    9.09
   1  -8  10   -0.55   16.42
   2  -7   8   11.06   17.06
   2  -5   6   24.81   13.90
   2  -4   5   50.68   17.26
   3  -4   3   24.39   13.61
   4  -8   5    7.81   19.80
   4  -5   2    9.71   12.18
   5  -5  -1    7.15   14.84
  -3  -6  10    5.83    9.75
  -3  -5   9    8.04    8.41
  -2  -7  11    3.24   12.57
  -2  -4   8   11.77    8.04
  -2  -2   5  664.95   14.76
  -1  -6  10    4.15   12.08
  -1  -5   9   31.54   11.77
  -1  -1   3 1511.67   18.18
   0  -8  11    5.43   15.45
   0  -3   6  435.76   24.31
   2  -8   9   15.89   19.22
   2  -2   2   93.25   14.75
   4  -4   1   26.16   13.88
   4  -3  -1   10.05   10.92
  -3  -7  11    7.34   10.54
  -2  -8  12   -5.28   12.12
  -1  -7  11   15.18   13.59
  -1  -4   8  215.21   18.65
  -1  -2   5  143.68   11.31
   1  -6   9    5.29   15.82
   1  -5   8  206.37   25.56
   2  -3   4    3.12   12.17
   3  -8   8   15.58   22.73
   3  -6   6   12.21   16.03
   3  -5   5    9.32   14.39
   3  -3   2   77.88   14.80
   3  -2   0  132.28   15.13
   4  -7   5    1.33   16.78
   4  -6   4   41.43   20.77
   5  -6   1    0.16   13.02
   5  -4  -2   32.89   14.13
  -1  -8  12    6.20   13.70
   0  -6  10   30.14   17.47
   0  -5   9  155.66   21.82
   1  -7  10    2.47   15.89
   1  -4   7   26.43   15.51
   2  -7   9   10.33   20.28
   2  -6   8   -8.26   14.39
   2  -5   7  169.48   25.79
   2  -1   0   42.59    8.16
   2   0  -3   91.26    5.06
   3  -4   4   13.28   14.32
   4  -5   3   56.14   17.76
   5  -5   0    1.33   12.38
   5  -2  -8   19.28    7.01
  -3  -4   8  106.51   10.42
  -1  -3   7   80.91   12.54
   0  -8  12   23.68   18.89
   0  -7  11   -7.83   13.87
   0  -4   8   24.91   13.87
   1  -8  11    2.14   15.77
   2  -8  10   -9.89   17.35
   2  -4   6   49.70   18.17
   4  -3   0   15.70   11.87
   5  -6   2   -3.63   15.46
  -2  -3   7  147.00   12.39
   0  -2   5  627.21   25.51
   1  -2   4  172.25   16.42
   3  -7   8  -15.74   16.05
   3  -6   7   10.90   16.65
   3  -5   6   -3.73   16.20
   4  -7   6    4.49   18.25
   4  -6   5   13.95   16.83
   4  -4   2   10.63   11.32
   4  -1  -6    4.89    5.06
   5  -5   1   -2.30   15.04
   5  -4  -1   13.21   13.49
  -2  -7  12    0.29   11.47
  -2  -6  11   16.89   12.17
  -2  -5  10   17.12    9.70
  -1  -7  12   -5.23   14.45
  -1  -6  11    8.83   10.75
  -1  -5  10   21.04   12.96
   1  -7  11   -3.43   18.27
   1  -6  10   10.71   15.47
   1  -3   6   39.92   12.28
   1  -1   2  185.79   13.17
   2  -6   9   11.43   19.30
   2  -2   3  360.38   23.63
   3  -3   3   23.19   12.28
   3  -2   1   12.60   10.49
   4  -5   4   23.30   15.80
   5  -2  -7   23.07    7.93
  -4  -6  10   13.28    7.40
  -1  -8  13   -7.89   14.71
   0  -7  12    4.78   17.39
   0  -6  11   27.83   17.61
   0  -3   7  253.88   20.20
   0  -1   3 4611.35   48.37
   1  -8  12   34.93   20.34
   1  -5   9  318.49   29.23
   2  -7  10   26.05   19.10
   2  -5   8   60.03   18.81
   2  -3   5   21.72   12.21
   3  -4   5   19.91   12.92
   4  -7   7   -0.62   21.13
   4  -3   1   29.72   13.36
   5  -6   3   12.78   15.48
  -3  -7  12    1.03   10.93
  -3  -6  11   -1.89   10.68
  -2  -4   9    8.05    9.59
  -1  -4   9   15.87    9.99
   0  -8  13   -2.53   20.06
   0  -5  10   -0.59   10.72
   1  -4   8  195.76   22.89
   2  -4   7   64.41   16.10
   3  -7   9   15.65   19.61
   3  -6   8   15.23   17.48
   4  -6   6   18.29   19.47
   4  -4   3    4.03   11.18
   5  -5   2   16.05   16.73
   5  -4   0    6.84   10.46
   0  -4   9   22.73   12.42
   2  -1   1  409.97   19.51
   3  -5   7   19.82   16.29
   3  -3   4   46.99   16.60
   4  -5   5   35.82   17.29
   4  -2  -1   34.50   10.95
   4  -1  -5   50.18    7.85
   5  -6   4  -10.89   17.96
   5  -3  -2   23.05   11.62
   5  -2  -6   36.42    9.30
  -3  -5  10    9.98    8.14
  -1  -7  13    2.40   15.02
  -1  -6  12   15.49   13.50
   1  -7  12   -7.32   17.41
   1  -6  11   32.20   17.42
   1  -3   7   16.23   11.35
   1  -2   5   69.83   12.86
   2  -7  11    1.25   18.25
   2  -6  10   -6.22   15.69
   2  -5   9   -3.77   17.26
   3  -4   6   24.50   15.47
   3  -2   2   75.94   14.60
   4  -6   7    7.90   20.57
   4  -4   4   19.87   16.60
   4  -3   2    5.80   11.70
   5  -5   3   -2.53   15.94
   5  -4   1   15.29   14.82
  -2  -7  13    1.84   11.90
  -2  -6  12    4.93   11.94
  -1  -5  11   12.59   12.23
  -1  -3   8   90.50   13.60
  -1  -2   6  751.33   24.72
   0  -7  13    3.25   17.39
   0  -6  12    9.03   16.82
   2  -3   6  242.93   23.82
   2  -2   4  348.21   23.52
   3  -7  10    3.00   19.09
   3  -6   9    7.37   19.22
   4  -5   6    9.46   18.35
   5  -3  -1   11.43   10.79
   5  -2  -5    9.81    8.37
   6  -4  -3    8.05   12.56
  -4  -5   9   19.91    5.37
  -2  -5  11   19.40   11.14
   0  -5  11   48.25   15.09
   0  -3   8  113.05   15.87
   0  -2   6  216.30   17.28
   1  -4   9  286.33   26.81
   1  -1   3  248.25   16.65
   2  -4   8   81.54   18.06
   3  -5   8    3.68   15.40
   4  -2   0   55.92   12.90
   6  -3  -7   10.25    8.41
  -1  -4  10  108.92   16.96
   0  -4  10  437.14   31.76
   1  -7  13    6.78   18.16
   1  -6  12   10.76   16.23
   2  -7  12   -6.57   17.80
   2  -6  11    6.35   19.11
   3  -4   7   11.32   13.16
   3  -3   5   52.48   14.80
   3  -2   3   69.71   15.21
   4  -6   8    4.41   18.14
   4  -4   5    9.62   12.87
   4  -3   3   15.58   13.19
   4  -1  -4   18.52    6.78
   5  -5   4   -8.05   14.59
   5  -4   2    2.47   12.28
   6  -4  -2   -8.16   10.51
  -3  -7  13    4.84   10.45
  -3  -6  12    2.56    9.49
  -2  -3   8  134.24   12.62
  -1  -7  14   -3.46   14.61
  -1  -6  13    6.87   15.54
   1  -5  11   17.85   15.94
   1  -3   8   22.64   12.74
   1  -2   6    0.45   11.59
   2  -5  10   17.40   16.34
   2  -3   7   50.16   15.84
   2  -1   2  163.62   14.75
   3  -6  10    4.84   19.12
   3  -5   9  -11.76   17.95
   3  -1   0   10.40    8.51
   4  -5   7    5.16   16.45
   5  -3   0   14.72   11.88
   5  -2  -4   63.89   10.75
   6  -3  -6    1.41    8.34
  -3  -4   9    7.39    6.28
  -2  -7  14   -3.10   12.01
  -2  -4  10   51.02   11.17
  -1  -5  12    9.73   12.59
   0  -7  14   19.62   18.26
   0  -6  13   13.68   15.44
   0  -1   4  932.12   25.64
   1  -4  10  107.25   21.13
   2  -4   9   84.32   18.71
   2  -2   5  136.91   17.15
   2   0  -2  250.82    9.27
   4  -2   1   13.82   11.44
   5  -5   5   -5.59   17.29
   5  -4   3   -0.05   12.70
   6  -4  -1   16.57   13.13
   6  -3  -5   -1.18    8.57
  -3  -3   7   81.90    5.78
  -2  -6  13    3.59   11.56
   0  -5  12   12.19   13.88
   0  -3   9  113.23   18.19
   1  -6  13   -1.42   18.70
   2  -6  12    5.04   18.10
   3  -6  11    8.04   21.65
   3  -4   8    5.23   15.00
   3  -3   6   21.12   12.89
   4  -5   8    2.97   18.68
   4  -4   6    8.32   15.15
   4  -3   4   -3.79   10.26
   4  -1  -3   55.33    9.32
   5  -3   1   23.01   13.01
  -4  -6  11    3.48    6.11
  -3  -5  11   17.62    9.15
  -2  -5  12   38.73   12.98
  -2  -2   6  158.47    9.04
  -1  -3   9  278.23   20.66
   0  -4  11   65.16   17.42
   0  -2   7  665.19   29.28
   1  -5  12   28.21   17.09
   1  -1   4  370.03   21.10
   2  -5  11  -14.20   14.45
   2  -3   8   54.22   17.12
   3  -5  10    6.13   16.77
   3  -2   4   68.38   14.76
   3  -1   1   42.86   10.96
   5  -4   4   -3.24   16.10
  -1  -6  14   -2.35   13.87
  -1  -4  11   15.76   10.52
  -1  -2   7   11.54    8.80
  -1  -1   4   81.01    6.73
   0  -6  14   -7.41   15.72
   1  -3   9   63.31   16.33
   1  -2   7    4.32    9.96
   2  -4  10    8.03   15.05
   2  -2   6   81.42   15.43
   2  -1   3  270.14   18.82
   3  -3   7   54.10   17.98
   4  -4   7    7.32   18.54
   4  -3   5   16.68   14.98
   4  -2   2    6.87    9.99
   5  -3   2    5.63   13.60
  -1  -5  13   11.88   13.34
   0  -5  13    5.57   16.49
   1  -6  14   -6.33   19.06
   1  -4  11    1.00   13.71
   2  -6  13    6.70   18.92
   2  -5  12   11.96   20.05
   3  -4   9    8.45   16.10
   3  -2   5    5.21   13.96
   4  -5   9   -5.60   16.93
   5  -4   5    4.65   16.40
   5  -2  -1   42.43   12.74
  -3  -6  13   -0.22    9.32
  -2  -6  14    1.39   11.01
  -2  -4  11   17.54    9.93
   0  -3  10   34.05   15.47
   1  -5  13   19.25   19.59
   2  -3   9   71.71   18.89
   3  -5  11    4.48   19.09
   3  -1   2   17.89   10.39
   4  -2   3   -2.92   10.98
   5  -3   3    0.70   14.28
   6  -3  -2    0.12   10.06
  -2  -3   9   10.31    7.35
  -1  -3  10   93.13   15.79
   0  -4  12    2.87   11.19
   0  -2   8   21.40   11.87
   0  -1   5  663.53   23.92
   1  -3  10  315.35   27.82
   1  -1   5 1749.42   44.74
   2  -4  11   15.28   16.15
   2  -2   7   27.05   13.05
   2  -1   4  212.69   18.32
   3  -4  10    8.49   19.08
   3  -3   8   19.83   15.42
   4  -4   8   17.51   16.80
   4  -3   6    3.46   13.76
   5  -4   6   10.12   18.22
   5  -2   0   30.08   12.74
   6  -3  -1    3.89   10.40
  -2  -5  13   18.42   12.05
  -1  -6  15   -5.55   13.89
  -1  -4  12   53.54   13.54
   0  -6  15   21.08   17.70
   1  -4  12   45.24   17.44
   1  -2   8   -1.96   10.01
   2  -5  13    9.14   21.42
   3  -5  12   -1.79   18.73
   3  -2   6   67.25   15.38
   4  -2   4   38.98   15.00
   4  -1   0   63.55   12.05
   5  -3   4   18.53   16.40
  -3  -5  12    7.49    8.90
  -3  -4  10   67.42    8.93
  -1  -5  14    4.58   15.04
  -1  -2   8  304.27   19.33
   0  -5  14   12.55   15.06
   1  -5  14    4.56   18.38
   2  -3  10   17.05   13.58
   3  -3   9   46.87   20.11
   3  -1   3    5.37    8.82
   3   0  -4   40.53    4.86
   4  -4   9  -12.35   16.79
   4  -3   7   44.87   17.55
   5  -4   7   11.41   19.66
   5  -2   1   31.52   12.87
   6  -3   0    7.80   12.09
  -2  -6  15   11.17   12.26
   0  -4  13   -4.71   14.95
   0  -3  11  251.40   24.51
   1  -3  11   46.89   15.48
   1   0   1  626.91   17.37
   2  -4  12    7.14   16.13
   2  -2   8   88.38   17.77
   2  -1   5  156.31   17.10
   3  -4  11    1.51   16.44
   3  -2   7  110.77   20.17
   4  -2   5   44.09   15.99
   4  -1   1   74.54   13.64
   5  -3   5    5.68   16.02
   6  -3   1   10.82   13.17
  -3  -6  14    8.75   10.32
  -2  -4  12   -3.72    8.75
  -1  -4  13   14.29   12.66
  -1  -3  11   53.14   14.11
   0  -2   9  309.17   23.60
   0  -1   6  701.97   27.40
   1  -4  13    6.23   15.21
   1  -2   9    4.01   11.41
   1  -1   6  649.26   29.75
   2  -5  14    8.28   18.98
   3  -1   4   33.30   11.66
   3   0  -3  365.80   12.78
   4  -4  10   -1.88   17.15
   4  -3   8   13.38   16.00
   5  -2   2   11.50   10.18
  -2  -5  14    3.14   10.65
  -2  -3  10   -3.30    7.52
  -2  -2   7  281.68   12.51
  -1  -1   5  124.50    9.26
   0  -5  15   -0.72   15.08
   1  -5  15   10.40   17.52
   2  -4  13   -8.36   15.19
   2  -3  11   14.87   15.44
   2  -2   9   15.67   14.47
   2  -1   6   50.42   14.72
   3  -4  12   19.69   19.85
   3  -3  10   -2.15   14.38
   3   0  -2   65.74    8.11
   4  -2   6   62.77   18.87
   4  -1   2   47.19   13.33
   5  -3   6   14.49   14.66
   5  -2   3   31.49   15.26
   6  -2  -6    6.46    6.63
   6  -2  -5    2.71    7.29
   6  -2  -4    4.52    8.04
  -1  -5  15    2.41   12.10
   0  -4  14    6.33   16.54
   0  -3  12  106.91   18.56
   1  -4  14   32.76   20.17
   1  -3  12   22.13   15.51
   2   0   1  712.22   23.00
   3  -2   8   15.79   14.19
   3  -1   5  130.84   17.83
   4  -3   9   10.32   18.77
   5  -1  -4   -1.16    6.16
   5  -1  -3   35.02    8.95
  -1  -2   9   -2.02    6.63
   0  -2  10  230.47   22.04
   1  -2  10   58.24   15.29
   1  -1   7  148.96   17.01
   1   0   2  316.57   14.76
   2  -3  12   -1.84   14.65
   3  -4  13   16.44   22.06
   3  -3  11    5.33   15.80
   4  -2   7   15.73   16.82
   4  -1   3  190.56   19.97
   5  -3   7   -2.59   14.97
   5  -2   4   16.91   15.26
   0  -1   7    3.15    8.39
   2  -4  14   14.13   18.72
   2  -2  10   29.52   14.04
   2   0   2  498.39   21.66
   3  -2   9   18.43   13.67
   3  -1   6  215.37   22.72
  -4   7  -5    1.32    8.13
  -3   7  -6    0.83    8.86
  -1   4  -5    1.98    5.74
  -1   9  -8   -4.59   12.70
   0   2  -3 1060.34   23.40
   0   5  -6  128.34   15.12
   0   9  -8   11.23   12.32
   1   7  -7    1.56    8.57
   2   3  -3  465.97   19.75
   2   4  -4  269.86   17.41
   2   5  -5  170.29   17.17
   2   8  -7    0.25   12.46
   3   8  -6    4.64   12.55
   4   5  -2   25.55    8.33
   4   6  -3    4.17    8.26
   4   9  -5   -0.04   13.11
   5   4   2    4.93    5.61
  -5   6  -3    4.19    5.75
  -3   3  -3   42.74    6.27
  -3   4  -4   15.68    6.32
  -2   7  -7    3.12    9.11
  -1   2  -3   29.77    5.15
  -1   5  -6   68.32   11.20
   0   8  -8   -5.43   11.78
   1   4  -5  157.91   14.96
   1   9  -8    4.83   11.91
   2   6  -6   15.40   10.31
   2  10  -8    2.36   14.99
   3   4  -3   42.29    9.49
   3   5  -4  122.28   14.00
   3   6  -5   23.69   10.96
   4   7  -4   11.14   11.16
  -3   5  -5   10.33    6.30
  -2   9  -8    4.16    9.70
  -1   6  -7  177.16   18.03
  -1   8  -8    2.87   10.14
   0   6  -7   17.32    8.86
   0  10  -9    6.53   16.07
   1   3  -4  623.58   22.72
   1   5  -6  187.36   16.98
   1   8  -8    2.67   10.99
   2   9  -8    3.94   14.31
   3   3  -2   11.58    6.37
   3   9  -7    0.12   12.89
   4   2   2   21.29    4.09
   4   8  -5   -5.59   10.92
   5   7  -2    3.51    8.68
  -4   4  -3    1.32    4.38
  -4   5  -4    3.37    6.09
  -3   8  -7    8.54    9.65
  -2   3  -4    4.86    5.25
  -2   4  -5   40.08    8.30
   0   7  -8   34.73   12.68
   1   6  -7   22.22    9.48
   1  10  -9   -5.20   12.66
   2   2  -2   94.71    8.71
   2   7  -7   -1.57    9.41
   3   7  -6    6.05   10.04
   4   3   0   25.11    5.79
   5   5   0    7.44    7.02
  -4   3  -2    7.83    3.69
  -3   6  -6   -1.02    7.25
  -2   5  -6   27.43    8.01
  -2   8  -8    2.20    9.56
  -1   7  -8   32.58   13.02
  -1   9  -9    1.57   12.87
   0   9  -9    8.78   12.52
   1   2  -3 5859.27   56.43
   1   7  -8   36.73   13.15
   1   9  -9   -4.98   11.28
   2   8  -8   -1.82   10.48
   3   8  -7    5.17   10.76
   4   5  -3    0.35    6.80
   4   6  -4    2.83    8.51
   4   7  -5    9.36   11.29
  -4   6  -5    0.17    6.84
  -3   2  -2   75.20    4.87
  -2   6  -7  117.63   14.84
   0   8  -9   -2.32   12.43
   2   4  -5  370.06   21.16
   2   5  -6   94.79   13.60
   2   6  -7    3.37    9.89
   3   5  -5  476.21   26.24
   3   6  -6    6.39   10.45
   3   9  -8    1.10   14.16
   4   8  -6   -1.78   11.14
   5   4   1    8.45    6.11
   5   6  -2    3.51    8.40
   5   7  -3    2.80    8.69
  -4   7  -6    5.15    8.41
  -3   7  -7   11.66    7.51
  -2   2  -3  404.42   12.83
  -2   7  -8   13.39   10.83
  -2   9  -9    4.52   11.77
  -1   4  -6   12.74    7.94
  -1   8  -9    5.22   10.54
   0   4  -6  196.83   15.37
   0   5  -7  122.30   14.53
   0   6  -8    3.80    9.59
   1   8  -9   -4.76   11.40
   2   7  -8   -9.63   10.79
   2   9  -9    4.64   13.52
   3   4  -4   36.79    9.74
   3   7  -7    7.64   11.96
  -3   8  -8   -1.51    8.99
  -1   5  -7  202.59   17.16
  -1   6  -8   17.31   10.30
   0   1  -2 2986.19   29.11
   0   3  -5  330.61   17.12
   0   9 -10    7.58   13.86
   1   4  -6   26.92    8.60
   1   5  -7   15.76    9.07
   1   6  -8   19.03   11.57
   2   3  -4   75.85    9.78
   3   8  -8   15.26   13.70
   5   3   3    9.71    3.80
  -2   8  -9    5.56   10.84
  -1   1  -2  184.40    6.90
  -1   3  -5   98.41    9.80
  -1   9 -10   16.16   13.11
   0   7  -9    6.18    9.31
   1   3  -5 2815.03   48.95
   1   7  -9   19.23   11.41
   1   9 -10   21.63   14.29
   2   8  -9    6.77   11.56
   3   3  -3   50.24    8.43
   4   5  -4    2.91    7.37
   4   6  -5    0.07    7.03
   4   7  -6    3.44    9.40
   4   8  -7   -4.09   11.10
   5   7  -4    8.62    9.58
  -5   6  -4    2.75    5.55
  -3   5  -6   12.27    7.15
  -1   7  -9    5.89    8.91
   0   8 -10    5.29   11.37
   1   8 -10    6.78   13.45
   2   5  -7   47.67   12.40
   2   6  -8   16.88   11.93
   2   9 -10  -13.14   11.28
   3   5  -6   65.41   12.80
   3   6  -7   34.15   12.00
   3   9  -9   13.82   13.67
   4   3  -1    9.03    5.26
   5   6  -3    6.70    7.85
  -5   5  -3    2.71    3.94
  -3   4  -5   19.94    5.99
  -3   6  -7    4.87    7.91
  -2   4  -6   43.87    9.09
  -2   5  -7  164.12   14.97
  -2   6  -8    2.22    8.18
  -1   8 -10    4.75   10.80
   0   2  -4  281.90   13.54
   2   4  -6   15.99    8.10
   2   7  -9   15.65   11.57
   3   7  -8   14.98   11.08
   3   8  -9   26.11   14.88
   4   4  -3   57.78    9.54
   5   4   0   13.90    6.54
  -4   5  -5   23.33    7.57
  -4   6  -6   11.90    7.47
  -3   7  -8    4.09    8.13
  -2   7  -9    6.27   10.71
  -1   2  -4  179.78   10.83
   0   4  -7  198.28   16.13
   0   5  -8   -1.29    7.92
   0   6  -9   15.34    9.13
   0   9 -11    4.05   12.80
   1   5  -8   10.79    9.07
   1   6  -9   42.61   13.53
   1   9 -11   -1.76   12.43
   2   2  -3   53.71    7.43
   2   8 -10    8.40   12.07
   3   1   1   41.75    3.39
   3   4  -5   16.58    8.01
   4   6  -6   35.17   12.26
   4   7  -7   16.59   12.47
   4   8  -8   -1.54   12.60
   5   7  -5   -3.65    9.17
  -4   7  -7    1.74    8.16
  -2   3  -5   11.32    5.78
  -2   8 -10   -1.43   10.39
  -1   4  -7    5.32    8.11
  -1   5  -8  190.05   17.27
  -1   6  -9   -0.38    7.43
   0   7 -10    0.32   10.34
   1   1  -2 9860.24   57.75
   1   2  -4   89.90    9.37
   1   4  -7   12.02    8.09
   1   7 -10    4.05   10.44
   2   3  -5  394.44   20.01
   2   9 -11    1.47   14.92
   4   2   1   16.45    3.92
   4   5  -5   85.00   12.94
   5   6  -4    8.66    8.45
  -4   4  -4   20.41    5.62
  -3   3  -4   32.25    5.79
  -1   7 -10   -8.42    8.79
   0   3  -6  419.79   19.92
   0   8 -11   12.98   13.34
   1   8 -11    2.17   11.45
   2   5  -8   56.37   12.75
   2   6  -9    6.27   10.02
   2   7 -10    1.56   12.69
   3   3  -4   24.45    7.73
   3   5  -7   20.88   10.38
   3   6  -8   26.32   10.50
   3   7  -9    6.51   10.90
  -5   4  -2    4.84    2.58
  -1   3  -6   36.12    8.40
  -1   8 -11    8.26   10.66
   1   3  -6    2.90    6.87
   2   4  -7   61.09   12.55
   2   8 -11    5.64   13.05
   3   8 -10    3.66   12.36
   4   4  -4   27.39    8.38
   4   6  -7   14.90   11.32
   4   7  -8   15.20   12.41
   5   3   2    1.15    3.76
   5   4  -1   10.30    6.60
   5   7  -6    1.79    9.98
  -3   5  -7    2.55    6.61
  -3   6  -8   18.13    9.06
  -3   7  -9    4.18    8.47
  -2   5  -8   60.03   11.27
  -2   6  -9   17.56    8.46
  -2   7 -10    8.02   10.85
   0   5  -9  168.83   16.99
   0   6 -10   57.78   12.77
   0   7 -11    9.30   12.97
   1   5  -9   35.56   11.62
   1   6 -10   13.34   10.44
   1   7 -11   26.07   14.31
   3   4  -6  258.38   18.59
   4   5  -6   18.33    9.38
   5   6  -5    1.84    8.44
  -2   4  -7   68.25   10.53
  -1   5  -9  342.39   23.26
  -1   6 -10    8.07   10.00
   0   4  -8   27.79    9.16
   0   8 -12    9.92   14.29
   1   4  -8  254.98   19.99
   1   8 -12   10.59   14.75
   3   6  -9   31.20   11.96
   3   7 -10   11.22   11.84
   3   8 -11    3.32   14.58
  -4   6  -7   -4.76    6.44
  -3   4  -6   19.72    6.53
  -1   4  -8  182.15   16.68
  -1   7 -11    0.87    9.95
  -1   8 -12   17.51   14.23
   0   2  -5  611.29   20.79
   2   2  -4  254.23   14.10
   2   3  -6    7.29    6.89
   2   5  -9    1.74    7.85
   2   6 -10   32.30   12.55
   2   7 -11    3.67   11.08
   2   8 -12    3.64   14.44
   3   5  -8   53.31   11.64
   4   6  -8   25.80   12.69
   4   7  -9    4.78   10.14
   5   5  -4   10.07    8.12
  -2   2  -4  445.99   14.48
   0   3  -7  242.69   16.37
   1   2  -5  130.41   11.49
   2   4  -8   13.47   10.53
   3   3  -5   37.13    8.14
   4   2   0   50.06    5.73
   4   4  -5   55.17    9.63
   5   3   1   11.32    4.63
   5   4  -2   15.31    6.24
   5   6  -6    1.93    8.88
  -4   5  -6   -1.32    5.89
  -2   3  -6  221.90   13.93
  -2   6 -10   -2.74    8.95
  -2   7 -11    1.58   10.17
  -1   2  -5   46.72    7.85
   0   1  -3 4634.47   41.69
   0   5 -10    6.45    8.29
   0   6 -11   45.85   13.06
   0   7 -12   11.12   11.61
   1   3  -7   87.11   11.46
   1   5 -10   17.54    9.46
   1   6 -11   -0.89   10.20
   1   7 -12    4.62   12.58
   1   8 -13    1.66   14.44
   3   4  -7  245.70   18.93
   3   6 -10    3.27   12.06
   3   7 -11   -4.34   10.76
   4   5  -7   53.07   11.21
  -5   5  -4    5.38    3.95
  -3   6  -9    8.52    8.41
  -3   7 -10    8.00    9.33
  -2   5  -9    2.58    7.88
  -1   3  -7    6.45    7.26
  -1   6 -11   36.89   13.35
  -1   7 -12   13.35   12.53
   0   4  -9   21.01   10.97
   1   4  -9   24.33   11.54
   2   5 -10    7.60   11.33
   2   6 -11   11.49   10.17
   2   7 -12    4.54   12.67
   3   5  -9    5.83    8.32
   4   6  -9    1.07   11.51
   4   7 -10    1.32   10.98
   5   5  -5   18.65    9.32
  -4   3  -3   14.81    3.63
  -3   3  -5   62.58    7.91
  -3   5  -8    4.25    7.03
  -2   4  -8   76.73   11.44
  -1   5 -10    4.26    7.71
   1   1  -3 1508.94   25.94
   2   3  -7  118.34   13.14
   4   4  -6   74.17   11.98
   5   6  -7    1.49    7.98
  -4   4  -5    9.73    5.26
  -1   1  -3  264.60    9.65
  -1   4  -9  284.94   20.64
   0   6 -12   14.26   13.01
   0   7 -13   22.60   15.22
   1   6 -12   29.20   12.55
   1   7 -13   11.87   13.48
   2   2  -5  602.95   22.32
   2   4  -9   14.26    8.43
   3   1   0   10.93    3.19
   3   3  -6   70.81   10.55
   3   4  -8  118.25   14.38
   3   6 -11    5.01   12.63
   3   7 -12   -0.25   12.16
   4   3  -4   81.13   10.22
   4   5  -8    2.42    8.50
   5   3   0   20.39    5.52
  -4   6  -8    2.33    7.17
  -3   2  -3   62.81    4.96
  -3   4  -7   17.06    7.27
  -2   1  -2  186.47    5.53
  -2   6 -11    8.68   10.80
  -2   7 -12    3.92   10.80
   0   2  -6  228.61   14.56
   0   3  -8  139.27   13.85
   0   5 -11   39.29   11.30
   1   2  -6  731.78   25.26
   1   3  -8  100.21   12.73
   1   5 -11    7.83   10.00
   2   6 -12    6.00   11.25
   2   7 -13   -0.40   12.09
   3   5 -10    6.61   11.46
   4   2  -1   33.30    5.74
   4   6 -10   24.47   13.47
   5   5  -6    3.00    8.73
   5   6  -8   13.70   10.91
  -3   6 -10    0.83    7.34
  -2   5 -10    8.49    8.64
  -1   6 -12    0.03    9.34
  -1   7 -13   10.62   12.00
   0   4 -10  421.57   25.74
   1   4 -10  145.55   16.22
   2   5 -11   21.74   11.49
   3   2  -4    8.75    5.01
   4   4  -7   23.97    9.58
   4   5  -9   17.88   11.74
  -4   5  -7    6.71    6.56
  -2   3  -7   42.54    8.54
  -1   2  -6    0.00    6.04
  -1   3  -8   23.57    7.74
  -1   5 -11   28.69   10.83
   1   6 -13    9.07   11.62
   1   7 -14   -2.07   12.13
   2   3  -8  129.02   14.38
   2   4 -10   66.54   14.36
   3   3  -7   98.09   13.45
   3   4  -9   12.39    8.43
   3   6 -12   10.60   11.57
   3   7 -13    1.06   12.47
   4   3  -5    8.25    7.06
   5   3  -1   18.70    5.97
   5   5  -7   17.29   10.25
  -3   5  -9    3.54    7.35
  -2   2  -5  145.08    9.82
  -2   4  -9   69.40   11.27
  -1   4 -10  120.33   15.19
   0   1  -4  920.94   21.42
   0   5 -12    7.13   12.01
   0   6 -13    1.34   10.47
   0   7 -14   37.39   15.08
   1   5 -12   10.16   10.67
   2   1  -3  943.01   21.88
   2   2  -6  155.35   13.03
   2   6 -13   -6.60   10.47
   2   7 -14   -3.21   12.62
   3   5 -11    8.35   10.48
   4   6 -11    3.84   10.11
   5   4  -5    3.70    7.17
   5   6  -9    6.40   10.06
  -2   6 -12    0.88    9.98
  -1   6 -13    5.18   12.07
   0   2  -7  701.93   25.67
   0   3  -9   85.21   12.25
   1   1  -4   78.15    8.15
   1   2  -7    8.74    7.29
   1   3  -9  265.63   19.62
   1   4 -11   15.13   10.81
   2   5 -12   29.36   12.57
   3   2  -5   41.74    8.44
   4   2  -2   56.81    7.06
   4   4  -8   31.13    9.39
   4   5 -10   15.77   12.15
  -3   3  -6   19.84    5.97
  -3   4  -8   15.62    7.64
  -2   5 -11    5.27    8.72
  -1   5 -12   36.84   13.08
   0   4 -11   69.00   12.87
   1   6 -14   16.96   14.09
   2   3  -9   21.04    9.43
   2   4 -11    9.24   10.76
   3   1  -1  239.11    9.40
   3   3  -8   33.15   10.65
   3   4 -10   67.61   12.86
   3   6 -13   -9.19   10.93
   4   3  -6   84.77   11.67
   4   6 -12    7.04   13.64
   5   3  -2   16.93    5.91
   5   5  -8   -1.07    7.65
  -5   5  -5   -0.40    3.54
  -4   4  -6   27.83    6.57
  -3   6 -11   -0.93    8.40
  -1   3  -9   47.91   11.12
   0   6 -14    6.29   12.03
   1   5 -13   21.57   12.10
   2   2  -7  267.12   17.99
   2   6 -14   -8.83   11.20
   3   5 -12   22.78   13.22
   4   4  -9   14.29    9.99
   5   4  -6   26.59    9.47
  -4   5  -8    3.37    6.16
  -3   5 -10    5.58    7.77
  -2   3  -8   43.79    8.92
  -2   4 -10   11.43    8.29
  -1   1  -4  368.24   13.08
  -1   2  -7   20.38    7.46
  -1   4 -11   10.84    8.22
   0   3 -10   50.22   12.48
   0   5 -13   -3.15    9.86
   1   3 -10   97.23   14.17
   1   4 -12   82.87   16.23
   2   5 -13   11.02   11.41
   3   2  -6  137.51   13.29
   3   6 -14    1.83   13.19
   4   5 -11   -5.21    9.24
   5   3  -3   47.94    8.18
   5   5  -9   15.78   10.76
  -2   6 -13   -2.35    8.75
  -1   6 -14   -1.72    9.58
   0   1  -5  637.48   20.00
   0   2  -8   23.36    9.07
   0   4 -12    3.59    8.41
   1   1  -5  106.76   10.03
   1   2  -8  259.06   17.87
   1   6 -15   -2.07   11.96
   2   1  -4   52.37    7.43
   2   3 -10   -0.73    7.23
   2   4 -12    2.83    9.86
   2   6 -15    3.65   14.80
   3   3  -9   83.50   12.64
   3   4 -11    8.83   10.08
   3   5 -13   14.21   13.93
   4   3  -7   37.18    8.92
   5   4  -7   -4.74    8.00
   6   4  -1    7.75    5.24
  -2   2  -6   82.84    8.74
  -2   5 -12   15.02   11.09
  -1   5 -13   17.31   10.85
   0   6 -15   26.11   14.17
   1   5 -14    5.55   12.44
   2   5 -14    6.54   13.67
   4   4 -10   -1.59    7.37
   4   5 -12   20.69   11.19
   5   5 -10   -3.35    9.93
  -4   3  -4    1.92    3.71
  -3   2  -4   71.18    6.00
  -3   4  -9    6.33    6.87
  -1   3 -10  311.08   20.88
  -1   4 -12   33.32   11.70
   0   5 -14   -6.02   10.06
   1   3 -11   44.17   11.18
   1   4 -13    0.88   11.95
   3   2  -7   73.43   11.59
   3   4 -12   16.47   12.91
   4   3  -8   49.36   11.20
   5   4  -8   26.48   11.15
   6   4  -2   -1.25    4.90
  -3   3  -7   35.12    7.37
  -3   5 -11    5.48    7.63
  -2   3  -9   74.10   11.18
  -2   4 -11    5.87    8.29
  -1   2  -8   -2.03    6.81
   0   3 -11  258.78   20.51
   0   4 -13   -0.94   11.29
   1   2  -9   -2.62    6.98
   2   1  -5   44.94    7.53
   2   3 -11   42.02   11.29
   2   4 -13    1.28   10.62
   3   3 -10    1.22    7.49
   3   5 -14    3.50   11.83
   4   4 -11    3.54   11.18
   4   5 -13    7.06   13.57
   6   4  -3    4.90    6.10
  -4   4  -7    7.89    6.17
  -4   5  -9    7.17    7.20
  -2   5 -13   -4.15    9.30
  -1   1  -5 1821.53   31.37
  -1   5 -14   -8.02    9.75
   0   1  -6  692.90   22.81
   0   2  -9  293.75   19.25
   1   1  -6  130.96   11.92
   1   5 -15    1.18   12.14
   2   2  -9   36.56   10.07
   2   5 -15   -7.44   11.52
   4   2  -5   74.46    9.80
   4   3  -9   46.38   11.50
   5   4  -9    2.54    9.70
   6   4  -4    2.49    6.43
  -2   1  -3  297.78    8.74
  -2   2  -7   14.82    7.01
  -1   3 -11   64.56   12.65
   0   5 -15    9.01   12.03
   1   3 -12   63.57   12.85
   1   4 -14   -3.70   10.11
   2   3 -12   12.61   12.30
   2   4 -14   22.70   14.45
   3   2  -8   40.79    9.79
   3   3 -11   74.73   13.52
   3   4 -13   -0.64   10.30
   3   5 -15    5.80   14.70
   4   4 -12    2.17   11.97
   5   3  -6   31.35    8.91
  -3   4 -10    6.00    7.34
  -2   4 -12    5.68    9.75
  -1   4 -13   -0.46    9.24
   0   3 -12  105.42   15.02
   0   4 -14    6.37   10.59
   1   2 -10   47.73   11.36
   1   5 -16    8.74   14.43
   2   1  -6   50.56    8.71
   3   1  -4  153.92   11.10
   4   2  -6   10.51    7.17
   4   3 -10   15.03   10.87
   5   4 -10   -3.32    9.24
  -3   3  -8   14.69    6.78
  -3   5 -12    1.11    7.89
  -2   3 -10   -3.87    6.46
  -2   5 -14   12.91   11.11
  -1   2  -9    3.38    6.61
  -1   5 -15   10.17   11.75
   0   1  -7   12.34    8.02
   0   2 -10  206.25   17.67
   1   0   0 3439.74   14.55
   1   1  -7  760.35   26.71
   1   3 -13   17.59   12.89
   2   2 -10    1.76    8.23
   3   2  -9    3.58    7.56
   3   3 -12   -0.71   11.23
   3   4 -14    1.77   12.43
   4   4 -13   -3.25   11.42
   5   3  -7   36.79   10.11
  -1   1  -6  676.90   21.66
  -1   3 -12   19.79   10.39
  -1   4 -14   26.67   13.28
   1   2 -11  149.93   17.56
   1   4 -15   11.16   11.99
   2   1  -7   99.22   11.33
   2   3 -13    6.42   10.74
   2   4 -15    0.87   12.72
   3   1  -5   35.40    7.61
   4   2  -7   21.16    7.07
   4   3 -11    3.46   10.81
   5   3  -8    8.20    8.92
   5   4 -11   -2.95    9.18
  -4   4  -8    7.65    5.95
  -3   2  -5    0.17    4.03
  -2   2  -8  104.42   11.21
   0   3 -13    3.96    8.58
   0   4 -15    9.56   12.62
   1   1  -8   44.85    9.41
   2   2 -11   -1.46    7.66
   3   2 -10   48.72   10.95
   3   3 -13   18.28   13.34
   3   4 -15   -0.99   11.69
   4   2  -8   40.00    9.96
   4   4 -14  -10.21   12.48
  -4   3  -5   27.55    4.70
  -3   4 -11    3.01    6.94
  -2   3 -11   12.45    8.42
  -2   4 -13    4.60    7.49
  -1   2 -10   45.33    9.79
   0   1  -8  133.94   13.50
   0   2 -11    3.74    7.82
   1   3 -14    7.24   10.87
   1   4 -16   16.99   13.56
   2   1  -8   46.85    9.75
   2   3 -14   -6.85   10.16
   2   4 -16    4.54   12.71
   3   1  -6  153.42   12.60
   4   3 -12    3.72   11.53
   5   3  -9   19.41   10.71
  -3   3  -9   32.19    8.41
  -2   1  -4  227.52    9.44
  -1   1  -7  165.32   12.89
  -1   3 -13   21.77   12.04
  -1   4 -15   -7.80   10.25
   0   3 -14    0.42    9.83
   0   4 -16    8.46   14.02
   1   1  -9   66.81   12.44
   1   2 -12   -0.42    8.13
   2   2 -12   41.35   12.32
   3   1  -7   27.47    9.03
   3   2 -11   22.47    9.58
   3   3 -14    4.51   13.19
   4   2  -9   37.16   10.62
   5   3 -10    4.78   10.01
  -2   2  -9   13.28    7.32
   0   2 -12  100.51   14.50
   1   0  -2 2084.10   24.42
   1   3 -15   -6.66   12.34
   2   1  -9   13.59    8.43
   2   3 -15   12.34   14.39
   4   3 -13    9.70   11.26
   5   2  -4   81.81    9.60
   5   2  -3   -1.49    4.50
   5   2  -2   65.71    7.16
   5   2  -1   56.04    5.99
  -4   4  -9    1.87    5.94
  -3   2  -6   92.08    8.39
  -3   4 -12    8.11    7.72
  -2   3 -12   -6.89    7.38
  -2   4 -14   14.89    9.61
  -1   2 -11   36.07    9.44
   0   1  -9  120.89   13.19
   1   0  -3  110.08    7.91
   1   2 -13   68.04   13.71
   2   2 -13    0.26   11.93
   3   1  -8   14.13    7.78
   3   2 -12   36.81   11.43
   3   3 -15   -5.37   13.90
   4   2 -10   38.80   10.23
   5   3 -11   14.05   10.78
  -2   1  -5  177.26   10.03
  -1   1  -8   18.97    7.90
  -1   3 -14    4.83    9.70
   0   2 -13    4.54   10.45
   0   3 -15    1.16   10.70
   1   0  -4   35.87    7.39
   1   1 -10   39.10   10.55
   2   1 -10   12.18    8.91
   2   3 -16   14.61   15.54
   4   1  -3   50.13    6.97
   4   2 -11   10.62   10.85
   4   3 -14   10.96   11.98
   5   2   0   20.71    3.66
   5   3 -12    7.37   10.49
   6   3  -5    6.80    6.82
   6   3  -4    0.97    5.62
   6   3  -3    9.43    5.52
   6   3  -2    1.36    4.39
  -4   3  -6    1.26    4.21
  -3   3 -10   -1.04    6.24
  -2   2 -10   38.04    9.21
  -1   2 -12   12.22    9.54
   0   0  -3  999.16   18.79
   0   1 -10   99.46   13.18
   1   2 -14   10.48   13.04
   1   3 -16    3.77   11.55
   2   2 -14    1.71   10.99
   3   1  -9  117.53   13.91
   3   2 -13   29.30   12.40
   3   3 -16    3.66   14.55
   4   1  -2   61.49    6.26
   5   2  -7   26.79    8.99
  -3   4 -13    1.95    8.93
  -2   3 -13    3.72    7.37
  -1   1  -9   35.89    9.59
  -1   3 -15   17.56   12.81
   0   0  -4 1329.61   25.26
   0   3 -16   15.72   12.94
   1   0  -5  249.02   13.76
   1   1 -11   86.53   13.79
   2   0  -4  414.97   16.32
   2   0  -3   78.95    7.65
   2   1 -11   42.60   10.96
   2   3 -17    7.75   15.12
   3   1 -10   27.14    9.31
   3   2 -14   -3.60   12.45
   4   1  -6    1.96    6.14
   4   1  -1   38.99    4.79
   4   2 -12   -0.31    9.31
   5   2  -8   14.56    7.10
   6   3  -1    3.05    3.61
  -4   4 -10    6.70    6.78
  -3   2  -7   73.36    8.03
  -3   3 -11    5.84    8.22
  -2   1  -6   57.30    7.88
  -1   2 -13   18.48   11.35
   0   0  -5 1650.00   31.40
   0   1 -11   35.83   10.45
   0   2 -14   22.63   11.57
   1   0  -6  403.45   18.59
   1   1 -12  284.69   23.12
   1   2 -15    1.83   12.83
   1   3 -17   -2.21   12.51
   2   0  -5   53.71    8.98
   2   1 -12   66.76   15.08
   2   2 -15   13.82   12.35
   4   1  -7   24.66    7.45
   4   2 -13   43.22   14.82
   5   2  -9    5.98    6.83
  -2   2 -11   56.92   10.92
  -2   3 -14    2.10    9.60
   0   3 -17  -11.47   13.14
   1   0  -7  106.51   11.60
   2   0  -6  101.32   10.74
   3   1 -11   42.61   11.10
   3   2 -15   11.69   12.43
   4   1  -9    8.80    8.34
   4   1  -8    2.15    5.81
   5   2 -10    9.69    7.82
  -4   3  -7   38.04    6.48
  -2   1  -7  224.56   13.74
  -1   1 -10   35.43    9.42
  -1   3 -16    7.38   10.28
   0   0  -6  238.56   14.23
   0   1 -12    1.37    7.82
   0   2 -15    7.36   10.99
   1   0  -8  163.24   15.24
   1   1 -13   25.57   12.56
   1   2 -16    6.60   13.86
   2   0  -7  428.45   20.83
   2   1 -13   26.81   12.36
   2   2 -16    9.82   12.79
   3   1 -12   -0.08    8.24
   4   2 -14    4.19   11.36
   5   2 -11   -1.42    7.62
  -3   2  -8   23.03    6.62
  -3   3 -12    4.66    7.11
  -2   2 -12    2.50    7.83
  -1   1 -11   15.20    9.65
  -1   2 -14    4.40    9.46
   0   0  -7  233.51   15.05
   2   0  -8    4.35    7.15
   3   1 -13    8.59   12.52
   3   2 -16    0.15   12.71
   4   1 -10   -2.92    6.56
   4   1   0   67.43    4.12
   4   2 -15   12.78   14.23
   5   2 -12    7.89    9.17
  -2   1  -8   23.51    7.23
  -2   3 -15   -8.46    8.82
   0   0  -8   12.27    8.33
   0   1 -13   59.71   12.73
   0   2 -16   15.93   13.54
   1   0  -9    9.01    8.02
   1   1 -14   69.81   15.27
   1   2 -17   16.90   13.98
   2   0  -9   81.48   12.34
   2   1 -14   17.47   12.55
   2   2 -17    2.84   13.29
   3   0  -6   89.20   10.75
   3   0  -5  212.70   13.69
   4   1 -11   26.22   10.42
   5   2 -13   -1.10   11.49
  -4   3  -8   23.00    6.56
  -3   2  -9   23.52    7.45
  -2   2 -13    3.42    9.44
  -1   1 -12    3.65    8.81
  -1   2 -15   10.48   10.53
   0   0  -9   17.42    9.32
   1   0 -10   35.25   10.37
   2   0 -10  114.84   14.81
   2   1 -15  -16.36   12.35
   3   0  -8    6.02    8.47
   3   0  -7   12.19    6.86
   3   1 -14   23.59   13.72
   4   1 -12   15.48   10.33
  -3   3 -13    5.73    8.52
  -2   1  -9    0.45    6.21
   0   1 -14    5.55    9.08
   0   2 -17   19.18   13.73
   1   0 -11  100.01   14.93
   1   1 -15   44.29   14.49
   2   0 -11   -0.39    7.57
   3   0  -9   42.38    9.95
   3   1 -15   16.64   14.78
   4   1 -13   -0.92    9.72
   5   1  -7   22.90    9.04
   6   2  -8    7.18    8.28
  -3   2 -10   44.40    9.74
  -2   2 -14    0.12    9.58
  -1   0  -6  319.91   15.57
  -1   0  -5  526.63   17.30
  -1   0  -4   15.15    4.92
  -1   1 -13   48.61   12.78
  -1   2 -16   32.87   13.51
   0   0 -10   21.64    9.16
   0   1 -15    4.54   12.80
   1   0 -12  234.69   21.75
   1   1 -16    7.91   13.80
   2   0 -12   15.81   11.52
   2   1 -16    4.93   13.77
   3   0 -10   67.53   11.80
   4   1 -14   10.62   11.66
   5   1 -10   31.12   11.59
   5   1  -9   29.27   10.55
   5   1  -8   19.07    9.12
   6   2  -6   -0.19    5.88
   6   2  -5    6.89    6.25
  -4   3  -9    4.58    5.50
  -2   1 -10    8.88    7.37
  -1   0  -7  796.89   25.39
  -1   0  -3    1.54    3.31
   0   0 -11   68.56   12.69
   2   0 -13   57.22   15.10
   2   0   0 1227.83   11.23
   2   1 -17    8.58   15.17
   3   0 -12   62.59   14.83
   3   0 -11    5.10    7.91
   3   0  -2   65.35    6.23
   3   1 -16    8.67   13.30
   4   1 -15   10.74   14.07
   5   1 -11    4.02   10.31
   5   1  -4   14.75    5.90
  -3   2 -11    1.65    7.54
  -2   1 -11   21.79    8.51
  -2   2 -15   -6.79    9.05
  -1   0  -8  156.80   13.03
  -1   1 -14   -0.17    9.13
   0   0 -12    8.05   10.06
   0   1 -16    8.00   11.66
   1   0 -13   28.27   11.22
   1   1 -17   -0.35   12.50
   3   0 -13   40.46   14.79
   4   0  -8   20.99    8.65
   4   0  -7   19.51    8.06
   5   1 -13   12.87   11.36
   5   1 -12    4.31    9.59
   6   2  -4    4.51    5.27
  -4   3 -10    4.84    6.11
  -1   0  -9   84.07   11.12
   1   0 -14    3.33   10.93
   2   0 -14  139.09   19.64
   3   0 -14   36.61   15.52
   4   0 -11   11.46   10.77
   4   0 -10    4.19    7.27
   4   0  -9    2.68    6.60
   4   0  -6    3.69    6.21
  -3   2 -12   10.16    7.41
  -2   1 -12    5.46    7.91
  -1   0 -10    6.52    7.46
  -1   1 -15   15.34   11.12
   0   0 -13   -1.80    7.94
   0   1 -17   12.99   13.36
   1   0 -15   34.72   15.63
   2   0 -15   41.40   15.79
   4   0 -12    3.25    9.37
   5   1  -3   41.92    6.32
   6   2  -3    0.34    4.19
  -4   3 -11   -1.42    6.44
  -2   1 -13   11.89    9.96
  -1   0 -11    7.83    7.73
  -1   0  -2  324.89    7.75
  -1   1 -16    3.51   11.49
   0   0 -14    5.61    9.11
   2   0 -16    9.53   12.99
   3   0 -15   11.52   12.64
   4   0 -14    3.65   12.84
   4   0 -13    0.43    9.94
  -3   2 -13    3.84    7.26
  -1   0 -12   13.12    9.70
   0   0 -15   35.30   14.85
   1  -1  -9   49.13   10.59
   1  -1  -8   58.47   10.44
   1  -1  -7  783.97   27.52
   1   0 -16   12.84   12.86
   2  -1 -10   -0.37    8.67
   2  -1  -9    6.82    8.33
   2  -1  -8   41.52    9.76
   2  -1  -7   92.41   11.33
   2   0 -17   -2.30   14.81
   3   0 -16    3.26   13.13
   4   0 -15   -6.68   12.70
  -2   1 -14   -0.18   10.21
  -1   0 -13   37.99   12.81
   1  -1 -11   77.78   13.99
   1  -1 -10   37.59   10.87
   1  -1  -6  154.92   12.99
   1   0 -17   -0.46   12.60
   2  -1 -12   51.75   14.09
   2  -1 -11   44.44   11.47
   2  -1  -6   53.19    9.01
   3   0  -1   18.77    3.76
   5   0 -10   19.16   10.62
   6   1  -9    9.86    8.98
  -1   0 -14   29.37   12.87
   0  -1  -9  121.98   14.48
   0  -1  -8  131.45   13.82
   0   0 -16    7.61   11.68
   1  -1 -13   33.11   13.27
   1  -1 -12  260.73   21.94
   1  -1  -5  119.70   10.69
   2  -1 -13   29.12   11.58
   2  -1  -5   59.58    8.59
   3  -1 -12    6.67   11.74
   3  -1 -11   51.50   11.91
   3  -1 -10   39.52   10.33
   3  -1  -9  119.57   14.21
   3  -1  -8   20.24    8.45
   3  -1  -7   27.40    9.13
   4   0  -3   16.71    5.18
   5   0 -13   -1.10   10.46
   5   0 -12    5.90    9.27
   5   0 -11   35.03   11.68
   5   0  -9   24.95   10.14
   5   0  -8   15.54    8.50
   5   1  -2    4.72    4.04
  -3   1  -8    3.61    5.29
  -3   1  -7    1.79    5.15
  -2   1 -15   -0.27    8.29
   0  -1 -11   31.30   11.80
   0  -1 -10   84.92   13.01
   0  -1  -7    6.60    6.93
   0  -1  -6  708.47   24.10
   0   0 -17    6.12   12.70
   1  -1 -14   55.93   16.33
   2  -1 -15    8.14   14.42
   2  -1 -14   18.86   12.76
   3  -1 -14   13.41   14.12
   3  -1 -13   21.15   12.03
   3  -1  -6  136.45   12.78
   5   0  -7    4.72    7.00
   6   2  -2    0.39    3.19
  -3   1  -9   -0.44    5.68
  -3   1  -6  198.87   10.18
  -2   0  -9    8.25    6.71
  -2   0  -8   20.79    7.07
  -2   0  -7    3.03    5.49
  -1   0 -15   13.17   11.18
   0  -1 -12   -4.44    7.50
   1  -1 -15   32.97   13.99
   1  -1  -4   75.31    8.28
   2  -1 -16    7.63   15.08
   2  -1  -4   54.56    8.46
   3  -1 -15   25.41   13.63
   4  -1 -12    3.48   11.23
   4  -1 -11   10.24   10.99
   4  -1 -10   -0.52    8.53
   6   1  -6    4.33    6.26
  -3   1 -11   14.27    8.16
  -3   1 -10    5.00    5.99
  -3   1  -5  128.33    7.40
  -2   0 -11    8.66    7.63
  -2   0 -10   12.71    6.63
  -2   0  -6   68.70    7.77
  -1   0 -16   14.20   11.05
   0  -1 -14    6.30   12.44
   0  -1 -13   68.11   13.56
   0  -1  -5  649.87   20.73
   1  -1 -16   -1.00   11.66
   2  -1 -17    5.79   14.36
   3  -1 -16    0.21   12.87
   3  -1  -5   36.00    7.84
   4  -1 -14   12.21   13.34
   4  -1 -13   10.08   11.80
   4  -1  -9    2.42    6.58
   4  -1  -8   -6.16    6.84
  -3   1 -12    0.48    8.44
  -2   0 -12   28.35    9.75
   0  -1 -15   -3.71   12.07
   1  -1 -17   -5.74   12.61
   4  -1 -15    7.96   12.51
   4  -1  -7   26.17    8.67
   5   0  -5   24.95    6.86
   6   1  -5    4.19    5.46
  -3   1 -13    6.02    8.84
  -2   0 -13    6.20    8.67
  -2   0  -5  382.95   13.71
  -1  -1 -11    4.46    8.95
  -1  -1 -10   29.27   10.43
  -1  -1  -9   37.76   10.13
   0  -1 -16   10.38   13.94
  -4   2  -9   12.74    5.72
  -4   2  -8   34.16    6.02
  -2   0 -14   17.28   11.23
  -1  -1 -13   57.15   13.49
  -1  -1 -12   10.62    8.21
  -1  -1  -8   23.76    7.45
  -1  -1  -7  140.34   12.59
   0  -1 -17   10.05   14.89
   0  -1  -4  888.16   21.69
   1  -1  -3 1501.31   26.07
   2  -2 -13   -7.38   11.98
   2  -2 -12   49.98   14.97
   2  -2 -11    5.16    8.50
   2  -2 -10    9.24   10.81
   2  -1  -3  932.57   21.79
   4  -1  -6    0.45    6.18
   4   0  -2   25.86    4.73
   5  -1 -13    6.48   11.01
   5  -1 -12    4.96   10.35
   5  -1 -11   -2.78    9.98
   6   0  -9    3.31    8.64
  -4   2 -11    8.91    6.56
  -4   2 -10    9.95    5.74
  -3   1 -14    2.07    8.54
  -2   0 -15    0.78    9.94
  -1  -1 -14    1.26   11.19
   1  -2 -13   78.41   15.73
   1  -2 -12   -0.40    8.81
   1  -2 -11  179.29   18.26
   1  -2 -10   53.03   12.14
   1  -2  -9    6.46   10.02
   2  -2 -15   14.84   15.04
   2  -2 -14    2.06   11.53
   2  -2  -9   38.59   10.75
   3  -2 -14   11.84   13.99
   3  -2 -13   25.29   12.70
   3  -2 -12   19.06   11.46
   3  -2 -11   13.38   10.24
   3  -2 -10   45.79   12.22
   5  -1 -10   35.48   12.00
  -1  -1 -15   19.19   11.64
  -1  -1  -6  662.10   22.11
   1  -2 -15    6.83   12.35
   1  -2 -14   -0.15   11.30
   1  -2  -8  260.13   19.12
   2  -2 -17    5.94   15.93
   2  -2 -16    7.11   14.47
   2  -2  -8   42.62   10.16
   3  -2 -16    2.51   13.23
   3  -2 -15   11.55   13.00
   3  -2  -9   -3.99    8.63
   5  -1  -9   33.79    9.07
   5   0  -4   33.36    6.49
  -1  -1 -16   -4.11    9.26
   0  -2 -13    9.44   11.45
   0  -2 -12  118.33   17.07
   0  -2 -11   15.71   10.94
   1  -2 -17   11.87   15.85
   1  -2 -16   -3.98   11.82
   2  -2  -7  292.96   18.55
   3  -2  -8   41.52   11.18
   4  -2 -15    2.24   13.85
   4  -2 -14    6.19   11.15
   4  -2 -13   35.34   12.99
   4  -2 -12    7.76   11.75
   4  -2 -11   15.73   11.60
   5  -1  -8   18.48    8.94
   0  -2 -14   22.00   12.21
   0  -2 -10  197.15   18.08
   0  -2  -9  283.39   19.76
   1  -2  -7   17.38    8.16
  -5  -5  -3    5.79    7.91
  -5  -4  -1    4.19    6.44
  -4  -6  -5   -2.27    9.52
  -4  -4  -1   23.14    6.80
  -2  -5  -4   40.07   11.07
  -1  -6  -8   26.65   11.67
   1  -6 -15   -2.09   14.52
   1  -4  -8  229.91   20.00
   1  -3  -6    5.86    7.87
   2  -4 -12   -2.03   10.28
   3  -3 -15    7.73   10.77
  -3  -7  -8   -6.96   10.49
  -3  -6  -5   34.57   11.40
  -3  -5  -3    9.92    7.78
  -2  -7  -9    6.26   11.97
  -2  -6  -6   80.59   14.02
  -2  -4  -2  371.76   18.50
  -1  -7 -11    4.16   13.26
   0  -7 -14   28.72   18.15
   0  -6 -10   40.37   14.68
   1  -6 -14   -7.77   12.97
   1  -5 -10   18.72   12.75
   1  -1  -3 1530.53   25.49
   2  -5 -15   -6.52   11.15
   2  -3  -9   12.63    9.07
   2  -2  -7  261.91   17.54
   3  -3 -14   12.55   11.21
   3  -2 -11    7.72    8.89
   4  -1 -15    5.62   10.01
   4   1 -11   18.95    7.54
  -4  -7  -7   -4.57   10.71
  -2  -7  -8   26.37   15.13
  -1  -7 -10   11.44   13.62
  -1  -6  -7  180.67   20.60
  -1  -5  -5   33.21   10.34
   0  -7 -13   16.41   16.28
   0  -5  -7   97.85   15.29
   0  -4  -5  152.38   14.94
   1  -6 -13    3.37   14.63
   2  -5 -14  -10.97   11.27
   2  -4 -11   14.78   10.14
   3  -3 -13   16.78   12.31
   3  -1  -9  103.44   12.12
  -4  -6  -4    6.85   10.22
  -3  -7  -7   14.99   11.58
  -3  -4  -1   28.68    7.56
  -1  -4  -3  156.97   13.52
   0  -7 -12    8.21   14.11
   0  -6  -9   16.71   12.44
   0  -2  -2 2294.54   33.54
   1  -6 -12   15.65   13.79
   1  -5  -9   42.83   13.84
   1  -4  -7   10.41   10.75
   1  -2  -4  104.03   10.28
   2  -5 -13    1.83   14.25
   4  -1 -14   13.56    9.66
  -5  -6  -4   -2.63    9.05
  -4  -7  -6    3.19   10.52
  -4  -5  -2   16.31    8.00
  -2  -6  -5  113.33   16.36
  -1  -8 -12    9.64   18.16
  -1  -7  -9   25.64   14.16
   0  -7 -11   12.89   16.11
   2  -4 -10   45.75   12.03
   2  -3  -8  134.05   15.96
   3  -4 -15    5.20   13.12
   3  -3 -12    0.94   10.08
   3  -2 -10   53.64   11.85
  -5  -5  -2    1.42    6.80
  -3  -7  -6    0.11   11.70
  -3  -6  -4   -1.43    8.16
  -2  -8 -10   -0.63   13.96
  -2  -7  -7    7.33   10.30
  -2  -5  -3   58.66   11.33
  -1  -6  -6   94.71   16.50
   0  -6  -8    9.87   10.16
   0  -5  -6  134.17   16.30
   0  -3  -3  995.74   27.92
   1  -7 -14    3.65   16.08
   1  -6 -11    9.13   12.89
   1  -3  -5 2799.45   51.67
   2  -6 -15   10.51   17.23
   2  -5 -12   52.30   15.22
   3  -4 -14   -1.04   13.08
   4  -2 -15    8.18   11.04
   4  -1 -13    3.34    8.91
  -3  -8  -8   20.06   14.91
  -3  -5  -2   12.15    8.23
  -2  -8  -9    8.53   15.41
  -1  -8 -11   -5.18   14.26
  -1  -7  -8   28.69   12.78
  -1  -5  -4  130.62   14.49
   0  -7 -10   17.53   14.15
   1  -7 -13   10.19   18.41
   1  -5  -8   11.48   11.00
   4   1 -10    2.04    5.57
   4   2  -9   38.78    6.26
  -4  -7  -5    3.58    9.54
  -2  -7  -6   30.54   13.17
  -1  -8 -10    2.92   16.32
   0  -8 -13   -6.28   15.22
   0  -4  -4 1072.15   33.89
   1  -6 -10    6.06   12.18
   1  -4  -6   30.87    9.93
   2  -6 -14   10.63   14.91
   2  -5 -11    5.05   10.27
   2  -4  -9    4.55    9.11
   2  -2  -6  159.92   13.32
   3  -4 -13   16.52   13.78
   3  -3 -11   74.20   13.29
   3   1  -6  142.98    8.32
   4  -2 -14    0.18    9.58
  -4  -6  -3    2.79    8.08
  -3  -7  -5    9.00   10.65
  -2  -8  -8   11.66   15.07
  -2  -6  -4   29.86   11.47
  -1  -7  -7    5.07   12.24
   0  -8 -12   29.74   17.44
   0  -7  -9   -6.67   11.48
   0  -6  -7    6.72    9.61
   1  -7 -12    5.67   15.50
   2  -6 -13   -3.94   14.16
   2  -3  -7  142.94   15.57
   3  -5 -15   -1.47   16.26
   3  -2  -9   -4.92    7.61
   4  -1 -12   21.81    9.88
  -5  -6  -3    6.43    8.50
  -4  -3   1    7.73    3.78
  -3  -8  -7    3.69   10.59
  -3  -6  -3   10.96    8.41
  -2  -3   0   42.89    6.72
  -1  -8  -9    6.34   13.20
  -1  -6  -5   96.87   15.17
  -1  -3  -1   21.63    6.93
   0  -8 -11   -0.62   17.21
   0  -5  -5   68.91   12.63
   1  -6  -9   33.66   12.65
   1  -5  -7   23.84   13.07
   2  -5 -10   17.87   12.11
   3  -4 -12   10.20   13.00
   4  -2 -13   38.56   12.82
  -4  -4   0   65.71    7.83
  -2  -4  -1   25.94    7.62
  -1  -4  -2   35.38    8.43
   0  -7  -8   22.34   14.27
   1  -7 -11    6.42   13.79
   2  -6 -12  -14.79   11.55
   2  -4  -8   16.53   10.11
   3  -5 -14    5.72   12.10
   3  -3 -10    0.38    7.55
  -5  -4   0   -0.07    4.82
  -4  -7  -4    7.84    9.10
  -4  -5  -1    6.32    6.95
  -3  -8  -6   22.55   14.62
  -2  -9  -9    1.06   16.12
  -2  -8  -7    7.98   12.32
  -2  -7  -5   66.31   13.69
  -2  -5  -2    7.24    7.99
  -1  -8  -8   12.93   15.44
  -1  -7  -6   47.95   14.81
  -1  -5  -3   82.62   12.94
   0  -8 -10   -0.65   14.00
   0  -6  -6   15.53   11.19
   1  -8 -13  -15.05   14.59
   1  -7 -10   -6.94   14.75
   2  -7 -14   -7.66   14.78
   2  -6 -11   -1.95   14.15
   3  -5 -13    8.07   14.86
   3  -4 -11    2.12   11.10
   4  -3 -14   17.60   12.61
   4   0 -10    1.28    6.33
  -3  -7  -4   34.70   11.92
  -2  -2   1  151.26    6.13
  -1  -9 -10   37.19   20.10
  -1  -2   0 3213.12   31.78
   1  -8 -12   24.52   19.39
   1  -6  -8   21.53   11.42
   1  -4  -5  148.76   15.29
   1  -3  -4  619.62   24.52
   1  -2  -3 5903.97   60.50
   2  -7 -13    1.25   14.88
   2  -5  -9   13.52   10.27
   4  -2 -12    7.59    9.80
   5   2 -13    4.03    6.35
  -5  -5  -1   -1.01    5.91
  -4  -6  -2   17.43    9.11
  -3  -4   0   23.66    6.35
  -2  -8  -6   10.63   14.02
  -2  -6  -3    2.02    7.39
  -1  -6  -4   62.09   12.84
   0  -8  -9   12.23   14.34
   0  -7  -7   16.71   11.42
   0  -4  -3 1206.58   35.00
   1  -5  -6  189.30   19.01
   2  -3  -6    8.14    9.04
   3  -5 -12    2.67   13.69
   3  -3  -9   79.72   14.19
   3  -2  -8   35.19    8.95
   4  -3 -13   15.76   12.08
   4   1  -9    3.11    5.10
  -4  -8  -5    0.58   10.61
  -3  -8  -5   14.30   13.34
  -3  -5  -1    1.05    6.16
  -2  -9  -8    5.91   12.92
  -1  -9  -9    2.22   14.12
  -1  -8  -7   11.74   13.14
   0  -9 -11   16.54   16.93
   0  -5  -4   33.73   10.30
   0  -3  -2   72.12    9.59
   1  -8 -11    2.73   14.46
   1  -7  -9   12.28   13.52
   2  -7 -12   -7.45   14.31
   2  -6 -10   34.67   14.51
   2  -4  -7   59.62   12.45
   2  -2  -5  632.01   23.38
   3  -6 -14   13.43   15.18
   3  -4 -10   78.33   15.50
  -5  -6  -2    3.48    7.71
  -4  -7  -3   13.07   11.36
  -3  -6  -2   14.04    8.54
  -2  -7  -4   74.52   13.69
  -1  -7  -5   48.20   12.84
   0  -8  -8    0.44   15.05
   0  -6  -5    8.63   10.23
   1  -6  -7   15.59   10.63
   2  -5  -8   66.06   13.73
   3  -6 -13   -4.13   13.90
   4  -4 -14   -3.39   12.22
   4  -2 -11   13.69   10.08
  -3  -7  -3   32.84   12.28
  -3  -3   1   71.52    6.23
  -2  -9  -7   -4.21   12.49
  -1  -9  -8   -6.06   15.30
   0  -9 -10    7.41   16.35
   0  -7  -6   -0.59   11.68
   1  -8 -10    7.29   14.49
   1  -7  -8   46.45   16.29
   2  -7 -11    1.50   13.22
   2  -6  -9    5.92   13.90
   3  -5 -11    3.60   11.48
   3   0  -6   90.71    8.67
   4  -3 -12   -7.50   10.24
   5   1 -13    1.67    6.99
  -3  -9  -6    0.64   12.97
  -2  -8  -5    7.25   10.38
  -1  -8  -6   23.47   13.61
   0  -2  -1 1213.97   23.57
   1  -1  -2 9832.09   60.11
   3  -6 -12    5.22   15.40
   3  -4  -9    0.78   10.05
   3  -3  -8   42.54   11.59
   4  -4 -13   -0.93   11.59
   4   0  -9   -0.13    6.12
   5   3 -12    3.20    3.81
  -4  -8  -4    8.71   10.24
  -3  -8  -4   -1.99   11.58
  -2  -6  -2   69.12   12.99
  -2  -5  -1   34.30    9.07
  -1  -6  -3   47.45   11.63
  -1  -5  -2   79.63   11.46
   0  -9  -9    3.55   14.89
   0  -8  -7    1.95   12.50
   1  -9 -11    7.65   16.80
   1  -8  -9    1.76   13.80
   1  -6  -6   18.12   13.59
   1  -5  -5   97.26   14.63
   1  -4  -4  137.93   14.75
   2  -8 -12   -2.77   15.05
   2  -7 -10    9.07   13.72
   2  -4  -6    4.60   10.53
   3  -5 -10    4.15   12.03
   3  -2  -7   58.73   10.78
  -2  -9  -6    8.92   13.08
  -2  -7  -3   88.01   15.36
  -1  -9  -7    2.24   13.48
  -1  -7  -4   26.22   11.71
  -1  -4  -1  209.24   14.36
   0  -6  -4   57.47   14.74
   0  -5  -3   25.85   11.36
   1  -7  -7   -8.82   13.32
   1  -3  -3   78.05   12.19
   2  -6  -8   34.97   15.53
   2  -5  -7   39.10   12.60
   2  -3  -5  382.19   21.49
   3  -7 -13    1.38   15.30
   3  -6 -11   -1.96   14.18
   4  -3 -11    1.67   10.49
   4  -2 -10   33.05   10.81
   5   0 -13   10.68    8.64
   5   2 -12    6.73    5.38
  -4  -6  -1   14.45    8.54
  -3  -9  -5   15.81   13.73
  -2  -8  -4   25.94   13.09
  -2  -4   0  127.27   11.52
  -1  -8  -5    5.31   11.80
   0  -9  -8    1.65   15.81
   0  -7  -5    5.18    9.94
   1  -9 -10  -11.33   15.87
   2  -8 -11    4.26   15.30
   2  -7  -9    3.12   15.12
   4  -5 -13    6.53   13.69
   4  -4 -12   -0.16   11.05
  -4  -7  -2    2.57    8.31
  -4  -5   0   11.50    6.46
  -3  -6  -1   20.28    9.94
  -1 -10  -8   17.17   17.19
  -1  -9  -6    6.89   15.46
   0  -8  -6   38.52   15.09
   0  -4  -2  624.04   25.27
   1  -8  -8   13.03   14.54
   3  -7 -12    1.18   14.76
   3  -5  -9   11.09   12.11
   3  -4  -8  118.62   17.03
   4   2  -8   31.07    4.82
   5   1 -12    2.29    6.38
  -5  -6  -1    7.50    7.09
  -4  -8  -3    1.27    9.64
  -3  -8  -3   21.15   12.70
  -3  -7  -2    1.27    9.25
  -2  -9  -5    6.24   12.67
   0 -10  -9    8.62   16.83
   0  -9  -7   -5.62   15.97
   1  -9  -9  -11.96   13.95
   1  -6  -5   33.79   14.63
   2  -8 -10    0.22   14.17
   2  -2  -4  263.19   16.01
   3  -6 -10    1.64   12.02
   3  -3  -7   90.89   14.09
   4  -4 -11    2.53   11.93
  -3  -5   0   52.92    9.26
  -2 -10  -6   -7.30   14.02
  -1 -10  -7   20.48   17.32
  -1  -7  -3   85.31   16.68
  -1  -3   0   94.75    9.06
   1  -8  -7    3.56   15.58
   1  -7  -6    3.71   10.53
   1  -5  -4  137.02   16.09
   2  -9 -11    6.98   19.28
   2  -7  -8    1.20   14.71
   2  -6  -7    7.35   10.40
   2  -5  -6   89.61   15.37
   3  -7 -11    1.06   13.89
   4  -5 -12    7.73   11.58
   4  -3 -10   29.97   12.08
   4   1  -8    2.82    5.26
   5   0 -12   14.54    8.59
  -5  -5   0    6.74    5.75
  -3  -9  -4    6.56   10.74
  -2  -8  -3   30.89   13.14
  -2  -7  -2   21.89   11.47
  -1  -8  -4   51.58   14.12
  -1  -6  -2   77.65   13.10
   0 -10  -8    3.56   15.97
   0  -7  -4   15.31   11.62
   0  -6  -3   22.39   12.47
   1  -2  -2 1107.73   26.41
   2  -8  -9   -2.35   13.70
   2  -4  -5  397.62   23.91
  -2  -9  -4   13.58   14.65
  -2  -6  -1   39.31   11.06
  -1  -9  -5   23.05   14.59
  -1  -5  -1  151.57   15.09
   0  -9  -6    5.41   16.32
   0  -8  -5   28.97   14.26
   0  -3  -1  933.05   25.65
   1  -9  -8    2.04   14.74
   1  -4  -3  100.22   13.14
   2  -9 -10   -3.35   18.35
   3  -7 -10   14.76   17.02
   3  -6  -9   31.58   13.02
   3  -5  -8   40.33   12.46
   3  -2  -6  129.03   13.26
   4  -5 -11   -6.19   12.63
   5  -1 -12    3.43    8.57
  -4  -4   1   36.41    5.76
  -2 -10  -5   -2.57   14.01
  -1 -10  -6   13.66   16.56
   0  -5  -2  336.59   21.51
   1 -10  -9   -9.54   16.00
   1  -7  -5   -2.17   12.10
   2  -7  -7    2.74   13.53
   3  -8 -11   -7.78   17.23
   3  -4  -7  250.72   21.09
   4  -6 -12   -3.76   11.61
   4  -4 -10   -0.50   10.33
   4   0  -8   14.85    6.25
  -4  -8  -2    3.89   10.02
  -4  -7  -1    2.72    9.21
  -3  -8  -2    8.96   11.13
  -2  -5   0   23.84    8.40
   0 -10  -7   15.30   16.92
   1  -9  -7    8.25   17.84
   1  -8  -6   12.97   14.05
   1  -6  -4   20.28   11.71
   2  -8  -8    8.55   14.62
   2  -6  -6   10.40   11.75
   2  -5  -5  211.54   21.35
   4  -3  -9   39.61   11.43
  -3  -9  -3   15.56   10.85
  -3  -7  -1   54.90   12.26
  -3  -4   1   20.31    6.18
  -2  -3   1  139.95    8.59
  -1  -9  -4    1.91   12.52
  -1  -8  -3   12.33   10.86
  -1  -7  -2   26.22   13.29
   0  -8  -4   25.51   15.84
   1 -10  -8    3.13   19.70
   2  -9  -9   -1.00   16.88
   2   0  -3   70.78    5.75
   3  -8 -10    7.58   18.34
   3  -7  -9   13.43   14.31
   3  -6  -8   44.35   14.03
   3  -3  -6   60.86   12.43
   3   1  -5   41.46    4.71
   4  -6 -11    2.69   13.61
   4  -5 -10    6.54   13.28
   4  -1  -8    0.97    6.75
  -4  -6   0   24.54    8.91
  -2  -9  -3    5.69   12.87
  -2  -8  -2   75.34   15.72
  -1 -10  -5    8.57   16.04
  -1  -4   0  137.28   12.96
   0 -10  -6    5.22   18.11
   0  -9  -5   19.62   15.13
   0  -7  -3   65.82   15.16
   0  -4  -1  112.54   13.87
   1  -5  -3   14.44    9.85
   1  -3  -2  293.04   17.13
   3  -5  -7   18.86   10.75
   3   0  -5  233.15   11.59
   4  -4  -9    6.05   10.41
   5   0 -11   24.18    8.23
   5   1 -11    3.48    5.52
  -5  -7  -1    5.26    7.89
  -3  -6   0   32.59    9.36
  -2 -10  -4   -1.71   11.58
  -2  -7  -1  134.13   16.94
  -1  -6  -1   22.23   11.20
   0  -6  -2   90.10   14.50
   1  -9  -6   17.03   15.41
   1  -8  -5    4.71   12.91
   2  -9  -8  -10.23   14.16
   2  -8  -7   -5.39   13.23
   2  -7  -6   22.82   13.03
   2  -4  -4  308.47   21.21
   5  -3 -12    5.05   11.05
   5  -1 -11   -0.52    8.24
   5   2 -11    4.48    3.95
   1 -10  -7   -2.39   17.38
   1  -7  -4   28.35   12.41
   2  -6  -5   46.31   13.85
   3  -8  -9   17.84   15.89
   3  -7  -8    0.77   13.30
   3  -4  -6  241.33   20.56
   4  -6 -10   12.77   15.18
  -3 -10  -3    1.48   12.97
  -3  -9  -2   36.99   14.16
  -1 -10  -4   11.12   14.73
  -1  -9  -3    4.83   11.32
  -1  -8  -2   73.83   16.62
   0 -10  -5   -0.09   17.05
   0  -9  -4    8.30   13.76
   0  -8  -3   44.60   15.90
   1  -6  -3   84.83   15.43
   1  -4  -2  707.81   28.88
   3  -6  -7   21.11   11.98
   4  -5  -9   22.11   13.13
   4  -3  -8   64.37   12.66
  -5  -6   0    0.65    5.60
  -4  -8  -1    3.74   10.08
  -3  -8  -1   12.71   10.93
  -2 -10  -3    1.65   14.46
  -2  -9  -2    1.69   12.99
  -2  -6   0   15.25    8.07
  -1 -11  -5    2.76   15.87
   0 -11  -6   -2.62   16.86
   0  -5  -1  360.67   22.10
   1  -9  -5    3.62   16.36
   2 -10  -8   -0.59   19.43
   2  -9  -7   -1.98   16.26
   2  -8  -6   -1.39   13.15
   2  -5  -4   48.84   12.76
   2  -2  -3   53.69    8.80
   3  -5  -6   42.14   14.16
   3  -2  -5   35.21    9.21
   5  -3 -11   13.96   11.61
  -2  -8  -1   10.56   11.17
  -2  -4   1   51.00    8.73
  -1  -7  -1  172.31   19.01
  -1  -5   0   81.34   11.47
   0  -7  -2   16.62   11.85
   1 -10  -6   -6.93   14.87
   1  -8  -4    4.56   11.57
   2  -7  -5   24.82   14.07
   3  -9  -9    9.18   17.33
   3  -8  -8    3.01   15.97
   3  -7  -7    9.82   15.81
   3  -3  -5   43.80   11.29
   4  -7 -10    3.61   12.77
   4  -6  -9    3.01   14.19
   4  -4  -8   33.60   12.37
  -4  -7   0   14.69    9.98
  -4  -5   1    8.80    5.40
  -3  -7   0   -0.84    8.14
  -3  -5   1   15.32    7.12
   0 -10  -4   22.72   18.84
   1  -7  -3   -0.40   11.48
   1  -5  -2  134.93   16.00
   2  -6  -4   52.87   16.80
   2  -3  -3  454.17   22.30
   5  -4 -11   -4.84   10.11
  -3 -10  -2   12.05   13.26
  -1 -11  -4    1.60   15.57
  -1 -10  -3   16.24   15.07
  -1  -9  -2   18.75   15.84
   0 -11  -5    8.95   17.30
   0  -9  -3    0.24   12.95
   0  -6  -1   89.03   15.85
   0  -2   0 5166.26   47.70
   2 -10  -7    7.28   17.42
   2  -9  -6   33.84   18.84
   2  -8  -5   -6.59   15.47
   3  -9  -8   20.79   19.74
   3  -6  -6   12.79   11.11
   3  -4  -5   12.80   11.56
   4  -7  -9    5.69   15.35
   4  -5  -8    7.96    9.88
   4  -1  -7   33.16    8.54
   4   0  -7   26.16    6.98
   5  -1 -10   34.46   10.30
  -3  -9  -1  -10.32   10.76
  -2 -10  -2   -6.68   13.88
  -2  -7   0    5.61    8.31
  -1  -8  -1   80.12   16.78
  -1  -6   0   43.34   12.23
   0  -8  -2   12.63   11.59
   0  -3   0    1.27    8.06
   1 -11  -6    7.95   18.53
   1 -10  -5    1.75   15.51
   1  -9  -4    2.94   12.41
   2  -4  -3  752.05   31.48
   3  -8  -7    5.32   16.01
   4  -3  -7   57.87   12.05
   5   0 -10   21.03    7.97
  -4  -9  -1    2.92   10.45
  -2  -9  -1   16.66   12.63
  -2  -5   1   87.86   10.99
   1  -8  -3   35.83   14.41
   1  -6  -2   93.75   15.92
   1  -2  -1 1308.58   28.74
   2  -7  -4   54.68   15.28
   2  -5  -3  165.83   19.59
   3  -7  -6    2.24   10.99
   3  -5  -5  458.63   29.57
   4  -6  -8   25.26   13.98
   4  -4  -7   25.81   11.73
   5  -4 -10   -1.93   12.04
  -5  -7   0   10.55    7.32
  -3  -8   0   50.03   12.91
  -3  -6   1   35.28    9.21
  -1 -11  -3    0.67   13.52
  -1 -10  -2   -9.84   14.92
   0 -11  -4   -9.55   15.81
   0 -10  -3   21.17   16.43
   0  -7  -1  167.94   19.94
   0  -4   0  536.28   24.16
   1 -11  -5   -3.54   19.78
   1  -3  -1  503.69   21.71
   2 -10  -6   10.66   18.11
   2  -9  -5   -1.04   14.64
   3  -9  -7   -0.33   17.94
   4  -7  -8   -9.91   15.00
  -4  -8   0    9.33    9.57
  -4  -6   1    0.41    6.82
  -2  -8   0   70.66   14.86
  -1  -7   0   87.71   16.52
  -1  -3   1  501.93   17.17
   0  -9  -2   35.23   14.69
   1 -10  -4   -2.58   15.10
   1  -7  -2   64.84   16.05
   1  -4  -1  675.01   29.02
   2  -8  -4   30.07   14.66
   2  -6  -3  183.07   22.69
   3  -8  -6   -3.85   13.81
   3  -6  -5    9.61   11.23
   4  -5  -7   43.78   13.07
   4   1  -7   31.14    5.24
   5  -5 -10    6.52   12.64
   5   1 -10   23.49    6.10
  -3 -10  -1    0.69   11.93
  -2 -11  -2    7.60   14.38
  -2 -10  -1   -0.82   13.90
  -2  -6   1   82.49   12.59
  -1  -9  -1   47.20   14.34
   1  -9  -3   34.79   16.63
   3  -3  -4   14.19    9.60
   3  -2  -4   -1.99    8.43
   4  -8  -8   12.89   18.08
   4  -6  -7   16.04   14.93
  -3  -9   0   13.08   14.35
  -1 -11  -2   -6.87   15.63
  -1  -4   1  672.62   23.52
   0 -11  -3    3.38   17.61
   1 -11  -4   13.99   21.57
   1  -8  -2   80.00   20.50
   1  -5  -1   13.52    9.85
   2 -10  -5    8.13   16.92
   2  -9  -4    8.06   17.92
   2  -7  -3   31.21   13.45
   3  -9  -6    5.44   15.95
   3  -7  -5    8.46   13.36
   3  -4  -4   30.19   12.69
   5  -4  -9    9.84   12.91
   5  -2  -9   16.86   10.75
  -3  -7   1   43.03   10.62
  -2  -9   0    9.50   12.19
  -1 -10  -1    3.13   15.68
  -1  -8   0   22.23   11.29
  -1  -5   1   17.13    9.89
   0 -10  -2   12.29   15.70
   0  -6   0  345.41   24.04
   1 -10  -3    4.13   15.81
   1  -6  -1  232.15   22.83
   2  -3  -2 1305.94   37.09
   3  -8  -5   23.56   18.08
   3  -5  -4  112.43   16.97
   4  -7  -7   13.14   15.72
   4  -4  -6   92.41   15.64
   4  -3  -6   90.07   13.87
   5  -5  -9    7.91   12.44
   5  -1  -9   25.51   10.00
  -4  -9   0   19.30   10.99
  -4  -7   1   -1.60    8.22
  -2  -7   1  138.66   16.78
   0  -9  -1   27.52   14.08
   1  -9  -2   14.67   17.72
   2  -8  -3   10.06   14.29
   2  -5  -2   23.22   13.14
   2  -4  -2   53.44   11.56
   3 -10  -6    9.18   21.02
   3  -6  -4  140.34   20.87
   4  -8  -7    9.95   16.45
   4  -5  -6    3.02   11.48
   5  -6  -9    8.55   14.13
  -2 -11  -1    2.01   13.72
  -1  -9   0    0.59   13.04
  -1  -6   1  193.64   17.68
   0 -11  -2    2.29   18.60
   0  -7   0   -7.63   10.07
   1 -11  -3   10.53   20.96
   1  -7  -1   41.51   14.55
   2 -10  -4    2.42   16.57
   3  -9  -5   -9.32   17.45
   4  -6  -6   19.99   15.40
   4  -1  -6    5.73    6.43
  -3 -10   0   -1.37   11.41
  -3  -8   1    0.37    9.36
  -2 -10   0   17.21   15.87
  -2  -8   1   80.35   15.19
  -1 -11  -1    9.32   16.77
   0 -10  -1    8.08   17.62
   2  -9  -3    8.66   15.49
   2  -6  -2   82.09   16.53
   3  -7  -4   22.42   14.27
   4  -7  -6    0.59   15.65
   5   0  -9   24.06    7.24
  -4  -8   1   13.70    9.91
  -1  -7   1   32.48   11.93
   0  -8   0   14.43   11.77
   1 -10  -2   -0.77   15.31
   1  -8  -1   24.16   13.47
   2 -11  -4   28.41   20.62
   2  -7  -2  145.43   20.58
   3 -10  -5   -0.86   20.13
   3  -8  -4    1.93   14.32
   3   0  -4   47.25    6.45
   5  -5  -8    3.75   11.95
   5  -4  -8   37.38   13.52
  -5  -6   1    3.12    4.64
  -3  -9   1   42.24   13.68
  -1 -10   0   20.05   13.55
  -1  -8   1   40.11   14.58
   2 -10  -3    8.96   16.71
   2  -8  -2   15.75   13.63
   3  -5  -3   58.52   15.93
   3  -4  -3   53.06   13.70
   4  -8  -6    3.03   13.74
   5  -6  -8    9.17   12.69
   5  -2  -8   27.62   10.37
  -3  -5   2  102.41   10.41
  -3  -4   2   23.67    5.71
  -2 -11   0    3.74   12.59
  -2  -9   1   16.46   10.54
   0 -11  -1    5.50   18.03
   0  -9   0    6.67   12.55
   0  -5   1  409.80   24.63
   1 -11  -2   16.50   20.00
   1  -9  -1   67.68   19.42
   1  -5   0   70.86   13.36
   1  -4   0  131.76   15.31
   3  -9  -4    7.21   16.07
   3  -6  -3  177.52   21.28
   3  -3  -3   65.49   12.30
   4  -6  -5   11.19   13.69
   4  -5  -5   56.42   13.85
   4  -4  -5   47.94   11.87
   4  -3  -5    9.54    9.44
   4   0  -6    7.93    5.83
  -4  -9   1    1.49   10.13
  -3  -6   2    7.87    7.17
  -2  -6   2   86.34   12.79
  -2  -5   2   33.01    8.66
  -2  -4   2   40.87    8.25
  -1 -11   0    7.25   16.50
  -1  -9   1   50.32   16.74
   0  -6   1   81.97   14.42
   1 -10  -1   11.42   19.07
   1  -6   0   60.05   14.20
   1  -3   0   86.56   11.65
   2 -11  -3   13.22   19.16
   2  -9  -2   17.78   16.41
   3 -10  -4   -5.75   19.69
   3  -7  -3   20.49   13.18
   4  -7  -5   14.40   14.30
  -5  -7   1    3.58    6.03
  -3 -10   1    1.29   10.88
  -3  -7   2    6.16    8.25
  -2 -10   1    6.73   14.92
  -2  -7   2  135.70   16.58
   0 -10   0   25.60   16.37
   0  -7   1  172.32   20.39
   0  -3   1  955.16   26.81
   1  -8   0   29.37   16.35
   2 -10  -2  -14.73   18.24
   2  -6  -1   77.15   16.22
   2  -5  -1   81.42   14.82
   2  -4  -1   46.39   11.38
   3  -8  -3    3.56   14.55
   3  -2  -3   36.45    9.39
   4  -8  -5    8.23   15.39
   5  -6  -7    2.26   13.42
   5  -5  -7   12.94   13.51
   5  -4  -7    1.76   10.99
   5  -1  -8   18.21    8.43
  -1 -10   1    1.37   15.75
   0 -11   0    5.36   19.03
   0  -8   1   22.55   12.67
   1 -11  -1   -6.87   16.52
   2  -8  -1   95.69   21.40
   2  -3  -1  126.81   14.80
   3  -9  -3   10.70   16.77
   4  -9  -5    1.12   16.76
  -3  -8   2   18.35   10.37
  -2 -11   1   -2.28   14.15
  -2  -8   2   12.16    9.19
  -2  -3   2 1327.47   22.23
  -1  -7   2   54.31   15.13
  -1  -6   2   79.79   13.01
  -1  -5   2  149.13   15.42
   0  -9   1   40.28   18.30
   1  -9   0    9.61   15.08
   1  -2   0 3257.42   45.83
   2 -11  -2    8.07   18.99
   3 -10  -3   -2.07   20.15
   4  -6  -4   12.59   14.60
   4  -5  -4   12.34   12.04
  -4  -6   2   -0.50    6.26
  -2  -9   2   25.24   13.10
  -1 -11   1  -11.02   15.35
  -1  -8   2   95.00   17.92
  -1  -4   2  719.64   25.20
   1 -10   0   22.43   17.66
   2  -9  -1    7.41   15.30
   3  -7  -2   23.59   13.63
   3  -6  -2   26.99   12.55
   3  -5  -2  113.22   17.38
   4  -8  -4    6.32   17.68
   4  -7  -4   24.78   15.29
   4  -4  -4   22.11   11.73
  -4  -7   2   14.80    8.59
  -4  -5   2   20.96    6.03
  -3  -9   2    2.38   10.56
  -1  -9   2    8.95   14.97
   0 -10   1    0.34   14.40
   2 -10  -1   12.76   19.01
   3  -8  -2   31.21   16.96
   3  -4  -2   25.41   10.57
   4  -9  -4    5.21   19.45
   4  -1  -5   40.00    8.38
   5  -7  -6    5.80   15.31
   5  -6  -6   14.37   14.57
   5  -5  -6    0.63   12.68
   5  -2  -7   37.73    9.63
   5   1  -9   24.71    4.44
  -4  -8   2   12.73    8.99
  -3 -10   2    2.87   13.00
  -2 -10   2   -0.71   14.21
   0 -11   1   19.14   19.99
   0  -2   1 1205.36   24.71
   1 -11   0    3.27   18.91
   1  -8   1   71.04   20.03
   1  -7   1  173.78   21.95
   1  -6   1   11.09   11.16
   1  -5   1  142.53   16.79
   2 -11  -1  -16.96   19.76
   2  -7   0    7.59   14.30
   2  -6   0    5.38   14.35
   3  -9  -2   -4.21   15.41
   4  -3  -4   87.07   13.83
   5  -4  -6   25.92   12.81
  -4  -9   2   -2.05    9.78
  -1 -10   2   -5.01   12.52
   0  -8   2   22.41   14.77
   0  -7   2   19.02   12.75
   0  -6   2  117.14   16.35
   1  -9   1   19.50   16.09
   2  -9   0    1.62   17.73
   2  -8   0   97.06   20.78
   2  -5   0   18.76   11.24
   3 -10  -2   -2.44   17.57
   3  -3  -2    9.95    8.12
   5   0  -8   12.73    6.24
  -2 -11   2   -1.58   12.29
  -1 -11   2   11.26   17.08
  -1  -3   2  312.79   14.52
   0  -9   2   21.07   13.72
   0  -5   2  326.32   22.04
   1 -10   1    3.88   16.12
   1  -4   1  217.64   18.37
   2 -10   0   16.63   20.53
   2  -4   0  140.02   17.22
   3  -7  -1   44.38   18.48
   4  -9  -3   25.01   21.05
   4  -8  -3    7.63   15.44
   4  -7  -3    4.24   13.54
   4  -6  -3   10.95   11.41
   4  -5  -3   11.41   12.13
  -2  -8   3    1.06    9.95
  -2  -7   3   26.65   11.30
   0 -10   2   -5.54   14.16
   1 -11   1   18.43   20.98
   3  -9  -1   31.66   18.47
   3  -8  -1    4.08   14.79
   3  -6  -1   25.93   12.62
   3  -5  -1   16.42   13.96
   5  -7  -5    2.94   13.27
   5  -6  -5    3.05   13.86
   5  -1  -7   34.28    9.25
  -3  -8   3   10.92   10.75
  -3  -7   3   24.00    9.76
  -2  -9   3   10.97   11.99
  -2  -6   3  148.82   15.29
  -1  -8   3   40.58   14.66
  -1  -7   3    3.66   12.11
   0 -11   2   14.86   19.72
   0  -4   2  645.92   26.75
   2 -11   0   -0.48   18.38
   3 -10  -1   -2.07   17.91
   3  -2  -2   65.86   10.98
   4  -4  -3   60.15   12.76
   5  -5  -5   17.01   12.26
  -3  -9   3    3.89   10.61
  -3  -6   3  148.20   13.42
  -2 -10   3   -1.96   14.16
  -2  -5   3  140.72   13.70
  -1 -10   3  -11.32   14.81
  -1  -9   3   19.91   12.56
  -1  -6   3   69.54   12.81
   1  -9   2   48.62   20.40
   1  -8   2   62.50   16.99
   1  -7   2   55.82   16.43
   1  -3   1   25.30    9.59
   2  -9   1    4.49   18.58
   2  -8   1    3.44   12.69
   2  -7   1  140.73   22.37
   2  -3   0  108.64   14.65
   3  -4  -1   17.23   12.45
   4  -8  -2   26.62   19.31
   5  -4  -5    2.50   11.14
   5  -2  -6   24.58    9.60
  -3 -10   3    8.85   11.11
  -2 -11   3    2.34   14.51
  -1  -5   3    3.11    9.45
   1 -10   2   11.42   16.66
   1  -6   2   81.04   16.10
   1  -1   0 4190.86   41.69
   2 -10   1    6.01   17.21
   2  -6   1   30.89   14.08
   4  -9  -2    1.25   17.19
   4  -7  -2    0.79   13.69
   4  -6  -2   -3.57   13.69
   4  -3  -3   10.66    9.73
   5  -7  -4    8.60   16.08
  -1 -11   3    4.51   13.62
   0 -10   3   15.09   18.58
   0  -9   3   12.53   14.68
   0  -8   3   40.54   14.37
   0  -7   3   53.21   15.01
   1 -11   2   10.71   18.63
   1  -5   2   83.52   14.59
   2 -11   1   -6.33   18.18
   2  -5   1   34.32   12.57
   3 -10   0  -12.76   19.75
   3  -9   0   18.90   19.23
   3  -8   0   25.49   16.89
   3  -7   0   25.79   14.07
   4  -5  -2   15.16   12.66
   5  -6  -4   16.96   13.63
  -3  -5   3   48.91    8.58
   0 -11   3   -5.18   18.19
   0  -6   3   10.32   10.53
   0  -3   2   64.94   10.13
   3  -6   0   36.09   13.71
   3  -3  -1   48.26   12.06
   4   0  -5   29.27    6.23
   5  -5  -4   -2.40   12.94
  -4  -9   3    2.28    9.45
  -4  -8   3    2.75    7.83
   2  -9   2   11.48   19.28
   3  -5   0   51.01   14.45
   4  -9  -1   15.98   20.73
   4  -8  -1   17.85   19.03
   4  -4  -2   13.29   11.38
   4  -1  -4   18.00    7.55
  -4  -7   3    3.21    7.52
  -2 -10   4    1.51   13.96
  -2  -9   4   18.52   13.97
  -2  -8   4   33.69   12.47
  -2  -4   3  789.30   22.98
  -1 -10   4   -2.98   15.59
  -1  -9   4   -2.68   11.79
  -1  -8   4    8.26   12.45
  -1  -4   3  104.19   12.57
   0  -5   3   29.51   10.73
   1 -10   3   25.88   18.19
   1  -9   3   24.47   16.55
   1  -8   3   10.62   13.15
   1  -7   3   85.12   19.43
   1  -4   2   32.84   11.38
   2 -11   2  -11.32   20.61
   2 -10   2    6.10   16.92
   2  -7   2   24.77   13.66
   2  -4   1   58.08   12.75
   2  -2   0  462.30   21.53
   3  -9   1  -10.75   18.08
   3   0  -3  370.10   13.00
   4  -7  -1    0.58   13.86
   4  -6  -1   -3.08   14.10
   5  -7  -3   -0.27   14.06
   5  -4  -4    7.80   11.32
  -2 -11   4    9.14   15.01
  -2  -7   4   25.48   11.15
  -1 -11   4   14.95   14.87
  -1  -7   4   32.02   11.68
   0  -9   4   23.85   17.84
   1 -11   3    2.86   17.78
   1  -2   1 2082.62   38.61
   2  -6   2   56.82   16.09
   3 -10   1    2.64   18.11
   3  -8   1    2.72   15.23
   3  -7   1   54.71   19.64
   3  -4   0   10.59   12.20
   5  -6  -3   -3.02   13.30
   6  -2  -8    0.97    8.30
   6  -1  -9    5.28    6.95
  -3 -10   4   11.35   12.07
  -3  -9   4   -0.92    9.76
  -3  -8   4   24.08   11.18
  -1  -6   4   15.30   11.28
   0 -11   4    7.16   17.93
   0 -10   4   17.20   16.22
   0  -8   4   20.71   13.08
   1  -6   3   44.06   14.37
   3  -6   1    9.62   14.13
   4  -5  -1   30.75   13.93
   5  -5  -3    6.93   13.52
   5  -2  -5   10.51    9.12
   5  -1  -6   -4.07    6.24
   6  -3  -7    7.76    9.41
  -3  -7   4    9.23    8.68
  -2  -6   4   69.05   12.29
  -1  -2   2 1061.20   19.47
   0  -7   4   15.16   12.59
   0  -4   3 1208.68   37.05
   2 -10   3   21.14   21.68
   2  -9   3    1.73   18.63
   2  -5   2    8.91   11.24
   3  -2  -1  290.65   18.68
   4  -9   0   12.41   18.33
   4  -8   0    2.23   17.14
   4  -3  -2   87.46   14.34
   5  -7  -2   -4.90   14.13
   0  -6   4   67.99   16.29
   1 -11   4   10.59   21.10
   1 -10   4   -7.88   15.54
   1  -9   4    0.46   14.58
   1  -5   3   92.00   15.51
   2  -8   3   16.48   16.11
   2  -3   1 1174.90   37.39
   3 -10   2   -1.62   18.75
   3  -9   2   22.48   18.70
   3  -5   1   14.67   14.47
   4  -7   0   -5.43   13.76
  -2 -10   5   -0.68   13.16
  -2  -9   5    0.21   12.69
  -1 -11   5    4.16   16.07
  -1 -10   5    0.63   13.49
  -1  -9   5    0.57   12.79
   1  -8   4   42.79   15.77
   1  -3   2  194.04   16.50
   2  -7   3  125.55   21.65
   3  -8   2   18.57   16.87
   3  -7   2   -4.16   15.90
   3  -3   0    3.82    9.95
   4  -6   0   12.59   13.53
   4  -4  -1   36.95   11.43
   5  -6  -2   -8.09   11.73
   5  -4  -3   -9.59   10.58
  -2  -8   5    0.13    9.99
  -1  -8   5   18.36   11.31
  -1  -5   4  142.98   14.85
   0 -11   5    7.19   17.81
   0 -10   5    4.26   15.17
   0  -9   5   17.11   17.50
   1  -7   4   20.01   12.96
   2  -6   3   15.57   15.24
   2  -4   2  375.57   25.95
   4  -9   1  -11.38   16.78
   4  -8   1   24.31   19.81
   0  -8   5   25.80   13.53
   0  -5   4   29.95   11.13
   0  -2   2 2323.16   36.62
   2 -10   4   -3.66   18.44
   3  -6   2   23.17   13.21
   4  -5   0   12.31   11.05
   5  -5  -2    4.63   10.26
  -2   0 -14    4.31    8.79
  -1  -1  -7  159.90   11.63
   0   0  -9   12.80    8.21
   0   2 -16   13.73   12.69
   1   1  -8   45.31    8.99
   1   2 -13   54.22   12.61
   1   3 -16   13.28   13.69
   3   5 -11   -0.72    8.76
   3   6 -14   11.05   12.62
  -5  -2  -6    4.98    2.64
  -4  -2  -7   19.39    5.07
  -3  -2  -6   95.50    7.38
  -3  -1 -12    1.48    7.15
  -2  -1 -11   23.02    8.16
  -1  -1  -8   22.16    7.22
  -1   0 -13   43.01   10.37
  -1   1 -16   -3.87    8.77
   0   0 -10   23.41    9.84
   0   1 -14   10.73   10.24
   1   1  -9   49.18    9.85
   1   2 -14   15.68   12.91
   2   3 -12    2.44    8.43
   2   4 -15    1.10   11.79
   3   5 -12   13.59   10.80
   3   5   0   52.11    4.73
   4   7  -7    6.59    8.13
  -3  -2  -7   72.42    7.63
  -2   0 -15    4.52    9.29
  -1  -1  -9   41.73    9.15
   0   2 -17   16.69   13.35
   1   1 -10   31.92    9.73
   1   3 -17    0.19   12.62
   2   3 -13   15.65   11.17
   2   4 -16    6.87   14.74
   3   4  -8   99.14   13.74
   3   4  -7  262.75   18.55
   3   4  -6  256.93   17.18
   3   5 -13   10.91   11.35
   4   7 -10   -1.22    9.57
   4   7  -9    3.11    9.03
   4   7  -8   12.63    8.33
   4   8  -1    4.87    4.09
  -4  -2  -8   36.61    6.87
  -3  -1 -13    2.13    7.33
  -2  -1 -12    8.57    7.81
  -1   0 -14   27.77   10.78
   0   0 -11   64.60   11.77
   0   1 -15   -2.93    9.74
   1   1 -11   70.57   12.89
   1   2 -15    6.44   12.25
   2   2  -8   41.80    9.47
   2   2  -7  263.84   16.90
   2   2  -6  145.65   12.30
   2   2  -5  638.74   22.25
   2   3 -14    3.17   13.10
   3   4 -10   86.80   15.20
   3   4  -9    8.27    7.50
   3   4  -5   13.54    7.09
   3   5 -14    6.29   10.81
   4   7  -4   13.57    6.98
  -5  -2  -7   -0.01    3.12
  -3  -2  -8   29.08    6.70
  -1  -1 -10   36.71    8.70
  -1   0 -15   11.04   11.86
   0   0 -12    2.70    7.35
   0   1 -16    1.85   12.83
   1   1 -12  274.64   21.72
   1   2 -16    8.66   13.94
   2   2 -10   13.70   10.53
   2   2  -9   35.87   10.04
   2   2  -4  243.83   13.41
   2   3 -15    6.13   13.72
   3   4 -11   12.77    9.15
   3   5 -15    8.16   14.41
   4   7  -3    8.07    6.26
  -4  -2  -9   11.12    5.98
  -3  -1 -14   -3.05    7.82
  -2  -1 -13   22.87    9.42
  -1  -1 -11    8.15    8.34
   0   0 -13    7.75    9.99
   1   1 -13   24.89   10.86
   2   2 -11    3.27    7.96
   3   4 -12   16.88   11.07
  -5  -2  -8    3.71    4.15
  -3  -2  -9   14.59    6.03
  -2  -1 -14    1.03    9.88
  -1  -1 -12    5.99    8.47
  -1   0 -16   18.21   10.81
   0   1 -17   11.58   12.93
   1   1 -14   73.44   16.76
   1   2 -17   12.41   13.71
   2   2 -12   34.85   11.22
   2   3 -16   -6.40   12.38
   3   4 -13   13.95   11.72
   4   6 -11    5.58   10.96
   4   6 -10    8.69   11.15
   4   6  -9    2.00    6.99
   4   6  -8   24.07   10.60
   4   6  -7   11.09    8.71
  -4  -2 -10    7.46    6.21
  -3  -2 -10   46.36    9.45
  -2  -2  -7   21.19    6.50
  -2  -2  -6   81.48    7.86
   0   0 -14   11.15    9.14
   1   1 -15   39.61   15.55
   2   2 -13   -2.55   10.04
   2   3 -17   -8.28   12.84
   3   4 -15   -2.34   13.73
   3   4 -14    1.37   11.68
   4   6 -12   -1.70   10.43
   4   7  -2   10.80    5.68
   4   8   0   -0.18    3.03
  -2  -2  -8   83.80    9.36
  -2  -2  -5  139.34    8.14
  -2  -1 -15    3.70    9.88
  -1  -1 -13   47.81   10.96
   0   0 -15   22.59   11.81
   2   2 -14   12.24   11.83
   3   3 -10   -3.97    8.99
   3   3  -9   94.95   14.37
   3   3  -8   38.73   11.00
   3   4  -2   21.07    5.63
  -4  -2 -11    7.15    6.95
  -3  -2 -11   -4.62    5.92
  -2  -2 -10   32.71    8.92
  -2  -2  -9   14.06    6.57
  -1  -1 -14    8.59    8.31
   0  -1  -9  120.65   13.65
   0  -1  -8  131.67   13.03
   0   0 -16   -3.90   12.26
   1   0 -10   35.03   10.12
   1   0  -9    9.21    7.79
   1   0  -8  177.55   14.82
   1   0  -7  118.35   12.05
   1   1 -16   11.11   12.29
   2   2 -15   10.18   12.57
   3   3 -12    0.49   12.12
   3   3 -11   85.07   15.06
   3   3  -7   77.28   11.38
   4   6  -4    9.83    6.64
  -3  -2 -12    7.04    7.05
  -2  -2 -11   52.30   10.65
  -2  -2  -4  442.12   11.16
  -1  -1 -15   17.86   12.52
   0  -1 -11   36.00   11.54
   0  -1 -10   87.46   12.38
   0  -1  -7    8.76    6.32
   0  -1  -6  672.26   22.44
   1   0 -12  223.22   20.18
   1   0 -11   87.00   14.21
   1   0  -6  415.55   18.92
   1   1 -17   -0.08   12.67
   2   2 -16    4.26   12.60
   3   3 -14   -1.62   13.31
   3   3 -13   13.37   12.04
   3   3  -6   54.07    9.42
   4   5 -12   -2.62   11.27
   4   5 -11    2.22   11.20
   4   5 -10   17.03   10.22
   4   5  -9   25.22   10.49
   4   5  -8    6.39    9.25
  -3  -2 -13    6.41    9.52
  -2  -2 -12    7.58    8.57
   0  -1 -12    1.03    7.49
   0   0 -17   -3.57   11.78
   1   0 -13   18.39   10.28
   1   0  -5  258.22   14.15
   2   1 -12   56.90   13.08
   2   1 -11   35.13   10.83
   2   1 -10   11.47    9.46
   2   1  -9   20.64    9.26
   2   1  -8   41.98    9.80
   2   1  -7   82.98   12.08
   2   2 -17    2.50   13.92
   3   3 -15   -5.67   11.36
   3   3  -5   30.69    8.16
   4   5 -13    6.59   10.88
   4   5  -7   45.89   10.97
  -1  -1 -16   -0.90    9.40
   0  -1 -13   63.41   12.64
   0  -1  -5  637.49   19.59
   1   0 -15   44.89   16.03
   1   0 -14   -0.11   10.50
   2   1 -14   12.00   13.91
   2   1 -13   30.51   12.88
   2   1  -6   55.75   10.29
   3   3 -16    4.86   13.75
   4   5  -6   12.95    8.01
   4   6  -3    5.11    5.34
   4   7  -1    0.34    4.10
  -2  -2 -13    5.69    6.96
  -1  -2 -10   66.03   11.39
  -1  -2  -9    7.58    7.49
   0  -1 -14    1.72    9.82
   1   0 -16   21.70   15.31
   1   0  -4   47.30    8.12
   2   1 -15    2.28   11.85
  -2  -2 -14    1.66    9.09
  -1  -2 -12   19.88    9.76
  -1  -2 -11   38.44   10.59
  -1  -2  -8   -0.11    5.09
  -1  -2  -7   18.57    6.94
   0  -1 -15    9.08   10.93
   0  -1  -4  917.19   21.33
   2   1 -16   18.83   15.05
   2   1  -5   50.34    9.31
   3   2 -13   34.34   13.78
   3   2 -12   39.15   13.17
   3   2 -11    8.42    9.11
   3   2 -10   38.88   11.00
   3   2  -9    2.91    9.63
   4   4 -14   -3.76   13.59
   4   4 -13   -5.49   11.47
   4   4 -12    4.76   10.78
   4   4 -11    8.54   11.90
   4   4 -10    2.15    9.89
  -2  -2 -15   -7.18    9.21
  -1  -2 -13    9.37    9.67
   0  -1 -16    9.52   11.78
   2   1 -17   21.44   15.44
   3   2 -15   15.43   13.54
   3   2 -14    6.48   12.13
   3   2  -8   36.08   10.47
   3   4  -1   17.90    4.37
   4   4  -9    9.08    8.26
   4   4  -8   31.45   10.61
  -1  -2 -14    2.99   10.68
  -1  -2  -6    5.42    5.93
   0  -1 -17    6.37   12.45
   3   2 -16   16.51   15.07
   3   2  -7   73.34   12.54
  -1  -2 -15   11.54   10.77
   1  -1 -14   68.21   16.97
   1  -1 -13   20.99   10.87
   1  -1 -12  270.55   22.45
   1  -1 -11   68.52   13.39
   1  -1 -10   32.94   10.48
   1  -1  -9   60.48   11.37
   2   0 -14  152.15   22.17
   2   0 -13   48.26   14.44
   2   0 -12   10.88   10.97
   2   0 -11    1.35    8.27
   2   0 -10  120.85   17.17
   2   1  -4   55.62    9.08
   2   2  -1  145.08    7.42
   4   4  -7   30.38    9.83
   4   5  -4    9.85    5.78
   4   6  -2   -1.67    4.68
  -2  -2  -3  402.92    7.82
  -1  -2 -16    3.84   11.24
  -1  -2  -5   60.80    7.90
   1  -1 -15   29.07   13.64
   1  -1  -8   56.93   10.50
   1   0  -3  105.52    8.48
   2   0 -16   -7.06   14.30
   2   0 -15   18.12   13.69
   2   0  -9   67.52   12.39
   3   2  -6  129.89   13.09
   4   3 -14   22.86   15.32
   4   3 -13   11.63   12.35
   4   3 -12    9.10   13.17
   4   3 -11    9.18   12.21
   4   4  -6   66.34   11.59
   0  -2 -13   -1.56    8.39
   0  -2 -12  128.82   15.98
   0  -2 -11   -1.37    7.93
   0  -2 -10  205.13   17.80
   0  -2  -9  309.99   20.57
   1  -1 -17   -1.62   14.43
   1  -1 -16    2.45   12.23
   1  -1  -7  743.34   28.15
   2   0 -17   10.65   14.70
   2   0  -8    8.30    8.23
   3   1 -15   32.01   17.47
   3   1 -14   14.46   13.23
   3   1 -13   15.99   12.63
   3   1 -12    8.77   10.08
   3   1 -11   52.91   14.37
   4   3 -10   30.84   10.81
   5   6  -9   11.68   10.75
   5   7  -6    8.14    8.60
  -3  -3 -11   -0.14    8.11
  -3  -3 -10    1.31    7.28
   0  -2 -16    7.23   13.41
   0  -2 -15   -2.67   10.54
   0  -2  -8   21.97    9.16
   0  -1  -3 4662.12   41.60
   1   1   0 4095.51   19.42
   2   0  -7  446.60   23.57
   3   1 -16   17.51   15.41
   3   1 -10   37.79   11.33
   3   2  -5   47.91    9.42
   4   3  -9   29.76   10.23
   5   6  -8    9.02   10.04
  -3  -3 -13    3.24    9.05
  -3  -3 -12    0.99    7.28
  -3  -3  -9   34.20    7.59
  -2  -3 -13    6.54    9.49
  -2  -3 -12   -3.31    8.04
  -2  -3 -11   12.75    8.40
  -2  -3 -10    6.24    7.21
   0  -2 -17   32.30   16.32
   3   1  -9  122.84   15.78
   4   3  -8   66.07   12.96
   4   5  -3    0.39    5.00
   5   5 -10    4.09   10.51
  -3  -3  -8   19.85    6.39
  -2  -3 -15   -2.13   10.28
  -2  -3 -14   13.98    9.97
  -2  -3  -9   69.24    9.92
   0  -2  -7  668.29   25.07
   1  -1  -6  144.46   13.33
   2   0  -6  113.36   13.48
   2   1  -3  916.95   23.19
   3   1  -8   14.73    9.15
   4   2 -15    6.34   14.08
   4   2 -14   -4.16   11.69
   4   2 -13   45.35   17.34
   5   7  -5    2.70    7.08
  -4  -3 -11    1.67    6.09
  -4  -3 -10    6.62    5.79
  -2  -3  -8   31.28    7.98
  -1  -3 -14   -3.55   10.73
  -1  -3 -13   20.93   10.81
  -1  -3 -12   22.87   10.37
  -1  -3 -11   43.49   11.42
  -1  -2  -4  188.48    9.77
   1  -2 -14   22.06   14.56
   1  -2 -13   75.89   16.25
   2  -1 -17    7.89   16.70
   2  -1 -16   11.61   13.82
   2  -1 -15    3.25   13.78
   2  -1 -14   27.76   14.26
   2  -1 -13   14.66   12.63
   2  -1 -12   52.78   13.40
   2  -1 -11   37.64   13.27
   3   3  -2    9.98    5.29
   4   2 -12    8.70   11.96
   4   2 -11   23.49   13.95
   4   3  -7   51.78   11.27
   5   5  -9   -2.05    9.09
  -4  -3  -9    8.04    5.10
  -1  -3 -16   -6.28   11.14
  -1  -3 -15    6.50    8.72
  -1  -3 -10  327.81   21.42
   0  -2  -6  226.70   15.39
   1  -2 -17    4.94   15.59
   1  -2 -16   -5.03   12.99
   1  -2 -15    5.70   12.07
   1  -2 -12    5.44    9.15
   1  -2 -11  171.50   18.59
   2  -1 -10    7.79   10.10
   3   0 -16   14.47   15.58
   3   0 -15    8.21   14.02
   3   0 -14   53.69   16.74
   3   0 -13   44.77   15.38
   3   0 -12   42.95   14.92
   3   1  -7   21.05    8.89
   3   2  -4    8.56    6.74
   4   2 -10   44.34   12.24
   5   4 -11    8.80   12.10
   5   5  -8    9.28    9.01
   5   6  -6    1.95    7.88
  -3  -3  -7   47.29    6.86
  -2  -3  -7   42.83    7.86
  -1  -3  -9   51.05   10.91
   1  -2 -10   56.44   12.54
   1  -1  -5  117.68   11.53
   2  -1  -9    9.51   11.30
   2   0  -5   46.31   10.33
   3   0 -11    3.21    9.33
   4   2  -9   33.75   12.22
   4   3  -6   75.49   11.91
   5   4 -10   -3.39   10.15
   0  -3 -16   19.52   14.36
   0  -3 -15   -2.70   12.58
   0  -3 -14    8.30   11.02
   0  -3 -13   -0.41    8.70
   0  -3 -12  108.48   16.66
   1  -2  -9    1.54    8.25
   1   0  -2 2062.21   27.75
   3   0 -10   52.45   12.83
   3   1  -6  147.60   15.09
   4   1 -15   -2.09   14.19
   4   1 -14    7.17   15.66
   4   6  -1    2.19    3.72
   5   7  -4    9.83    6.85
  -4  -3  -8   17.37    4.92
  -1  -3  -8   15.44    6.75
   0  -3 -17   11.23   13.45
   0  -3 -11  245.71   20.83
   2  -1  -8   60.26   11.91
   3   0  -9   50.94   12.70
   4   1 -13   -4.61   11.73
   4   1 -12   18.93   14.85
   4   2  -8   38.95   10.47
   5   3 -12    6.99   13.11
   5   4  -9   -1.87    9.66
   5   6  -5    4.40    7.46
   0  -3 -10   52.25   11.82
   0  -2  -5  588.58   21.23
   1  -2  -8  304.33   20.51
   2  -2 -17   -1.54   15.96
   2  -2 -16    1.74   13.35
   2  -2 -15   11.80   13.70
   2  -2 -14   12.12   13.04
   3  -1 -16   19.70   18.32
   3  -1 -15   47.46   18.98
   4   1 -11   15.33   11.96
   4   5  -2   16.68    5.41
   5   3 -11   13.64   12.83
  -1  -3  -7   12.78    7.23
   0  -3  -9  103.27   14.62
   1  -3 -16   12.58   15.56
   1  -3 -15    1.44   14.05
   1  -3 -14    9.87   13.87
   1  -1  -4   86.68   10.70
   2  -2 -13    5.32   12.16
   2  -2 -12   41.25   13.05
   2  -1  -7   89.92   12.79
   3  -1 -14   18.10   14.30
   3  -1 -13   32.65   14.66
   3   0  -8   16.89    9.85
   3   1  -5   40.14    9.77
   4   1 -10    2.21   10.89
   4   2  -7   17.82    9.77
   5   4  -8   29.34   11.54
  -3  -3  -6   23.60    5.04
  -2  -4 -14    6.08    9.16
  -2  -3  -6  263.16   12.79
   1  -3 -17   10.63   14.54
   1  -3 -13   20.39   11.33
   1  -3 -12   64.56   15.40
   1  -2  -7   17.72    8.82
   2  -2 -11   -5.08    8.53
   2   0  -4  424.57   19.04
   3  -1 -12    3.41   11.75
   3   4   0   14.18    3.05
   4   0 -15    4.86   14.73
   4   0 -14   15.21   16.97
   4   4  -3   62.36    8.64
   5   3 -10    4.87   10.70
  -2  -4 -13    7.53    8.74
  -2  -4 -12    6.00    8.75
  -1  -4 -15    2.88   11.63
  -1  -4 -14   35.75   14.37
  -1  -4 -13   -2.74   10.50
   0  -3  -8  117.43   14.34
   0  -1  -2 3034.77   29.52
   1  -3 -11   38.03   13.18
   2  -2 -10    7.13   10.61
   3  -1 -11   61.24   14.34
   3   0  -7   13.33   10.58
   4   0 -13   10.92   13.81
   4   1  -9   13.45    9.27
   5   2 -13   14.16   13.95
   5   2 -12   20.19   14.23
   5   3  -9   19.17   12.40
   5   4  -7    6.04    9.14
  -3  -4 -13   11.00    9.19
  -3  -4 -12   11.28    9.04
  -2  -4 -11   10.33    8.46
  -1  -4 -12   32.61   11.39
   0  -4 -16    2.65   12.99
   2  -1  -6   59.89   11.04
   3  -1 -10   30.45   11.69
   4   0 -12   -3.94   11.64
   4   2  -6    7.43    8.63
  -2  -4 -10    8.66    8.49
  -1  -4 -11    7.18    9.07
  -1  -3  -6   33.36    7.73
   0  -4 -15    4.01   11.70
   0  -4 -14    8.19   11.39
   0  -4 -13    6.39   12.26
   1  -3 -10   88.94   15.16
   1  -2  -6  690.63   27.04
   2  -3 -17   10.13   15.55
   2  -3 -16    2.64   14.76
   2  -3 -15    9.66   16.21
   2  -2  -9   41.04   12.13
   3  -2 -16  -12.00   14.26
   3  -2 -15    4.86   14.06
   4   0 -11   21.03   12.91
   4   1  -8    4.76    8.16
   5   2 -11   -1.58   10.01
   5   5  -5   18.77    8.75
   5   6  -4    4.58    6.35
   5   7  -3    1.46    4.91
  -3  -4 -11    1.99    6.85
  -1  -4 -10   96.67   14.32
  -1  -2  -3   36.25    4.80
   0  -4 -12   18.85   11.83
   0  -3  -7  279.68   18.71
   0  -2  -4  268.26   14.09
   1  -3  -9  248.15   21.95
   2  -3 -14    0.24   12.60
   2  -3 -13   14.69   14.84
   3  -2 -14   -1.37   13.00
   3  -2 -13   40.10   15.73
   3  -1  -9  113.53   16.25
   3   0  -6   90.24   13.72
   3   1  -4  163.23   13.91
   3   3  -1   69.16    6.61
   4  -1 -15   14.69   17.99
   4   0 -10   -1.85   12.11
   5   1 -13   -6.05   14.83
   5   2 -10    0.16   12.28
   5   3  -8   -0.76    7.19
  -3  -4 -10    9.61    7.93
   0  -4 -11   66.15   14.50
   1  -4 -16    2.76   12.05
   1  -4 -15   -3.06   14.31
   2  -3 -12   -2.39   13.17
   2  -2  -8   41.24   11.60
   3  -2 -12   30.37   14.57
   4  -1 -14   15.11   16.48
   4   1  -7   21.55   10.81
  -2  -4  -9   62.88    9.99
  -1  -4  -9  264.25   19.39
   1  -4 -14    0.42   12.18
   1  -4 -13   23.79   15.21
   1  -1  -3 1497.19   30.35
   2  -3 -11   42.70   14.82
   2  -1  -5   55.43   10.25
   3  -2 -11    9.74   14.03
   3  -1  -8   23.14   10.96
   4  -1 -13    0.23   13.00
   4   0  -9   -2.72   10.34
   4   2  -5   79.28   11.83
   5   1 -12    7.94   12.07
   5   2  -9    6.70   12.32
   5   3  -7   23.50   10.90
  -2  -3  -5    7.70    4.71
   0  -4 -10  396.95   25.66
   1  -4 -12   81.67   18.05
   1  -3  -8   92.06   13.87
   1  -2  -5  139.03   14.60
   2   2   0  476.71    9.44
   3  -3 -16   -1.25   17.62
   4  -1 -12   24.88   14.49
   5   1 -11   -2.34   11.32
  -3  -4  -9   12.59    6.88
  -1  -5 -15    5.78   11.82
   0  -3  -6  429.38   20.82
   2  -4 -16    1.47   16.66
   2  -3 -10    0.98    9.23
   2  -2  -7  297.82   21.42
   3  -3 -15    6.40   16.06
   3  -2 -10   36.93   12.52
   3  -1  -7   26.96   12.32
   3   0  -5  228.60   17.82
   4  -1 -11    5.63   12.58
   5   0 -13   -6.62   15.55
   5   2  -8   27.38   12.78
  -2  -5 -14   14.46   11.41
  -2  -4  -8   78.38   10.21
  -1  -5 -14    3.58    9.24
  -1  -5 -13    2.48   11.35
  -1  -4  -8  166.13   15.31
  -1  -3  -5   98.88    9.63
   0  -5 -15    0.72   12.75
   0  -4  -9   24.47   10.21
   1  -4 -11   11.58   10.32
   2  -4 -15    7.22   14.25
   2  -4 -14   22.72   17.02
   3  -3 -14    5.42   14.12
   3  -3 -13    4.35   15.98
   4  -2 -15   -0.32   15.58
   4  -2 -14    7.07   18.19
   4   0  -8    9.23    9.07
   4   1  -6   -2.57    6.94
   4   4  -2    2.21    4.92
   5   1 -10   20.92   12.73
   5   4  -5    1.84    7.90
   5   5  -4    2.26    6.91
  -2  -5 -13    2.74    9.21
   0  -5 -14   -3.82   10.94
   1  -4 -10  140.15   18.86
   1  -3  -7   92.25   13.26
   2  -4 -13   15.10   15.95
   2  -3  -9   17.72   11.69
   3  -2  -9   11.65   10.09
   4  -2 -13   31.58   18.35
   4  -1 -10   12.16   12.08
   4   3  -3   13.43    6.74
   5   0 -12    9.06   12.75
  -2  -5 -12    4.39    9.80
  -1  -5 -12   12.94    8.79
   0  -5 -13   13.62   11.56
   1  -5 -16   -6.70   13.33
   1  -5 -15   -2.63   14.41
   2  -4 -12   12.93   14.96
   2  -2  -6  147.54   15.63
   2  -1  -4   38.64   10.88
   3  -3 -12    8.73   13.31
   4  -2 -12   -5.33   15.03
   4   0  -7   17.68   11.34
   5   0 -11   31.34   16.65
   5   1  -9   35.66   12.09
   5   2  -7   41.24   12.58
   5   6  -3    9.16    5.31
  -1  -5 -11   15.69   10.05
   0  -5 -12   -0.60    8.82
   0  -4  -8   14.36    8.80
   1  -5 -14   -1.82   12.11
   1  -4  -9   22.82   13.21
   2  -3  -8  137.68   18.77
   3  -3 -11   78.19   17.67
   3  -2  -8   58.43   15.59
   3  -1  -6  142.05   15.87
   4  -1  -9    2.06    9.48
   4   5  -1    7.93    4.26
   5  -1 -13   13.53   17.48
  -3  -4  -8    7.51    5.76
  -2  -5 -11    5.51    8.10
  -1  -4  -7   12.40    7.61
   0  -5 -11   28.61   12.72
   0  -3  -5  333.24   18.39
   0  -2  -3 1057.91   23.91
   1  -5 -13   22.16   15.05
   1  -3  -6   12.13   10.64
   1  -2  -4   90.18   11.21
   2  -4 -11   15.42   12.69
   3  -4 -15    6.73   15.83
   3  -4 -14   -9.77   15.54
   3   0  -4   35.46    9.88
   4  -2 -11   -2.49   12.63
   4   1  -5   43.79   10.81
   5   0 -10   27.74   15.62
   5   1  -8   23.68   12.17
  -4  -4 -10    1.78    4.50
  -2  -4  -7   72.44    9.33
  -1  -5 -10   -1.35    8.10
   1  -5 -12   11.89   11.32
   2  -5 -15   10.44   15.41
   3  -3 -10    3.29   11.70
   4  -3 -14   14.42   16.25
   4  -1  -8   11.22   11.77
   5  -1 -12    4.18   14.47
  -3  -5 -12    1.76    7.72
  -2  -5 -10    6.32    8.36
   0  -5 -10   13.16   10.93
   0  -4  -7  206.82   17.80
   1  -4  -8  248.79   21.24
   2  -5 -14    4.10   15.09
   2  -4 -10   41.31   14.30
   2  -3  -7  125.08   17.57
   2  -2  -5  649.72   28.82
   2   0  -2  261.45   13.79
   3  -4 -13    9.75   14.85
   3  -2  -7   77.61   14.47
   4  -3 -13   10.80   16.44
   4  -2 -10   35.99   13.74
   4   0  -6   10.49   10.35
   5  -1 -11   -3.15   14.72
   5   0  -9   14.10   12.94
   5   2  -6   45.08   11.98
   5   4  -4   19.87    8.58
  -1  -6 -14    8.48   11.79
   0  -6 -15   38.62   14.93
   0  -6 -14    7.86   13.84
   1  -5 -11   18.24   11.25
   2  -5 -13    4.76   14.96
   3  -4 -12   13.32   14.82
   3  -3  -9   68.57   15.19
   3  -1  -5   42.85   10.43
   4  -3 -12    7.17   14.09
   5   1  -7   28.09   11.62
  -3  -5 -11    2.00    6.91
  -1  -6 -13    2.43   10.64
  -1  -5  -9  329.72   22.22
   1  -6 -15    6.82   14.67
   1  -1  -2 9769.04   70.51
   2  -5 -12   36.90   17.73
   2  -4  -9   15.58   10.89
   3  -5 -15   12.94   18.90
   3  -4 -11    9.43   15.94
   4  -2  -9   37.86   13.33
   4  -1  -7   23.25   12.12
   5  -2 -13    6.49   15.71
   5  -1 -10   17.41   15.83
   5   5  -3   14.00    6.49
  -1  -4  -6    6.89    6.90
  -1  -3  -4  320.43   13.71
   0  -6 -13    3.48   11.45
   0  -5  -9  158.12   17.56
   1  -6 -14   -7.58   12.37
   1  -5 -10   29.18   11.82
   1  -4  -7   14.06   11.51
   1  -3  -5 2865.33   55.29
   2  -1  -3  907.53   27.99
   3  -5 -14    4.08   18.22
   3  -3  -8   25.00   13.53
   4  -4 -14   -2.86   15.72
   4  -3 -11   13.24   14.15
   4   1  -4   12.45    8.34
   5  -2 -12   13.24   15.53
   5   0  -8   11.20   12.96
  -2  -6 -13   13.15   10.76
  -2  -5  -9    2.50    7.39
  -1  -6 -12   -5.38   10.46
   0  -6 -12    9.21   13.35
   0  -4  -6  200.83   16.96
   1  -6 -13    5.28   13.04
   2  -5 -11   18.93   12.54
   2  -4  -8   19.50   14.20
   2  -3  -6   12.04    9.57
   3  -4 -10   87.57   20.03
   3  -2  -6  144.00   17.08
   4  -4 -13    5.79   18.09
   4   0  -5   35.70   11.24
   4   3  -2   68.96    8.64
   0  -3  -4  871.40   26.47
   1  -6 -12   14.94   15.23
   1  -5  -9   42.16   12.59
   2  -6 -14   -2.71   15.88
   3  -5 -13    6.87   14.77
   3   0  -3  366.43   19.62
   3   2  -1  284.77   12.31
   4  -3 -10   24.00   14.62
   4  -2  -8   39.38   13.05
   5  -2 -11   15.89   14.76
   5  -1  -9   24.29   13.70
   5   1  -6    5.36   10.11
   6   1  -9   12.90   12.79
   6   2  -8    0.70   10.34
  -3  -5 -10    1.75    6.31
  -3  -4  -7   13.22    5.64
  -2  -6 -12    0.77    9.78
  -2  -4  -6   37.57    6.85
  -2  -3  -4    5.33    3.83
  -1  -6 -11   26.70   12.17
  -1  -5  -8  171.92   16.27
   0  -6 -11   32.81   13.46
   0  -5  -8   -2.21    8.24
   1  -2  -3 5772.66   65.43
   2  -6 -13    0.35   16.38
   2  -5 -10   -0.93   11.87
   2  -2  -4  244.04   17.74
   3  -5 -12    2.89   14.32
   3  -1  -4  168.65   16.29
   4  -4 -12    3.21   14.83
   4  -1  -6    9.36    9.29
   5   0  -7    6.29   10.74
   5   3  -4    9.63    6.85
   1  -6 -11   -1.55   12.47
   1  -4  -6   24.21   11.56
   3  -4  -9   -2.99   10.25
   3  -3  -7   83.00   16.13
   4  -4 -11   10.64   16.57
   4  -3  -9   59.86   15.67
   5  -3 -12   12.25   15.80
   5  -2 -10   13.36   13.59
   5  -1  -8   21.83   14.61
  -2  -6 -11    5.50    9.36
  -2  -5  -8   49.57    9.19
   0  -7 -14   -0.35   13.47
   0  -6 -10   47.69   13.94
   1  -5  -8    3.71   10.40
   2  -6 -12    7.01   12.43
   2  -5  -9   10.82   11.07
   2  -4  -7   78.80   15.23
   3  -6 -14   11.49   17.15
   3  -5 -11    7.86   14.13
   3  -2  -5   41.87   11.37
   4  -2  -7   16.20   10.69
   5   4  -3    1.50    6.47
   6   1  -8   -1.00   10.87
   6   2  -7    1.85    9.12
  -1  -6 -10    8.91    9.28
   0  -7 -13   15.57   14.09
   1  -7 -14   -0.82   14.06
   1  -6 -10    5.89   12.53
   1  -3  -4  609.35   25.73
   2  -3  -5  372.11   23.48
   3  -6 -13   -8.42   17.64
   4  -5 -13   -7.81   15.62
   4  -4 -10    5.60   16.23
   4   0  -4   21.68    9.87
   5  -3 -11    6.22   15.01
   5  -2  -9    6.43   12.91
   6   0  -9    9.11   13.28
  -1  -7 -13    4.15   11.07
  -1  -5  -7  199.45   16.43
  -1  -4  -5    8.40    7.62
   0  -5  -7   90.73   13.48
   0  -4  -5  151.95   14.75
   1  -7 -13   14.57   13.88
   2  -7 -14    3.97   17.67
   2  -6 -11   14.39   14.23
   3  -5 -10   11.10   14.20
   3  -3  -6   68.28   14.59
   4  -5 -12  -11.19   18.06
   4  -3  -8   45.16   14.13
   4  -1  -5   50.34   13.21
   4   4  -1   30.17    4.91
   5   0  -6    6.56   10.16
   5   1  -5   57.12   12.50
  -3  -5  -9    7.62    6.23
  -1  -2  -2  717.39   12.52
   0  -7 -12   10.74   13.67
   0  -6  -9   10.95    9.21
   1  -5  -7   24.12   13.25
   2  -5  -8   43.97   13.40
   2  -4  -6    4.59   12.37
   3  -6 -12   21.18   16.91
   4  -2  -6    8.28   11.36
   5  -3 -10    8.48   15.81
   5  -1  -7   31.05   12.78
   5   6  -2    2.10    3.01
   6   4  -5    9.70    8.40
  -2  -6 -10    3.17    7.41
  -1  -7 -12    2.04   10.14
  -1  -6  -9    1.33    8.25
   0  -2  -2 2348.21   32.40
   1  -7 -12   20.83   14.52
   1  -6  -9   25.41   11.84
   1  -4  -5  165.10   17.42
   2  -7 -13  -12.21   14.04
   2  -6 -10   38.05   15.71
   2  -1  -2   16.74    7.34
   3  -5  -9    0.98   13.09
   3  -4  -7  218.72   23.71
   4  -5 -11    8.09   15.24
   4  -4  -9   14.90   13.90
   4   2  -2   63.75    8.93
   5  -2  -8   17.33   14.33
   6   0  -8   12.65   12.70
   6   1  -7    5.64   10.54
   0  -7 -11    4.90   12.71
   1  -7 -11   28.66   16.40
   2  -7 -12    3.95   17.03
   2  -2  -3   63.37   11.42
   3  -6 -11    0.08   14.40
   3  -2  -4    0.39   10.00
   3  -1  -3  122.20   13.15
   3   0  -2   64.74   10.23
   3   3   0    3.30    2.95
   4  -3  -7   52.66   14.41
   5  -4 -11    2.40   15.35
   5  -3  -9   17.83   16.43
   5   3  -3   54.55    9.60
   6  -1  -9   20.06   14.14
  -2  -5  -7  169.08   13.14
  -1  -7 -11   14.07   11.62
   0  -6  -8   16.80   11.55
   0  -5  -6  118.88   15.17
   0  -3  -3 1004.97   26.81
   2  -6  -9    5.06   11.27
   2  -5  -7   42.06   14.15
   3  -7 -13   14.37   19.95
   3  -3  -5   52.60   14.90
   4  -5 -10   11.43   15.18
   4  -4  -8   25.97   16.78
   5  -1  -6    9.97   11.11
   5   0  -5   29.57   11.20
   6   3  -5    3.52    8.46
  -2  -7 -12    3.47    9.97
  -1  -6  -8   26.14   10.79
   0  -7 -10    9.36   11.78
   1  -6  -8    8.75   10.15
   1  -5  -6  201.17   20.61
   2  -7 -11    3.30   14.06
   3  -6 -10   -4.59   13.62
   3  -5  -8   49.46   16.01
   4  -6 -12    5.58   17.01
   4  -2  -5   79.87   15.69
   4  -1  -4   17.90   10.43
   5  -4 -10    2.58   14.68
   5  -2  -7   30.00   13.78
   6   0  -7   11.98   12.19
  -3  -6 -11    6.32    6.92
  -2  -6  -9   23.95    8.90
  -1  -5  -6   56.10   10.15
  -1  -3  -3  151.37    9.34
   0  -8 -13    0.62   11.62
   1  -8 -13   -1.15   14.18
   1  -7 -10    1.51   11.93
   1  -3  -3   73.04   12.74
   1  -2  -2 1074.86   27.76
   2  -4  -5  394.90   25.87
   3  -7 -12   11.67   17.22
   3  -4  -6  261.94   24.32
   4  -6 -11   -9.49   17.69
   4  -5  -9   39.49   19.16
   4  -3  -6   93.19   17.85
   4   0  -3   14.77    8.84
   5  -3  -8   -3.21   12.09
   5   5  -2   10.32    4.78
   6  -1  -8   -2.98   10.61
   6   1  -6    6.33    9.68
  -2  -4  -5   43.90    6.53
  -1  -7 -10   -5.41    9.57
   0  -4  -4 1094.10   32.37
   1  -8 -12    3.18   15.32
   1  -1  -1 1708.01   28.19
   2  -7 -10   17.15   16.97
   2  -6  -8   17.84   13.42
   3  -6  -9   27.42   15.72
   4  -4  -7   38.95   16.09
   5  -4  -9    5.47   16.44
  -2  -7 -11    2.90    9.29
   0  -8 -12   10.95   12.32
   0  -7  -9    2.69   10.67
   0  -6  -7   14.65   10.95
   1  -7  -9   26.69   15.58
   1  -6  -7   24.19   13.13
   1  -4  -4  120.31   14.46
   2  -8 -12    3.08   17.84
   2  -5  -6   91.72   16.61
   3  -7 -11    2.37   15.13
   3  -5  -7    8.08   11.52
   4  -6 -10    0.52   18.00
   5  -2  -6   28.18   14.74
   5   2  -3    9.53    7.91
  -3  -5  -8    1.48    5.08
  -1  -8 -12   10.76   12.13
   1  -8 -11   11.29   15.97
   2   1   0   52.38    5.44
   3  -3  -4   29.30   11.19
   3  -2  -3   45.32   11.98
   4  -5  -8   15.33   14.74
   4   3  -1   13.80    4.95
   5  -5 -10   -6.02   15.37
   5  -3  -7   17.82   13.53
   5  -1  -5   54.38   12.49
   6  -2  -8    5.60   14.19
   6  -1  -7   -1.65   11.75
   6   0  -6   -4.96   10.10
   6   4  -4    1.76    6.73
  -3  -6 -10   -1.81    5.99
  -1  -7  -9   14.99   10.51
  -1  -6  -7  133.98   14.82
  -1  -4  -4  328.36   15.63
   0  -8 -11    3.87   10.27
   0  -5  -5   72.07   11.44
   1  -5  -5   99.86   14.81
   2  -8 -11   -2.62   16.22
   2  -7  -9   11.10   14.08
   2  -6  -7   18.53   11.94
   2  -3  -3  451.14   24.29
   3  -7 -10   20.38   16.40
   3  -6  -8   14.33   14.58
   3  -4  -5   17.09   12.19
   3  -1  -2  377.12   20.82
   4  -3  -5   -2.59   11.26
   4  -2  -4   14.80   11.57
   5  -4  -8   33.87   17.29
   5   0  -4   30.82   10.54
  -2  -6  -8    5.58    7.45
   0  -7  -8   36.65   12.86
   1  -7  -8   54.98   15.96
   2  -4  -4  295.99   22.32
   2  -2  -2   94.64   12.17
   3  -5  -6   57.09   14.94
   4  -6  -9   -2.61   14.34
   4  -4  -6   96.18   18.37
   4  -1  -3   64.09   12.65
   5  -5  -9   10.42   16.04
   5   4  -2   12.59    5.66
   6   1  -5    3.88    8.63
   6   3  -4   -3.87    7.23
  -2  -7 -10    1.78    8.58
  -2  -5  -6   19.86    7.11
  -1  -8 -11    8.80   10.51
   0  -8 -10   -2.26   12.38
   0  -6  -6   20.68   11.51
   1  -8 -10   10.00   13.33
   1  -6  -6   30.68   12.40
   2  -8 -10   12.54   17.58
   2  -7  -8    3.31   13.91
   2  -5  -5  199.86   21.06
   3  -8 -11   -8.20   15.51
   3  -7  -9    2.05   15.72
   4  -5  -7   43.43   15.26
   5  -3  -6   33.69   15.95
   5  -2  -5   16.37   12.19
   6  -2  -7   -5.47   12.22
  -1  -5  -5   32.90    8.59
   2  -6  -6   12.56   13.19
   2  -1  -1  841.69   24.67
   3  -6  -7   13.84   14.16
   4  -7 -10  -15.25   14.93
   4  -6  -8   15.36   19.00
   5  -4  -7   -0.04   14.39
   5  -1  -4   10.50   10.12
   6  -1  -6    7.06   10.25
  -1  -7  -8   31.40   11.05
   1  -8  -9   -3.51   10.30
   1  -7  -7   11.81   13.63
   3  -8 -10   14.95   16.97
   3  -7  -8   16.07   17.47
   3  -4  -4   29.74   14.36
   4   2  -1   36.66    7.24
   5  -5  -8    3.17   14.03
   5   3  -2   12.24    6.60
   6   0  -5    4.82    9.53
   6   2  -4    9.15    8.68
  -1  -8 -10    2.42   10.15
   0  -8  -9    4.97   11.58
   0  -7  -7   12.26   10.77
   0  -4  -3 1178.48   32.42
   1  -9 -11    5.95   14.63
   1  -5  -4  134.83   17.02
   1  -4  -3  109.64   13.73
   1  -3  -2  286.45   17.46
   2  -9 -11   -4.45   17.47
   2  -8  -9   -9.67   12.67
   2  -7  -7   -2.47   13.23
   3  -5  -5  475.86   31.83
   3  -3  -3   66.44   13.07
   4  -7  -9    2.88   16.41
   4  -5  -6   12.34   13.73
   4  -4  -5   59.06   15.01
   4  -3  -4   84.77   14.90
   5  -6  -9   10.74   17.02
   6  -3  -7    4.81   14.02
  -2  -7  -9    7.97    8.69
  -1  -6  -6   89.46   12.22
   0  -9 -11    2.12   11.05
   0  -5  -4   47.75   11.21
   0  -3  -2   74.79    8.75
   1  -6  -5   28.25   13.68
   2  -5  -4   46.58   15.12
   2  -4  -3  806.33   34.58
   3  -8  -9    2.32   17.80
   3  -6  -6    6.47   11.78
   3  -2  -2   59.41   11.09
   4  -6  -7   27.62   16.19
   4  -2  -3   53.71   12.06
   5  -5  -7    1.67   16.52
   5  -4  -6   29.47   15.00
   5  -3  -5   41.36   16.01
   5   0  -3    7.54    8.78
   6  -2  -6    1.19   10.91
   0  -6  -5    5.27    9.85
   1  -9 -10    4.34   12.58
   1  -8  -8   11.17   11.60
   2  -9 -10    6.19   18.17
   2  -8  -8   15.57   16.81
   2  -6  -5   47.59   15.88
   3  -7  -7   18.18   15.02
   4  -7  -8    8.39   18.56
   5  -6  -8    5.65   18.61
   5  -2  -4   75.73   15.57
   6  -1  -5   -1.91   10.44
   1  -7  -6    5.55    9.97
   1  -2  -1 1319.53   29.45
  -5   2  12    6.36    3.60
  -2   4  13    0.02   10.00
  -1   1   2 9798.18   31.33
  -1   3   7   78.15   11.04
   0   2   4  292.77   14.85
   0   3   7  251.49   18.31
   0   4  12    7.77   11.78
   1   4  14   29.38   18.41
   1   4  15   -4.27   14.80
   2   1   3  289.22   17.17
   2   3  10   14.82   11.93
   3   2   8   37.22   14.74
   4   1   8   13.55   13.20
   5  -4   0    5.13    5.91
   5  -1   6    1.31   11.78
  -3   4  15    0.79    8.90
  -2   4  12    1.96    8.28
  -1   4  11   13.24    8.89
   0   4  11   53.97   13.60
   1   1   2  184.59   11.41
   1   4  12   56.43   18.42
   1   4  13    4.64   13.34
   2   3   9   74.57   15.48
   4  -3  -1   11.61    4.54
  -4   3  12    3.59    6.46
  -3   4  14   -6.32    7.72
  -1   2   4   93.55    7.72
   0   4  10  402.69   28.02
   1   2   4  184.62   14.65
   1   3   7   12.65    9.59
   1   4  11   12.93   15.08
   2   2   5  131.75   14.98
   3   0   2    8.21    6.26
   3   1   4   20.66   10.61
   3   2   7   64.91   14.16
   3   3  12   16.85   17.52
   3   3  13   -0.88   15.62
   4   0   4  372.00   24.24
   4   1   7   16.65   10.97
   5  -3   1   14.94    7.58
   5  -1   5    3.06   10.82
   5   0   8    2.33   13.12
  -3   3   9   86.11    9.04
  -2   4  11   14.56    8.44
  -1   4  10  123.09   14.98
   0   3   6  420.38   22.15
   2   3   8   53.59   13.46
   2   4  13   -9.86   15.92
   2   4  14   10.83   16.00
   3   3  11   12.38   15.66
   4   2  10   17.91   16.71
   4   2  11   10.11   15.39
   5   0   7    0.45   12.24
  -3   4  13   16.92    8.65
  -1   5  15   10.72   13.89
  -1   5  16   -6.63   13.18
   0   4   9   20.54   12.76
   0   5  15    8.61   15.51
   1   3   6   36.02   11.77
   1   4  10  109.11   17.59
   2   4  12    8.53   14.09
   3   2   6   96.69   15.48
   3   3  10    3.65   12.83
   4  -2   0   60.08    8.24
   4   1   6   22.54   10.73
   4   2   9   22.54   16.35
   5  -1   4   26.95   11.30
  -2   3   7  120.98    9.95
  -2   4  10   49.95   10.17
  -1   3   6    9.15    7.62
  -1   4   9   27.16   10.83
  -1   5  14    0.44   12.82
   0   5  14   -9.96   11.82
   1   4   9  273.20   24.77
   1   5  15   11.01   18.11
   2  -1  -1  891.81   13.40
   2   3   7   51.14   13.68
   2   4  11    0.98   13.19
   3   3   9   35.64   15.04
   4   0   3   12.57    9.42
   5   0   6    3.84   12.54
  -4   3  11   14.53    5.89
  -3   2   6  135.89    5.03
  -3   4  12   13.27    7.47
  -2   5  15   -0.23   10.47
  -1   5  13   23.75   12.69
   0   5  13    4.85   12.55
   1   5  14   -2.39   13.91
   2   1   2  168.04   12.75
   2   2   4  391.86   21.92
   2   4  10   24.23   14.25
   3   1   3    1.29    8.41
   3   3   8   13.62   13.53
   3   4  13   28.35   19.63
   4   1   5   83.09   14.05
   4   2   8   25.06   13.64
  -2   5  14   -0.01   10.41
  -1   5  12   11.98   11.12
   0   4   8   27.61   10.53
   0   5  12   10.57   11.05
   1   4   8  192.04   21.52
   1   5  13    8.78   14.31
   2   3   6  283.31   22.27
   2   4   9   65.64   18.12
   3   2   5    1.24    9.34
   3   4  12    1.40   15.11
   4   2   7   26.33   13.98
   4   3  11   -4.36   16.56
   5  -1   3    9.30    9.96
   5   0   5    4.24   11.22
   5   1   8   -6.75   11.63
  -2   5  13   11.63   10.79
  -1   4   8  201.72   16.85
   0   2   3 1028.46   23.78
   0   3   5  323.23   18.15
   0   5  11   52.54   15.21
   1   2   3   40.94    8.67
   1   3   5   94.37   12.79
   1   5  12   18.36   14.15
   2   5  14    5.24   16.28
   3   3   7   23.33   13.36
   3   4  11   -0.05   13.98
   4   3  10   18.00   16.40
   5   1   7    4.65   12.85
  -3   4  11    8.50    7.35
  -2   4   9   13.35    7.15
  -1   5  11   13.43   10.67
   1   5  11   19.98   13.93
   2   4   8   86.67   18.30
   2   5  12    2.42   16.32
   2   5  13   12.94   16.00
   3   4  10   11.06   14.00
   4   1   4  102.72   14.25
   4   2   6   54.87   15.90
   4   3   9   13.74   16.22
  -4   4  14    0.04    6.33
  -3   3   8   37.58    5.86
  -3   5  15    0.11    9.09
  -2   5  12   31.15   11.18
   0   4   7  185.69   16.81
   0   5  10   12.76   10.07
   0   6  15   14.62   17.24
   1   4   7   21.78   11.06
   1   5  10    1.91   12.84
   2   2   3  373.09   20.86
   2   3   5   -0.82    8.41
   2   5  11   -7.72   15.18
   3   2   4   74.90   12.76
   3   4   9   10.71   15.25
   4   0   2  284.80   18.85
   5  -3   0   17.58    6.46
   5  -2   1   43.37    9.05
   5   0   4   -3.55    9.56
   5   1   6    1.79   12.39
  -3   5  14    3.61    9.43
  -1   5  10   24.77   10.84
  -1   6  15    1.13   11.12
   0   6  14  -10.80   11.40
   1   6  14    7.01   17.44
   2   4   7   71.95   16.32
   3   1   2    7.70    7.65
   3   3   6   19.96   10.66
   4   3   8   19.56   13.68
   5  -4  -1   11.41    4.31
   5   2   8    2.52   14.74
  -1   3   5 2850.57   42.18
  -1   4   7   13.94    8.05
  -1   6  14    4.67   11.08
   0   5   9  156.66   18.97
   0   6  13    2.01   12.49
   1   1   1 1116.80   22.18
   1   5   9  353.04   27.83
   1   6  13   14.13   16.77
   2   5  10    9.10   13.57
   3   4   8   12.32   12.82
   3   5  12  -14.15   14.32
   4   1   3  199.20   18.42
   4   2   5   50.19   12.54
   5   1   5    2.82   11.48
  -4   4  13    1.57    5.81
  -3   4  10   67.51    9.09
  -2   3   6   11.39    5.48
  -2   4   8    8.54    7.12
  -2   5  11    2.17    7.57
  -2   6  15    7.36   11.04
  -1   6  13   22.62   13.79
   0   6  12   -4.60   13.22
   1   3   4  323.65   19.23
   1   4   6   15.16    9.42
   1   6  12   -8.65   14.45
   2   5   9   19.71   15.39
   3   3   5   67.41   15.06
   3   5  11    5.81   15.85
   4   3   7   16.62   12.87
   4   4  10   13.52   15.15
   5   0   3   19.21   10.42
   5   2   7    6.47   11.38
  -4   3  10   16.38    4.47
  -3   5  13   -0.92    6.88
  -1   5   9   44.95   11.60
   0   3   4  861.64   26.52
   0   4   6  188.42   15.94
   1   5   8  214.08   22.35
   2   1   1  412.31   16.94
   2   3   4    6.06    8.11
   2   4   6   47.33   13.10
   2   6  13  -15.50   14.04
   3   2   3   49.27   11.85
   3   4   7   15.04   12.44
   3   5  10    9.37   14.18
   4   4   9    4.84   13.75
  -2   6  14    1.22    9.16
  -1   6  12   19.99   10.36
   0   5   8   -3.07    8.76
   0   6  11   26.89   13.16
   1   6  11   24.85   14.44
   2   5   8   55.42   17.21
   2   6  12   13.60   16.18
   4  -2  -1   41.36    5.99
   4  -1   0   61.74    8.44
   4   2   4   50.93   11.88
   4   3   6   10.68   10.21
   5   1   4   21.44   12.32
   5   2   6    7.27   13.25
  -2   5  10    7.86    7.24
  -2   6  13   -1.43    9.76
  -1   2   3 5885.54   42.04
   1   2   2  648.96   21.29
   1   6  10    2.09   13.97
   2   2   2   94.57   12.28
   2   6  11   15.49   14.57
   3   5   9    3.42   13.19
   4   4   8   12.88   13.81
   6  -2   2    7.06    8.19
  -3   5  12   10.16    7.14
  -1   6  11    4.57    8.48
   0   6  10   34.54   12.99
   0   7  14   11.85   14.86
   1   4   5    5.06    8.32
   1   5   7  216.99   20.98
   2   4   5   41.03   13.40
   2   6  10   -1.93   15.16
   3  -1  -1  255.65   10.53
   3   3   4   24.90   10.52
   3   4   6   24.84   12.58
   3   5   8   10.89   15.13
   4   1   2   50.12   10.94
   4   3   5   28.16   12.82
   5   2   5    6.13   12.34
   5   3   7    8.68   13.88
   6  -3   1    2.56    6.43
  -4   4  12    4.57    5.07
  -2   6  12    0.75    9.19
  -1   4   6   29.00    7.46
  -1   5   8   10.04    7.88
  -1   7  14  -11.10   11.31
   0   5   7  108.56   15.71
   0   7  13   17.16   12.93
   1   6   9    4.58   13.76
   1   7  13    5.43   15.07
   2   5   7  201.90   22.16
   3   1   1   42.50    8.13
   3   6  11   -0.98   15.21
   4   4   7    9.39   12.67
   5  -2   0   15.90    6.21
   5   0   2  114.92   14.32
  -3   4   9    3.23    5.23
  -1   6  10    4.16    9.20
   0   4   5  148.34   13.78
   0   6   9    4.71   10.78
   0   7  12   17.16   14.95
   1   3   3  158.43   13.98
   1   7  12   -8.77   13.76
   2   3   3  287.81   19.12
   2   6   9   28.09   14.86
   3   2   2   63.39   11.49
   3   4   5   45.44   14.50
   3   6  10  -16.37   14.15
   4   2   3   -3.02    6.75
   4   5   9   -1.84   14.40
   5   1   3   -2.40    9.59
   5   3   6    3.63   12.90
  -3   5  11    5.91    7.11
  -3   6  14   10.46    9.65
  -2   2   4  262.51    6.78
  -2   4   7   77.53    8.80
  -2   5   9    5.14    6.73
  -1   7  13   -0.85   10.55
   0   2   2 2324.49   31.85
   1   5   6   73.23   15.18
   1   7  11    4.33   15.09
   2   7  12    0.81   15.22
   3   5   7    4.92   12.03
   4   3   4    2.87   10.41
   4   4   6   36.03   13.92
   4   5   8    0.15   15.14
   5   2   4   10.62   11.75
  -2   6  11    4.45    8.70
  -1   3   4  609.27   18.37
  -1   7  12   -5.87   10.91
   0   7  11    3.62   13.57
   1   6   8   42.18   13.97
   2   4   4   37.14   12.41
   2   5   6   25.80   11.34
   2   6   8    1.97   12.18
   2   7  11   -2.63   14.53
   3   3   3   45.40   11.17
   3   6   9   -0.22   13.70
   5  -3  -1   22.29    5.29
   6   0   3    6.71   10.17
  -3   3   7   91.05    6.07
  -2   7  14    8.47   11.22
  -1   5   7   15.95    8.88
  -1   6   9   20.74   10.05
   0   3   3  972.85   26.04
   0   5   6  138.91   15.81
   0   6   8    6.60   10.17
   1   4   4  350.28   20.97
   1   7  10    2.11   12.11
   2   7  10   -0.85   15.78
   3   5   6   19.05   12.68
   3   6   8   27.88   17.17
   4   1   1   96.28   12.23
   4   4   5   13.65   13.50
   4   5   7   12.54   15.57
   5   3   5   -1.14   12.43
   5   4   7   14.80   14.24
   6  -2   1   -2.45    6.42
  -3   6  13    2.24    7.56
   0   7  10   -3.44   11.17
   0   8  13   11.66   15.45
   2   6   7  127.57   20.25
   3   4   4   20.71    9.88
   4   2   2   26.06   10.35
   5   1   2   48.34   11.82
  -2   7  13   -2.37    9.37
  -1   4   5  182.30   13.19
  -1   7  11   15.55    9.52
   1   5   5   37.11   10.94
   1   6   7  180.26   19.86
   1   7   9   17.30   14.99
   1   8  12    3.32   14.73
   2   2   1  112.37   11.24
   2   5   5    8.28   10.38
   2   7   9    8.39   15.92
   3   7  10    9.44   16.22
   4   3   3   16.57   10.58
   5  -1   0   54.77    8.90
   5   2   3   15.86    9.11
   5   4   6   15.06   13.56
  -4   4  11    5.37    4.69
  -4   5  13    8.42    6.16
  -3   5  10    6.02    6.31
  -2   3   5  375.79   12.20
  -2   5   8   42.63    8.35
  -2   6  10   29.57    9.71
   0   4   4 1050.47   30.93
   0   6   7   26.07   11.67
   0   8  12    9.22   13.77
   2   1   0   44.12    6.67
   2   3   2   78.00   11.38
   3   2   1    2.15    7.51
   3   5   5    8.52    9.83
   3   6   7    8.36   12.81
   3   7   9   -3.16   16.61
   4   5   6   -1.16   11.35
   4   6   8   -7.93   13.50
   5   3   4   16.72   11.33
   6  -3   0    5.95    5.48
   6   1   3    0.05   10.56
  -3   6  12   -1.46    7.37
  -2   7  12   -3.30    8.22
  -1   6   8   11.47    9.31
  -1   7  10   -0.31    9.31
  -1   8  13   -3.15    9.91
   0   7   9    6.17   10.56
   1   2   1 2100.17   34.52
   1   3   2  199.92   14.24
   1   8  11    0.58   13.79
   2   4   3   37.91   10.36
   2   6   6   77.52   17.03
   2   7   8   24.12   16.40
   3   1   0    9.38    6.80
   3   3   2   89.13   12.78
   4  -1  -1   46.04    6.52
   4   4   4   27.32   11.11
   5   4   5    9.44   12.90
  -1   5   6  173.91   14.64
   0   5   5   66.09   11.02
   0   8  11    8.03   11.98
   1   4   3  145.03   14.12
   1   6   6   85.90   14.44
   1   7   8   38.43   13.12
   1   8  10  -16.82   13.46
   2   8  10   -1.45   16.36
   3  -2  -2   60.73    3.01
   3   4   3   15.54   10.26
   3   6   6    7.71   12.18
   3   7   8   15.86   16.92
   4   5   5   22.89   14.97
   4   6   7   -9.18   12.96
   6  -1   1    9.08    7.63
  -3   4   8   98.85    8.19
  -2   4   6    8.78    5.73
  -1   8  12    1.01    9.30
   2   5   4   34.69   11.78
   3   5   4   11.76   11.62
   4   2   1   25.92    9.49
   4   3   2    7.84    9.06
   5  -2  -1   60.52    7.41
   5   1   1   45.86   10.67
   5   2   2   13.05    9.48
   5   3   3   12.65   11.65
  -2   6   9    3.78    6.53
  -2   7  11    5.76    9.07
  -1   7   9   12.57    9.78
   0   6   6   16.40   11.02
   0   7   8   21.70   11.39
   0   8  10   12.04   13.70
   1   1   0 4238.31   37.85
   1   5   4  134.96   15.24
   1   7   7   -4.73   12.42
   2   6   5  142.29   19.96
   2   7   7   10.27   12.72
   2   8   9   10.50   14.45
   3   7   7    9.16   16.10
   4   1   0   72.60   10.33
   4   4   3   -0.51    8.13
   4   6   6    7.88   13.14
   5   4   4   -0.10   12.54
   6   1   2    5.76    9.92
  -3   6  11    7.06    7.85
  -1   6   7   15.94    8.94
  -1   8  11    3.07   11.02
   1   8   9  -11.89   10.73
   3   6   5   62.61   15.75
   4   5   4   11.54   13.61
   5   5   5   -2.19   13.80
   6  -2   0    3.18    5.68
  -4   5  12    4.20    4.74
  -3   7  13    2.82    7.81
  -2   5   7   33.91    7.45
   1   6   5   79.27   14.35
   2   7   6   27.86   15.44
   2   8   8   11.16   13.96
   3   3   1   69.73   12.07
   3   4   2   14.18   11.15
   4   7   7   15.96   15.31
  -3   5   9    3.77    5.18
  -2   7  10    1.69    8.24
   0   7   7    9.93    8.88
   0   8   9    5.33   10.80
   0   9  11    6.58   14.53
   1   8   8    8.08   12.23
   1   9  10   22.34   17.15
   2   3   1 1227.03   34.06
   2   5   3   50.94   11.97
   3   5   3   14.75    9.63
   3   7   6   29.09   14.80
   3   8   8   20.20   16.38
   4   6   5    1.55   12.13
   5   2   1   46.75   11.69
   5   3   2    2.56    9.26
   5   4   3    9.24   12.44
  -2   8  12    2.53    8.96
  -1   4   4  127.88   10.93
  -1   7   8   54.14   12.02
  -1   8  10    4.64    9.41
   0   3   2   78.04    8.45
   0   5   4   43.61    9.23
   1   7   6   29.32   12.49
   2   2   0  497.06   19.70
   2   6   4   29.93   11.00
   2   8   7   -1.46   14.78
   3   2   0  166.25   13.20
   3   6   4   11.11   10.45
   4   3   1   25.74   10.26
   4   4   2    2.91    7.92
   4   5   3   48.79   15.27
   4   7   6   26.95   17.52
   5   5   4   18.29   13.87
   6  -1   0   -0.18    6.24
   6   2   2    7.09    9.58
  -3   7  12   10.09    8.36
  -2   6   8   23.81    7.60
  -1   3   3   60.73    6.78
  -1   5   5   95.96   10.44
   0   6   5    4.42    7.92
   0   8   8    0.37   11.69
   0   9  10   -3.11   12.52
   1   4   2   46.96    9.59
   1   5   3   92.26   12.84
   1   9   9   -1.95   14.30
   2   7   5   69.09   17.50
   2   9   9    3.10   14.48
   3   7   5   13.22   15.13
   3   8   7   11.22   14.90
   4   2   0   60.10   10.57
   4   6   4   18.52   14.84
   5  -1  -1   34.48    6.64
  -3   6  10    2.59    6.37
  -1   6   6   33.49    9.96
   1   3   1   21.79    7.45
   1   6   4   56.37   12.50
   1   8   7   18.25   12.60
  -2   7   9    2.99    7.86
  -2   8  11   -0.32    8.02
  -1   8   9   -1.89    7.34
  -1   9  11   -5.36    9.62
   0   7   6    1.12    7.68
   1   7   5   55.06   12.77
   2   8   6    2.74   12.20
   2   9   8   13.37   15.30
   3   4   1   30.85   11.37
   3   5   2   19.37    9.81
   3   8   6   13.33   14.23
   4  -2  -2   72.16    4.95
   4   7   5    8.44   13.03
   5   3   1   18.04    9.91
   5   4   2    6.02    9.94
   5   5   3   -0.41   12.25
  -4   4  10   -0.29    2.81
  -1   7   7    3.31    8.13
   0   2   1 1173.27   20.87
   0   8   7    7.82   10.92
   0   9   9   13.95   13.63
   1   9   8    3.27   13.84
   2   4   1   40.26   10.84
   2   5   2   -4.02    8.01
   2   6   3    0.55    8.98
   3   6   3   25.50   11.29
   3   7   4   41.46   16.54
   4   4   1   29.37   11.07
   4   5   2   19.19   12.68
   5   6   4    2.58   12.50
   6   0   0    7.82    6.84
   6   2   1    5.38    9.30
  -3   7  11    0.29    6.94
  -1   9  10    1.43   10.97
   1   8   6   17.13   11.07
   2   7   4   54.31   13.72
   2   9   7    1.53   13.05
   3   3   0    1.53    6.34
   4   6   3    4.80   11.18
   4   7   4   -5.59   14.01
   5   0  -1    9.23    6.10
   5   2   0   13.50    8.75
   6  -3  -1    1.87    3.57
  -2   4   5  373.82   13.96
  -2   5   6   74.08    8.67
  -2   6   7   13.90    7.49
  -2   8  10    7.06    8.93
  -1   8   8    4.22    9.05
   0   5   3   32.99    8.29
   0   6   4   55.92   10.84
   0   9   8   12.98   13.24
   1   2   0 3377.79   40.99
   1   6   3   70.66   14.06
   1   9   7   -4.36   13.60
   2   3   0   76.82   11.10
   2   8   5    1.49   12.06
   3   8   5    5.26   13.26
   4   3   0   25.06    8.58
   4   8   5    5.25   16.38
   5   5   2    4.08   12.13
  -4   5  11   -0.76    3.78
  -3   5   8   48.09    6.71
  -1   2   2 1083.89   15.58
   0   7   5    1.29    7.88
   1   5   2   65.13   11.14
   1   7   4   26.33   10.32
   2   9   6    7.57   15.13
   3  -1  -2  397.77   10.08
   3   6   2   15.28   12.51
   3   9   6   14.49   15.50
   5   4   1    8.74    9.46
   5   6   3    4.28   10.84
   6  -2  -1    7.65    4.68
   6   3   1    0.41    9.25
  -3   4   7  234.80    9.58
  -2   7   8   -4.73    6.65
  -2   9  11   -1.19    9.51
  -1   5   4  139.21   12.15
  -1   6   5   18.88    8.53
  -1   7   6   -0.06    8.18
  -1   9   9   -1.31   10.53
   0   4   2  631.34   22.26
   0   8   6   40.85   12.27
   1   4   1  185.66   14.66
   1   8   5   -2.01    8.90
   1  10   8   16.76   16.48
   2   6   2   55.40   14.37
   3   2  -1  311.55   16.98
   3   5   1   13.19    9.23
   3   7   3   11.48   12.22
   3   8   4   13.70   15.47
   4  -1  -2   54.05    5.98
   4   2  -1   36.84    8.93
   4   5   1    8.49   10.57
   4   6   2   21.36   12.32
   4   7   3    6.04   14.36
   5   3   0   20.28    9.67
  -4   6  12    2.61    4.74
  -3   6   9   33.68    7.30
   0   9   7    0.79   11.92
   0  10   9    2.83   11.97
   1   9   6   -5.98   10.73
   2   5   1   28.71    9.69
   2   7   3   97.16   16.56
   2   8   4   24.93   13.39
   3   4   0   27.13    9.24
   3   9   5    8.12   16.95
   4   4   0   70.69   13.02
   4   8   4    0.01   13.36
   6  -1  -1   -0.03    5.24
   6   2   0   -4.25    6.77
  -3   7  10   14.63    7.90
  -2   8   9    8.14    8.72
  -1   4   3  110.27    9.76
  -1   8   7   15.42    8.32
   2   9   5   11.22   13.12
   5   5   1   11.32   12.00
   5   6   2   -2.68    9.93
  -2   3   4   72.85    5.46
  -1   9   8   -4.50   10.09
   0   7   4   33.88   11.64
   0  10   8    7.59   12.66
   1   7   3  103.99   15.02
   1   8   4   78.38   16.63
   1  10   7    3.86   12.88
   2   2  -1  145.18   11.51
   2   4   0  130.24   13.29
   2  10   6   -8.90   15.07
   3   7   2   -4.00   12.25
   3   8   3   19.88   15.65
   4   0  -2   30.98    6.15
   4   7   2   13.45   14.05
   5   2  -1   64.85   11.15
   5   4   0   -4.18    9.51
   6   0  -1    0.32    6.09
  -3   8  11    4.71    7.93
  -2   9  10   -4.66    7.84
   0   3   1  946.47   22.66
   0   6   3   14.44    7.91
   0   8   5   27.63   10.26
   1   3   0   90.45    9.73
   1   6   2   71.70   12.40
   1   9   5   33.39   15.27
   2   7   2   18.84   12.85
   3   0  -2   64.69    6.45
   3   3  -1   57.39    9.49
   3   6   1    9.59    9.28
   3   9   4    8.22   15.22
   4   3  -1   22.45    7.94
   4   6   1   11.92   11.21
   4   8   3    6.92   13.61
   5  -2  -2   66.17    5.60
   6   3   0   12.81    9.61
  -2   6   6    9.71    6.02
  -2   7   7    4.63    6.86
  -1   7   5    3.93    7.94
  -1  10   9   -6.37   10.16
   0   5   2  306.51   18.20
   0   9   6   12.32   10.74
   1   5   1  130.97   13.53
   1  10   6   -2.73   13.46
   2   6   1   36.56   11.29
   2   8   3   15.13   12.32
   2   9   4   12.20   13.14
   3   5   0   64.62   12.49
   4   5   0   11.04    9.58
   5  -1  -2    2.27    4.41
   5   3  -1   18.23    9.67
   5   6   1   -1.44   11.58
  -2   8   8    4.75    8.08
  -1   6   4   13.20    7.78
  -1   8   6   24.62    8.84
   0  10   7    3.20   10.98
   2  10   5   -5.76   12.98
   5   0  -2   15.91    5.91
   5   5   0    7.50   11.22
  -2   5   5  179.71   11.36
  -2   9   9    6.84    8.47
  -1   9   7    9.34    8.17
   1   8   3   27.31   12.51
   1   9   4  -10.63   11.59
   2   3  -1  153.01   12.53
   2   5   0   17.41    8.79
   3   4  -1   31.84   10.53
   3   7   1   68.20   14.36
   3   8   2   21.24   13.23
   3   9   3    4.05   13.27
   4   4  -1   33.65    9.38
   4   7   1   -2.07   10.90
   4   8   2    8.47   12.41
  -3   6   8   27.83    6.32
  -3   7   9    6.38    7.24
  -1   5   3    5.96    6.46
  -1  10   8    6.00   10.87
   0   7   3   60.78   12.97
   0   8   4   16.47    8.98
   0   9   5   16.86   10.93
   1   4   0  127.17   13.31
   1   7   2   47.02   12.19
   1  10   5    3.46   14.15
   2   8   2   71.31   15.87
   2   9   3    6.53   14.22
   3   6   0   42.25   12.07
   4   2  -2   66.92    9.87
   4   6   0   15.86   11.05
   5   4  -1    3.76    8.89
   5   7   1   -0.33   11.57
  -4   6  11    7.40    4.26
  -3   8  10    9.35    7.55
  -1   3   2  299.69   11.28
   0   4   1  125.59   10.93
   0  10   6   -1.19   10.36
   1   6   1   10.69    8.51
   2   7   1  127.17   16.68
   2  10   4    2.09   13.91
   3   2  -2   63.68    9.17
   4   5  -1    7.52    9.59
   5   6   0   12.57   11.95
   6   3  -1   -1.93    7.60
  -3   5   7   16.38    5.08
  -2   8   7    7.46    7.81
  -1   8   5    4.51    8.18
  -1   9   6    8.25   10.31
   0   6   2   99.31   12.24
   1   1  -1 1586.57   21.90
   2   4  -1   50.97   10.57
   2   6   0   18.83   11.74
   3   5  -1    8.49   10.26
   3   8   1   -6.73   12.72
   3   9   2   35.24   15.32
   3  10   3   -2.32   15.75
   4   3  -2   83.53   11.92
   4   8   1    8.36   13.54
   5   5  -1    4.78   10.84
  -4   5  10   11.10    3.44
  -2   7   6   27.30    7.52
  -2   9   8   -3.09    7.54
  -1   7   4   21.08    8.88
  -1  10   7   -5.27    9.85
   1   8   2   80.67   15.63
   1   9   3   15.83   11.82
   1  10   4    0.25   13.64
   3   7   0   12.79   11.15
   4   7   0    9.36   11.43
   5   3  -2    9.77    8.60
   5   7   0    8.13   13.48
   6   0  -2    4.56    5.88
   6   4  -1   12.39    9.95
  -2   4   4  282.79   11.36
   0   8   3   32.30   11.37
   0   9   4    3.60    8.72
   0  10   5    4.03   10.59
   1   5   0   81.67   11.38
   1  11   5   17.63   14.36
   2   8   1   24.34   11.41
   2   9   2    4.03   11.59
   2  10   3    2.94   12.67
   3   3  -2    4.59    5.94
   4   4  -2   16.82    9.21
   4   6  -1   -1.12    8.09
   6  -1  -2    2.77    4.50
   6   1  -2    0.80    6.27
  -2   6   5   30.57    7.13
  -1   6   3   79.69   10.76
   0   5   1  389.53   19.35
   0   7   2   24.70   10.74
   0  11   6   -1.00   11.57
   1   7   1  169.95   17.80
   2   5  -1   82.43   12.16
   2   7   0    3.97   10.69
   3   6  -1   33.13   10.59
   3   9   1    2.10   14.64
   3  10   2   27.53   15.93
   4   8   0   10.03   14.36
   4   9   1    3.73   13.75
   5   4  -2   19.59    9.56
   5   6  -1   -6.81    8.98
  -3   7   8   -1.00    5.45
  -3   8   9   11.41    6.79
  -1   4   2  700.47   20.08
  -1   9   5    0.63    8.74
  -1  10   6    3.41   10.64
   1  10   3   32.62   15.48
   2   0  -2  223.28    7.86
   3   4  -2   23.81    8.57
   3   8   0   42.89   14.45
   4   7  -1    7.55   12.86
   6   3  -2    9.50    8.04
  -2   8   6   -2.65    6.82
  -2   9   7    0.31    7.96
  -2  10   8   -0.76    8.18
  -1   8   4    7.45    8.28
   0   2   0 5244.29   41.75
   0  10   4   34.83   14.51
   1   3  -1  497.11   18.65
   1   6   0   57.98   11.25
   1   9   2   29.78   12.80
   1  11   4   -3.75   12.27
   2   2  -2   77.60    8.38
   2   9   1    3.66   11.67
   2  10   2   16.96   13.82
   3   7  -1   32.11   13.91
   4   5  -2   20.21    8.83
   5   5  -2    7.02   10.53
   5   7  -1    1.10    9.96
   6  -2  -2    1.33    2.84
   6   4  -2    9.59    9.31
   0   6   1   90.85   11.66
   0   9   3   -3.63    8.73
   0  11   5    1.58   10.20
   1   8   1   59.64   12.91
   2   3  -2 1303.49   32.41
   2   6  -1   72.72   13.09
   2   8   0   75.48   14.69
   3   5  -2   98.95   13.82
   3  10   1   11.96   14.35
   4   9   0    0.96   13.01
  -3   6   7   25.56    5.71
  -2   5   4   46.51    7.20
  -2   7   5   15.75    6.96
  -1   5   2  143.17   11.68
  -1   7   3    3.78    6.78
   0   3   0   -0.72    4.69
   0   8   2   16.37    8.82
   1   4  -1  692.79   24.69
   3   9   0   17.65   13.30
   4   3  -3   11.48    7.65
   4   6  -2   -6.47    8.40
   4   8  -1    2.05   12.66
   5   1  -3   52.26    8.42
   5   6  -2    3.32    9.64
  -1  10   5   10.42   11.23
  -1  11   6    7.67   11.36
   1   7   0  104.22   14.89
   1  10   2   -3.59   11.76
   1  11   3   13.91   13.47
   2   4  -2   39.47    8.83
   2   7  -1  157.30   17.77
   2  10   1    0.14   12.05
   2  11   2   -4.29   13.00
   3   6  -2   14.78    8.95
   3   8  -1    7.45   10.27
   4   0  -3   18.61    4.78
   5   0  -3    6.44    5.02
   5   3  -3   39.71   10.00
  -3   4   6  264.20    8.04
  -3   8   8   15.69    7.72
  -3   9   9   12.40    7.54
  -2   9   6    9.20    8.48
  -2  10   7   -2.57    8.01
  -1   9   4    4.10    7.39
   0   4   0  565.22   20.32
   0   7   1  157.21   15.82
   0  10   3    5.45   10.68
   0  11   4   -3.91   11.19
   1   5  -1   18.98    7.84
   1   9   1   40.70   13.28
   2   5  -2   22.90   10.31
   2   9   0    9.26   11.78
   3   2  -3   37.12    7.63
   3  10   0    5.09   15.14
   4   4  -3   45.22    9.60
   4   7  -2   13.89   11.25
   4   9  -1    7.37   15.10
   5   4  -3    0.46    6.35
   5   7  -2    2.85   11.04
  -4   6  10   13.19    3.73
  -1   6   2   93.18   11.24
  -1   8   3   25.35    9.72
   0   9   2   23.39   10.34
   1   8   0   30.65   10.86
   2   8  -1   84.08   16.38
   3   3  -3   53.20    8.79
   3   7  -2    7.94    9.55
   3   9  -1   24.23   15.67
   4   5  -3    2.63    7.20
   5   5  -3    3.21    9.98
   6   1  -3    2.68    5.94
   6   3  -3   10.87    8.15
   6   4  -3    8.45    9.44
  -3   7   7    8.42    5.75
  -2   6   4   74.39    8.97
  -2   8   5   -0.15    6.99
  -1  11   5   -5.61   10.11
   0   5   0   -2.62    5.94
   1   6  -1  206.42   17.38
   1  10   1   -2.54   12.66
   1  11   2   -9.04   11.57
   2   6  -2   90.63   13.91
   2  10   0    9.08   14.45
   2  11   1    6.02   14.11
   3   4  -3   47.70    9.80
   4   6  -3   12.20   11.43
   4   8  -2   19.75   12.95
   5  -1  -3   41.23    5.25
   5   6  -3    1.33   10.88
  -1  10   4    5.69    9.18
   0   8   1   19.71    9.00
   0  11   3   -0.44   10.61
   3   5  -3   39.03   10.15
   3   8  -2   17.26   10.96
   3  10  -1    3.41   15.62
   4  -1  -3   60.30    4.96
   6   0  -3    0.33    4.49
  -3   5   6   52.16    6.08
  -3   9   8   11.81    7.86
  -2   7   4   31.14    8.58
  -2  10   6    4.30    8.36
  -1   7   2   59.67   10.23
  -1   9   3   24.96   10.47
   0   6   0  325.49   19.41
   0  10   2   14.11   11.14
   1   7  -1   40.79   11.53
   1   9   0   -1.40   10.15
   2   7  -2  164.82   17.90
   2   9  -1    5.75   11.38
   3   0  -3  397.27   12.23
   3   6  -3  183.48   18.22
   4   7  -3   14.81   11.28
   4   9  -2   10.13   13.19
   5   7  -3   -3.09    9.22
  -2   9   5   -2.43    7.74
   0   9   1   32.30   11.57
   1  11   1    2.16   11.89
   2  11   0   -5.44   13.00
   3   7  -3   22.07   12.30
   3   9  -2   -1.24   12.65
   4   8  -3    1.47   13.08
   5   3  -4   12.12    7.79
   5   4  -4    4.95    8.64
  -4   7  10    1.63    4.02
  -3   8   7   -1.13    6.87
  -1   8   2   91.95   13.39
  -1  11   4   11.01    9.91
   0   7   0    1.23    7.57
   0  11   2    8.72   13.15
   1   4  -2  712.59   25.50
   1   8  -1   22.04   10.33
   1  10   0   28.51   13.27
   2   4  -3  760.74   28.01
   2   8  -2    6.40   10.69
   2  10  -1   -0.48   13.04
   4   3  -4   87.55   11.53
   4   4  -4   18.95    8.89
   4   5  -4    4.71    8.82
   5   5  -4    5.85   10.39
  -3   6   6    5.50    4.38
  -2   8   4   37.39    8.83
  -1   3   1  538.79   14.53
  -1   4   1  669.91   19.38
  -1   5   1    8.35    6.60
  -1  10   3    8.83    8.53
   0   8   0   25.52   10.71
   0  10   1   -1.82   11.44
   1   3  -2  294.73   14.91
   1   5  -2  156.12   14.15
   2   3  -3  451.59   19.46
   2   5  -3  155.83   15.21
   2   9  -2   17.12   14.15
   3   8  -3    2.20   10.67
   3  10  -2    0.28   12.97
   4   6  -4    4.64   10.74
   4   9  -3    5.12   12.82
   5   6  -4    9.78    9.82
   6   4  -4    7.29    8.36
  -2   4   3  781.21   17.46
  -2  10   5   13.36    8.94
  -1   6   1  206.61   14.99
  -1   9   2   14.64    9.72
   1   2  -2 1115.10   23.55
   1   6  -2   80.21   12.39
   1   9  -1   77.54   15.79
   1  11   0    2.60   13.58
   2   2  -3   56.31    7.56
   2  11  -1    3.14   13.41
   3   4  -4   46.71   10.84
   4   7  -4   23.26   13.19
   5   1  -4    7.00    5.29
   5   7  -4    1.87   10.56
   6   2  -4    4.29    6.29
  -3   9   7    5.89    7.32
  -2   5   3  145.72    9.87
  -1  11   3   13.43   11.35
   0   9   0   -0.48   10.88
   1   7  -2   60.47   12.65
   2   7  -3   34.42   10.90
   2  10  -2   -0.94   13.75
   3   3  -4   23.77    8.11
   3   5  -4  132.70   15.10
   3   6  -4  112.59   16.08
   3   9  -3   23.39   13.32
   4   1  -4   13.11    5.61
   4   8  -4    6.34   13.41
  -3   7   6    0.39    5.06
  -2   6   3  158.24   11.84
  -2   9   4   10.98    8.59
  -1   7   1   31.23    8.70
   0   4  -1  113.25   10.65
   0   5  -1  375.12   19.10
   0   6  -1   82.58   11.41
   0  11   1   -0.81   11.85
   1   8  -2  103.96   16.44
   1  10  -1    2.79   11.36
   2   8  -3    2.04    9.01
   3   7  -4   20.22   10.27
   3  10  -3   -8.35   14.37
   6   1  -4    0.52    5.25
  -2   7   3   25.16    7.59
  -1   8   1   22.93    9.65
  -1  10   2   -2.47    8.60
   0   3  -1  933.94   22.48
   0   7  -1  158.61   15.95
   0  10   0   28.14   13.77
   2   9  -3   11.15   13.65
   2  11  -2   -4.82   14.96
   3   2  -4   14.33    6.40
   3   8  -4    2.92   10.83
   4   9  -4   -1.36   12.42
   5   4  -5   -0.07    8.04
   5   5  -5   15.04   10.91
   5   6  -5   -7.17    9.70
   1   9  -2   24.57   12.21
   1  11  -1    0.14   12.92
   4   5  -5   62.54   11.64
   4   6  -5    0.28    8.71
   5   7  -5    2.27    9.28
  -3   7  -9    4.48    7.29
  -1   7  -9   11.42    7.34
  -1   9 -10    7.51    9.51
   0   1  -2 2957.27   26.38
   0   3  -5  325.95   15.53
   0   6  -8    7.30    8.53
   1   4  -5  157.69   13.61
   1   5  -6  191.07   16.32
   1   6  -7   24.19    8.93
   1  10  -9    1.24   11.79
   2   3  -2 1341.41   32.67
   2   8  -7   -4.05    9.94
   2  10  -8  -14.79   13.27
   3   8  -5   12.60   11.55
   3  10  -6    8.91   13.85
   4   6   0   21.29    9.81
   4   7  -1   10.19    9.75
   4   8  -2   15.25   12.34
   4   9  -3    3.53   13.59
  -2   3  -6  230.36   10.83
  -2   4  -7   62.70    7.74
  -2   5  -8   33.69    7.77
  -2   8 -10    0.96    8.26
   0   9 -10    3.86   11.49
   1   3  -4  632.09   22.55
   1   7  -8   44.75   12.26
   1   9  -9    2.40   10.80
   2   9  -8    3.28   13.51
   3   3   1   69.58    8.78
   3   4  -1   25.04    8.74
   3   9  -6    1.82   11.59
   4   3   8   19.28    4.65
  -4   6  -8    3.84    4.91
  -1   4  -7   15.00    6.50
  -1   5  -8  200.64   15.49
  -1   8 -10   -4.56    8.14
   0   7  -9   -1.68    6.87
   1   8  -9    1.37   11.69
   2   1   2  177.63    7.22
   2   5  -5  218.37   18.14
   2   6  -6    3.46    7.79
   2   7  -7    6.21   10.62
   3   6  -4  146.39   16.84
   3   7  -5   11.02   10.57
   4   5   1    5.37    7.01
   4   7  -2    8.01   11.49
   4   8  -3   20.65   13.79
  -3   4  -7   11.98    4.52
  -3   5  -8    7.53    5.76
  -2   6  -9   12.21    7.37
  -1   1  -3  271.68    6.89
  -1   3  -6   28.36    6.30
  -1   6  -9    9.52    7.70
   0   2  -4  272.25   12.50
   0   8 -10    5.89   11.22
   2   4  -4  293.44   18.67
   2   8  -8    5.75   12.89
   3   2   3   60.24    6.87
   3   5  -3   50.40   10.84
   3   8  -6    5.27   11.41
   4   3   7   37.18    5.83
   4   6  -1   -4.68    6.59
   4   9  -4    5.78   12.69
  -2   7 -10    4.10    8.51
  -1   7 -10    0.19    7.76
   1   5  -7   13.47    8.36
   1   6  -8    4.95    7.53
   1   9 -10    4.10   10.67
   2   9  -9    8.43   15.06
   3   9  -7   -4.03   12.16
   4   5   0   16.04    8.45
   4   7  -3    9.06   12.02
   4   8  -4    0.02   12.72
  -3   3  -6   23.88    4.25
  -3   6  -9   -2.15    5.70
   0   4  -7  193.78   14.46
   0   5  -8    4.18    7.08
   0   6  -9    1.25    8.23
   0   9 -11    0.40   11.97
   1   2  -3 5843.15   57.32
   1   4  -6   32.39    8.66
   1   7  -9   11.39   10.03
   2   2  -1  145.63   10.78
   2   3  -3  484.65   21.40
   2   6  -7    8.82    9.72
   3   3   0    5.10    5.05
   3   4  -2   33.66    8.70
   3   6  -5   22.19   10.00
   3   7  -6   -2.23    9.81
   3   8  -7    0.79   12.98
   4   3   6    1.33    4.50
   4   6  -2    6.24    9.54
   4   9  -5   -5.61   12.08
  -2   2  -5  143.64    6.67
  -1   8 -11    5.78    9.48
   0   7 -10    0.18    8.36
   1   1  -1 1679.95   23.28
   1   8 -10    5.59   10.84
   2   5  -6   78.77   13.00
   2   7  -8   -4.86    9.18
   2   8  -9    8.39   13.18
   3   5  -4  140.12   15.97
   3   9  -8   -7.60   14.20
   5   6   3    8.05    8.76
   5   7   1    6.21    9.66
  -3   7 -10    3.13    7.30
  -1   2  -5   51.67    6.34
   0   3  -6  426.46   18.37
   0   8 -11    4.10   11.13
   1   3  -5 2892.82   49.03
   1   9 -11    3.30   13.26
   2   4  -5  381.29   21.72
   2   9 -10   -6.90   13.69
   4   3   5   20.34    5.54
   4   5  -1   11.42    8.55
   4   7  -4   22.98   11.78
   4   8  -5    7.25   11.86
  -2   5  -9    7.68    6.86
  -1   5  -9  327.69   19.66
  -1   6 -10    9.94    8.00
   1   5  -8   -2.44    9.24
   1   6  -9   32.43   10.93
   3   3  -1   58.39    9.46
   3   4  -3   48.42   10.13
   3   6  -6   -3.11    9.15
   3   7  -7    1.47   10.59
   3   8  -8   11.09   12.66
   4   4   1   26.57    7.76
   4   6  -3    8.94    9.50
   5   6   2    6.79    7.82
   5   7   0    2.12    8.47
  -2   4  -8   76.65    8.90
  -2   6 -10   -0.63    6.64
  -1   4  -8  146.38   12.66
  -1   7 -11    0.85    9.44
   0   5  -9  162.88   16.06
   0   6 -10   35.02   10.84
   1   4  -7    9.40    8.93
   1   7 -10    4.75    9.93
   1   8 -11    0.79   12.28
   2   5  -7   45.26   11.62
   2   6  -8   20.70   10.75
   2   7  -9    6.11   10.71
   2   8 -10   -3.86   12.88
   3   5  -5  515.65   28.53
   3   9  -9   22.55   14.98
   4   5  -2   20.35    9.63
   4   7  -5    4.68   10.73
   4   8  -6   -1.48   11.61
   5   5   5    0.56    6.81
   5   7  -1   -5.97    9.83
  -2   7 -11    2.94    7.23
   0   4  -8   22.13    8.82
   0   7 -11   -5.88    9.60
   2   2  -2   95.02   10.17
   2   3  -4   60.49    9.82
   2   9 -11    0.37   14.44
   4   3   4    1.21    4.61
   4   4   0   61.46   10.42
   4   6  -4    7.52    8.82
   5   6   1    5.36    8.99
  -1   3  -7   11.46    5.64
  -1   8 -12   11.12    9.85
   0   2  -5  600.32   19.28
   0   8 -12   18.86   11.83
   1   2  -4   89.72   10.39
   2   4  -6   13.15    8.52
   3   4  -4   28.84    9.43
   3   6  -7   36.45   11.79
   3   7  -8   -2.55   10.31
   3   8  -9    9.35   12.78
   4   7  -6   -3.73   12.30
   4   8  -7    1.50   14.16
   5   5   4    9.10    6.87
   5   6   0    4.71    8.83
   5   7  -2    4.11   10.73
  -4   5  -8   -0.47    3.57
  -3   6 -10   -4.55    6.04
  -2   3  -7   40.04    6.47
   1   3  -6    3.91    6.88
   1   5  -9   38.51   11.41
   1   6 -10    7.80    9.34
   1   7 -11   13.04   10.92
   2   6  -9   -7.86    8.61
   2   7 -10    4.47   10.64
   2   8 -11    3.94   14.12
   3   3  -2    6.67    6.11
   3   5  -6   38.76   10.99
   4   3   3   12.87    5.60
   4   4  -1   36.57    9.46
   4   5  -3   -3.33    6.66
   4   6  -5   -3.40   11.09
  -3   5  -9    4.45    5.68
  -1   6 -11   27.00   10.22
   0   1  -3 4643.93   38.66
   0   3  -7  261.44   15.63
   1   8 -12   13.40   12.05
   2   5  -8   61.63   12.18
   3   7  -9    7.92   13.63
   3   8 -10   17.46   16.19
   4   8  -8    7.01   15.13
   5   6  -1    7.67    9.78
   5   7  -3    1.53   10.31
  -1   5 -10    0.78    5.33
  -1   7 -12  -10.77    7.69
   0   5 -10    8.91    8.49
   0   6 -11    4.75    7.57
   0   7 -12    0.95   10.65
   1   4  -8  231.25   17.98
   2   3  -5  374.16   20.38
   2   4  -7   64.93   13.29
   3   4  -5   12.88    9.09
   3   6  -8   24.60   12.23
   4   5  -4    5.37    7.85
   4   7  -7    0.07   11.31
   5   5   1    0.86    9.12
   5   6  -2   -6.85    9.67
   5   7  -4    1.82   11.42
  -3   4  -8   16.72    5.26
  -2   5 -10   10.14    7.75
  -2   6 -11    7.04    7.00
  -2   7 -12    2.63    8.51
  -1   4  -9  269.19   16.93
   0   4  -9   16.34    9.03
   0   8 -13    1.97   10.72
   1   1  -2 9625.00   61.84
   2   2  -3   52.99    8.60
   2   6 -10   26.80   12.08
   2   7 -11    6.13   11.17
   2   8 -12   -5.03   14.67
   3   3  -3   61.32    9.90
   3   5  -7    7.59    8.95
   4   4  -2    0.89    6.04
   4   6  -6   35.21   12.93
   1   3  -7   86.45   12.13
   1   5 -10   25.22   10.90
   1   6 -11   13.05   10.17
   1   7 -12   -8.82    9.15
   1   8 -13    2.36   13.10
   2   5  -9    0.78    8.02
   3   6  -9   30.99   14.54
   3   7 -10   22.96   13.32
   3   8 -11    7.29   13.72
   4   5  -5   78.53   15.55
   4   7  -8    0.55   11.55
   5   5   0   13.95    9.37
   5   6  -3    6.61   11.00
   5   7  -5   -6.36   13.49
  -2   4  -9   60.15    8.32
  -1   2  -6    4.72    4.58
   1   2  -5  140.62   11.90
   2   3  -6    8.69    9.00
   3   4  -6  281.53   21.48
   4   4  -3   64.61   12.04
   4   6  -7   28.47   12.71
   5   5  -1   -2.28    8.78
  -1   3  -8    9.84    5.91
  -1   6 -12    6.45    9.05
  -1   7 -13    9.54    9.58
   0   2  -6  223.32   13.67
   0   3  -8  118.36   12.33
   0   5 -11   39.97   10.94
   0   6 -12    5.29    8.61
   0   7 -13   -1.00    9.81
   1   4  -9   15.61    8.76
   2   4  -8   15.34    9.32
   2   6 -11   10.72   12.76
   2   7 -12    4.54   11.45
   3   2  -1  264.86   15.07
   3   3  -4   36.20    9.02
   3   5  -8   41.92   12.84
   4   3   0   21.25    7.33
   4   7  -9  -10.31   13.46
   5   4   4    3.28    5.99
   5   4   5    3.47    5.39
   5   4   6    2.99    4.97
   5   6  -4   14.15   10.86
   5   7  -6   10.95   14.38
  -1   5 -11   29.41    8.94
   1   6 -12   17.21   11.00
   1   7 -13    5.02   10.69
   2   2  -4  250.27   15.44
   2   5 -10    7.12    8.93
   3   6 -10    3.55   11.29
   3   7 -11   -5.76   12.91
   4   4  -4   30.18   10.66
   4   5  -6    2.10    9.70
   5   4   3    4.69    7.11
   5   4   7    0.96    4.10
   5   5  -2   17.39   11.02
  -3   6 -11    2.91    6.31
  -2   6 -12    2.94    8.29
  -1   4 -10  110.99   12.44
   0   4 -10  395.82   23.04
   1   5 -11   12.75    8.80
   3   3  -5   45.99   11.54
   3   4  -7  241.35   20.42
   3   5  -9    7.82   12.34
   4   3  -1   18.44    7.77
   4   7 -10    9.48   15.33
   5   5  -3   12.51   10.77
   5   6  -5    4.31    9.86
  -3   5 -10    4.95    5.34
  -2   5 -11    3.67    7.05
  -1   1  -4  373.95    9.85
   1   1  -3 1484.67   27.37
   1   2  -6  721.12   25.67
   1   3  -8  108.48   12.84
   1   4 -10  120.10   15.61
   2   1  -1  890.52   21.17
   2   3  -7  130.33   14.38
   2   4  -9    7.64    8.22
   2   6 -12   14.16   13.49
   2   7 -13  -21.13   11.34
   3   2  -2   60.19    9.28
   3   7 -12    7.56   13.19
   4   4  -5   34.56   11.75
   4   5  -7   53.62   13.89
   4   6  -9   -4.69   12.76
   5   6  -6   13.88   12.64
  -2   2  -6   82.08    6.04
  -2   3  -8   38.99    6.51
   0   1  -4  889.94   19.67
   0   6 -13    8.02    9.16
   0   7 -14   25.26   11.94
   1   6 -13   12.97   12.33
   1   7 -14   -4.93   12.84
   2   2  -5  631.34   25.26
   2   5 -11   24.79   13.40
   3   4  -8  111.83   16.58
   3   6 -11    7.18   12.10
   4   3  -2   91.57   12.36
   5   4   0    3.03    7.44
   5   5  -4    2.22   10.52
  -3   3  -7   54.47    4.89
  -1   6 -13    8.73    8.69
   0   3  -9   87.13   11.91
   0   5 -12   10.12    7.61
   1   5 -12    9.02   11.19
   3   3  -6   66.96   12.09
   3   5 -10    8.27   11.21
   4   4  -6   73.21   14.65
   4   5  -8   -8.69    9.55
   5   4  -1   11.29    8.83
   5   6  -7    1.63   11.93
  -2   4 -10   16.69    6.99
  -1   3  -9   48.90    8.70
  -1   5 -12   20.99    7.78
   0   2  -7  676.86   23.01
   0   4 -11   60.87   11.78
   1   3  -9  293.56   20.77
   2   3  -8  156.51   16.12
   2   4 -10   62.58   13.25
   2   6 -13   -2.74   12.66
   2   7 -14    4.71   12.39
   3   2  -3   27.08    7.45
   3   6 -12   -1.52   13.28
   3   7 -13    6.35   13.56
   4   3  -3    9.39    7.18
   4   6 -10   18.93   13.51
   5   5  -5   17.38   11.16
  -3   4  -9   13.12    5.22
  -1   2  -7   13.46    5.53
   1   2  -7   15.18    8.68
   1   4 -11   19.60    9.00
   2   1  -2   17.99    5.76
   2   5 -12   35.10   14.53
   3   4  -9   13.04   10.49
   3   5 -11    2.02   12.73
   4   4  -7   39.99   13.79
   4   5  -9   24.63   12.70
   5   4  -2   14.76    7.67
   5   5  -6   -7.60   11.07
   5   6  -8   13.55   13.23
  -4   5  -9    2.14    3.19
  -2   6 -13   -1.31    7.51
  -1   4 -11   14.39    7.34
   0   5 -13    3.94    9.81
   0   6 -14    7.66    9.16
   1   1  -4   81.24    8.73
   1   6 -14   11.66   10.82
   2   2  -6  157.84   14.26
   3   1   4   28.70    3.53
   3   2  -4    2.82    7.70
   3   3  -7   81.51   13.59
   4   2   2   25.28    6.55
   4   2   3   -1.00    4.05
   4   2   4   44.97    5.84
   4   2   5   62.17    6.02
   4   3  -4   90.28   12.62
   4   6 -11   11.70   13.76
   5   4  -3    6.50    8.75
  -2   5 -12    1.45    6.96
  -1   6 -14   -0.80    8.41
   1   5 -13   13.61   10.43
   2   3  -9   10.67    9.20
   2   4 -11   15.33   10.56
   2   6 -14   -2.00    9.96
   3   1   3   -0.11    3.21
   3   4 -10   77.00   16.52
   3   6 -13    4.49   12.70
   4   3  -5   10.82    9.24
   4   4  -8   26.07   13.40
   4   5 -10    5.45   13.62
   5   4  -4   10.30    9.61
   5   5  -7    2.58   10.58
   5   6  -9    6.44   12.84
  -1   5 -13   11.50    9.07
   0   1  -5  635.16   18.68
   0   3 -10   43.42    9.57
   0   4 -12    5.21    8.39
   1   3 -10   97.04   13.64
   1   4 -12   69.94   14.62
   2   5 -13    3.98   10.75
   3   1   2   13.53    4.58
   3   2  -5   42.28   10.57
   3   3  -8   45.53   11.12
   3   5 -12    0.37   11.13
   4   6 -12    6.75   13.85
  -3   5 -11    2.92    5.30
   0   2  -8   18.39    6.52
   0   6 -15   28.34   12.41
   1   2  -8  294.62   18.57
   1   6 -15    0.87   10.80
   2   2  -7  267.98   18.63
   3   6 -14   14.88   15.97
   4   2  -1   30.18    7.89
   4   2   6   56.50    4.21
   4   3  -6   99.93   15.10
   4   4  -9   21.41   13.55
   4   5 -11    9.33   14.35
   5   3   2    4.14    6.32
   5   3   3    6.76    6.66
   5   4  -5    1.13    7.77
   5   5  -8    1.72   10.47
  -2   3  -9   56.40    7.26
  -2   4 -11    6.56    6.76
  -1   3 -10  299.27   17.50
  -1   4 -12   35.91    9.81
   0   5 -14   -2.19    9.57
   1   1  -5  115.15   10.64
   1   5 -14   -1.13    9.18
   2   3 -10    0.84    7.75
   2   4 -12    0.56    9.75
   2   6 -15   11.15   13.01
   3   3  -9   96.04   16.23
   3   4 -11   10.12   11.11
   3   5 -13    0.37   13.71
   5   3   4   12.89    5.71
   5   4  -6   27.89   13.15
   5   5  -9    3.03   13.70
  -1   2  -8    3.23    5.11
   1   3 -11   30.24   11.13
   2   1  -4   50.82    8.94
   2   2  -8   37.44   11.37
   2   5 -14    2.36   12.18
   3   2  -6  139.05   14.75
   4   2  -2   58.38    9.24
   4   3  -7   41.32   11.29
   4   4 -10   -4.06   11.93
   4   5 -12   -3.87   14.66
   5   3  -2   12.64    8.89
   5   3  -1   19.18    8.50
  -2   5 -13   -2.33    7.08
  -1   1  -5 1784.54   24.23
  -1   5 -14   -2.01    7.43
   0   3 -11  213.12   17.25
   0   4 -13    2.47    8.41
   1   2  -9    4.48    8.73
   1   4 -13    9.89    9.80
   3   1  -1  232.37   13.45
   3   4 -12   30.00   13.17
   4   2  -3   38.47    9.65
   5   3  -3   41.61   10.75
   5   3   5    6.93    4.29
   5   4  -7   -4.67    9.69
   5   5 -10    2.77   12.31
  -2   2  -7   25.00    5.04
   0   1  -6  671.89   20.99
   1   1  -6  131.25   13.08
   1   5 -15    6.94    9.68
   2   1  -5   49.90   10.04
   2   3 -11   42.26   11.45
   2   4 -13    4.93   10.61
   2   5 -15   -2.24   13.33
   3   1  -2  387.71   18.05
   3   2  -7   60.20   11.83
   3   3 -10    8.81    9.21
   3   5 -14   -9.21   11.31
   4   2  -4   15.91    9.02
   4   3  -8   74.74   13.87
   4   4 -11   -2.33   13.00
   4   5 -13   -0.51   14.82
   5   3  -4   12.37    9.46
   5   4  -8   33.79   13.21
  -3   4 -10    7.02    5.21
  -1   3 -11   44.41    9.01
   0   5 -15    4.64    9.73
   1   3 -12   43.54   12.00
   2   2  -9   35.55   10.34
   3   4 -13   13.43   14.14
   5   3  -5   26.76   11.76
   5   4  -9   -1.56   12.76
   6   4  -2    0.69    8.30
   6   4  -1    5.36    9.01
  -1   4 -13   10.62    8.50
   0   3 -12  114.08   14.38
   1   4 -14    0.25    9.14
   2   3 -12   10.93    9.22
   2   4 -14   16.95   13.69
   3   1  -3  116.82   11.17
   3   2  -8   39.83   11.20
   3   3 -11   78.77   15.61
   3   5 -15    8.58   13.66
   4   2  -5   84.18   12.55
   4   3  -9   49.94   13.61
   4   4 -12   11.60   14.42
   5   3   6    3.56    3.32
   6   4  -4    4.02    9.72
   6   4  -3   11.21    9.86
  -3   5 -12    4.89    5.46
  -2   3 -10    5.93    5.42
  -2   4 -12   13.31    7.49
  -1   2  -9   -1.08    5.12
  -1   5 -15    2.31    9.04
   0   2 -10  215.69   16.75
   0   4 -14    6.04    7.71
   1   2 -10   43.82   10.51
   1   5 -16    4.40   10.81
   2   1  -6   52.84    9.88
   2   2 -10   -2.15    9.84
   3   1  -4  168.29   14.46
   4   2  -6    2.10    7.22
   4   3 -10   21.62   13.82
   5   3  -6   23.71   10.86
   5   4 -10    2.15   10.65
   6   4  -5   -5.52    9.73
  -3   3  -8   18.79    4.10
  -2   5 -14    8.06    8.13
   0   1  -7    9.36    6.78
   1   3 -13   13.80   10.53
   3   2  -9    3.03    7.79
   3   3 -12    0.10   10.60
   3   4 -14   -1.68   11.30
   4   2  -7   14.37   10.23
   4   4 -13   -0.66   14.41
   5   3  -7   28.21   11.97
   1   2 -11  179.72   18.11
   1   4 -15    2.72    9.92
   2   1  -7   77.76   11.51
   2   3 -13    6.71   10.41
   2   4 -15    1.05   11.06
   3   1  -5   50.74    9.70
   4   3 -11    8.70   11.29
   5   3  -8    4.46   10.24
   5   4 -11   -1.57   12.23
  -1   1  -6  652.92   16.83
  -1   3 -12   17.57    8.17
  -1   4 -14   30.62   10.12
   0   3 -13    7.38    7.30
   0   4 -15    1.95   10.38
   1   0  -1  168.45    7.84
   1   1  -8   50.77    9.43
   2   2 -11   -0.94    7.84
   3   1  -6  144.40   15.45
   3   2 -10   44.63   11.80
   3   3 -13    5.40   11.22
   3   4 -15   10.38   13.43
   4   2  -8   46.66   11.67
   4   4 -14  -12.60   12.11
   5   3  -9    8.99   13.00
   0   2 -11    8.50    8.41
   1   3 -14   10.67   11.40
   1   4 -16    0.65   10.78
   2   1  -8   57.67   11.06
   2   3 -14    2.29   10.56
   2   4 -16    3.62   13.48
   4   2  -9   29.62   13.50
   4   3 -12   10.50   13.34
   5   2  -4   70.01   12.61
   5   2  -3    1.98    7.44
   5   2  -2   45.97    9.77
   5   2   1   56.06    8.74
  -2   2  -8  104.31    7.67
  -2   4 -13    2.09    6.69
  -1   2 -10   49.76    8.61
   0   1  -8  124.63   11.31
   1   0  -2 2149.06   28.67
   1   2 -12    6.38    9.51
   2   2 -12   35.18   11.23
   3   1  -7   20.07    9.20
   3   2 -11   10.79   10.84
   3   3 -14    6.70   14.18
   4   1  -3   49.29   10.03
   4   1  -2   49.76    9.32
   5   2  -5    9.01    9.41
   5   3 -10    7.48   11.57
   6   3  -5   -2.17    9.57
   6   3  -4   -1.82    8.95
   6   3  -3    5.39    8.75
   6   3  -2    4.61    7.63
  -3   4 -11   -0.89    4.29
  -2   3 -11   21.72    6.75
  -1   3 -13   20.25    9.48
  -1   4 -15    4.47    9.49
   0   3 -14    7.89    9.15
   0   4 -16    9.48   10.57
   1   0  -3  113.49    9.63
   1   1  -9   57.19   10.51
   2   1  -9   11.29    8.79
   2   3 -15   -4.79   12.14
   3   1  -8   11.84    9.18
   3   2 -12   40.51   14.92
   4   1  -4   19.86    8.75
   4   1   1   90.24    8.80
   4   2 -10   35.26   12.96
   4   3 -13    9.85   12.66
   5   2  -6   27.21   10.02
   5   2   2   10.21    6.17
   5   3 -11    9.67   12.84
   6   3  -6   15.24   11.54
   6   3   1    4.57    6.82
   0   2 -12  131.67   14.88
   1   3 -15   -4.63    9.06
   2   0  -2  252.59   13.09
   2   2 -13   10.89   11.49
   3   3 -15    0.13   13.65
   4   1  -5   44.89   10.14
   4   2 -11    4.48   12.78
   4   3 -14   22.89   16.27
   5   2  -8   23.37   13.06
   5   2  -7   33.06   11.58
   5   3 -12   15.86   15.10
   6   3  -7    2.51   10.39
  -1   1  -7  134.06    9.38
   0   1  -9  115.57   12.20
   1   0  -4   39.59    7.15
   1   1 -10   17.39    8.68
   1   2 -13   58.79   12.15
   2   0  -3   78.14    9.08
   2   1 -10    0.83    8.56
   3   1  -9  117.96   15.34
   3   2 -13   33.52   15.17
   4   1  -7   25.80   10.70
   4   1  -6   -4.04    6.70
   4   1   2   45.89    6.61
   5   2  -9    1.93   12.14
   5   2   3   14.27    5.70
  -2   4 -14    6.65    7.33
  -1   2 -11   31.72    8.07
   0   3 -15   -7.06    9.71
   1   3 -16    8.69   11.83
   2   0  -4  406.47   18.61
   2   0   1  734.90   13.93
   2   2 -14   14.13   13.26
   2   3 -16   -2.05   11.52
   3   1 -10   35.54   12.57
   3   3 -16    4.37   15.01
   4   1  -8    2.23    9.71
   4   2 -12   -5.30   10.45
  -1   3 -14    2.68    7.82
   0   2 -13   10.35    8.85
   1   0  -5  255.36   14.49
   1   1 -11   91.93   14.68
   1   2 -14    2.73   10.81
   2   0  -5   42.79    8.79
   2   1 -11   44.40   11.42
   3   2 -14   -3.21   11.20
   4   2 -13   45.18   17.03
   5   2 -10   11.41   11.71
  -2   2  -9   14.94    5.28
  -2   3 -12    1.00    5.90
  -1   1  -8   21.11    6.62
   0   0  -3  947.31   17.01
   0   1 -10   82.27   10.93
   1   0  -6  409.97   19.03
   2   0  -6  108.15   12.34
   2   3 -17    0.28   11.83
   3   0  -3  364.05   18.63
   3   1 -11   72.87   14.92
   4   1  -9    2.68    8.59
   5   2 -11  -10.37   10.33
  -3   3  -9   33.56    4.54
  -1   2 -12   16.82    7.71
   0   0  -4 1348.75   23.52
   0   3 -16   25.50   11.65
   1   3 -17    1.09   11.20
   2   0  -7  442.34   22.92
   2   1 -12   57.82   12.94
   2   2 -15   11.28   11.52
   3   0  -5  216.10   16.28
   3   0  -4   47.14    8.84
   3   0  -2   59.57    8.15
   3   1 -12   -2.45   12.21
   3   2 -15   10.65   12.79
   4   1 -10    1.98    9.83
   4   1   3  192.18    9.21
   4   2 -14  -11.37   12.93
   5   1  -6    2.43    9.00
   5   1  -5   35.83   10.85
   5   1  -4   -1.67    7.38
   5   1  -3   51.25   10.35
   5   2 -12   -1.08   12.07
   5   2   4    1.94    4.16
   6   2  -7   -3.67   10.32
   6   2  -6   -3.23    8.29
   6   2  -5   -0.86    8.07
   6   2  -4   11.42    9.04
   6   2  -3   -6.05    6.91
   6   2  -2   -5.32    7.06
  -3   4 -12   10.02    4.90
   0   1 -11   22.66    9.15
   0   2 -14   18.54    9.70
   1   1 -12  270.81   20.97
   1   2 -15    2.97    9.53
   2   0  -8   -3.78    7.40
   3   0  -7   17.04   10.43
   3   0  -6   81.58   12.00
   4   1 -11   14.03   11.69
   4   2 -15   16.40   16.26
   5   1  -7   17.99   10.46
   5   1  -2    1.58    6.96
   5   2 -13   14.14   13.96
   6   2  -8    9.73   10.22
  -1   3 -15   17.27    8.62
   0   0  -5 1592.16   28.34
   1   0  -8  175.75   14.63
   2   0  -9   76.08   13.96
   2   1 -13   17.46   10.58
   2   2 -16   11.79   12.22
   3   0  -8   -2.88   10.12
   3   1 -13   20.88   12.79
   3   2 -16    3.20   12.87
   4   1 -12   28.69   13.55
   5   1  -9   27.41   13.93
   5   1  -8   13.84   10.91
   6   2   0    2.94    6.85
  -2   3 -13    3.15    6.95
  -1   1  -9   41.79    7.47
  -1   2 -13   15.93    8.83
   0   0  -6  248.58   13.63
   0   2 -15    5.17   10.02
   0   3 -17    3.86    8.84
   1   1 -13   20.69    9.59
   1   2 -16   -2.76    9.41
   2   0   2  518.84    8.86
   2   1 -14   16.13   13.53
   3   0  -9   35.14   11.07
   3   1 -14   17.68   14.87
   4   1 -13   -1.72   13.78
   5   1 -10   27.71   13.04
  -2   2 -10   35.21    6.19
   0   1 -12    5.86    7.09
   1   0  -9   22.59    8.46
   2   0 -10  100.66   14.75
   2   2 -17    3.42   11.88
   3   0 -10   56.05   13.95
   4   0  -7   31.54    9.87
   4   0  -6    7.72    8.09
   4   0  -5   18.30    8.24
   4   0  -4   31.52    8.41
   4   0  -3   27.15    8.70
   5   1 -11   -5.12   12.08
   6   2   1    1.38    6.30
  -1   1 -10   33.23    8.21
  -1   3 -16    0.80    8.11
   0   0  -7  230.20   13.69
   1   0 -10   37.45   11.27
   1   1 -14   65.39   13.13
   1   2 -17   14.02   12.25
   2   0 -11    1.24    7.89
   2   1 -15   13.98   13.74
   3   0 -11   -9.33   10.05
   3   0   1   19.40    4.89
   3   1 -15   24.97   14.20
   4   0  -9    0.39   10.13
   4   0  -8   16.90    9.34
   4   0  -2   24.70    7.93
   4   1 -14   16.51   15.01
   5   1 -12    0.01   12.09
  -1   2 -14    2.41    8.51
   0   0  -8    3.05    7.00
   0   1 -13   71.40   12.54
   0   2 -16   -3.09    9.45
   4   0 -10    4.75   10.47
   4   1 -15   14.29   14.56
   5   1 -13    3.36   12.87
   5   1   1   44.29    7.69
   6   1  -9    2.21   12.63
   6   1  -8   -0.37   10.72
   6   1  -7    0.20   10.25
   6   1  -6    1.81    9.63
   6   1  -5   -3.23    8.54
  -3   4 -13    5.02    4.68
  -2   3 -14   -0.44    6.50
   1   0 -11   86.63   13.50
   1   1 -15   34.05   11.34
   2   1 -16   20.50   13.10
   3   0 -12   43.00   14.03
   3   1 -16   13.23   13.79
   4   0 -11   14.73   11.93
   6   1  -4   -7.65    7.28
   6   1  -3    2.02    8.77
  -2   2 -11   50.12    7.37
  -1   1 -11   14.00    6.62
   0   0  -9   12.58    7.62
   0   1 -14    3.81    8.54
   0   2 -17    9.77   10.75
   1   0 -12  242.68   20.96
   2   0 -13   46.70   12.70
   3   0 -13   28.69   13.59
   4   0 -12   -2.32   10.91
   4   1   4  112.10    5.53
   5   0  -9   32.86   14.30
   5   0  -8    2.06    8.60
   5   0  -7    5.90    8.27
   5   0  -6   17.04    8.85
   5   0  -5   34.21   10.70
   6   2   2    7.25    5.65
  -3   3 -10    3.69    3.13
  -1   2 -15    6.97    7.72
   0   0 -10   25.44    9.00
   1   1 -16   -3.51    9.73
   2   0 -14  130.06   19.96
   2   1 -17   16.74   13.28
   3   0 -14   53.02   15.82
   4   0 -13   -5.26   11.18
   5   0 -11   34.24   15.51
   5   0 -10   34.88   13.44
   5   0  -4   33.19    8.91
   5   0  -3   11.18    7.45
   5   1   2   42.19    7.08
  -1   1 -12    6.42    6.86
   0   1 -15    3.79    8.88
   1   0 -13   16.31    9.43
   2  -1  -7   95.66   13.54
   2  -1  -6   50.20   11.14
   3  -1  -7    6.59   10.33
   3  -1  -6  148.13   15.94
   3   0 -15   24.43   16.03
   4   0 -14    0.95   12.46
   5   0 -12    8.46   12.99
  -2   2 -12    8.17    6.11
  -2   3 -15    0.42    6.39
   0   0 -11   67.39   11.70
   1   1 -17   -7.52   10.12
   2  -1  -9   13.16   11.02
   2  -1  -8   58.25   11.45
   2  -1  -5   50.55    9.46
   2  -1  -4   58.68    9.54
   2   0 -15   27.73   13.33
   3  -1 -10   37.96   13.90
   3  -1  -9  128.99   16.13
   3  -1  -8   23.40   10.58
   3  -1  -5   45.67    9.67
   3  -1  -4  175.56   14.95
   3   0   2    3.83    3.62
   4   0 -15    9.94   13.99
   5   0 -13    2.35   13.36
   5   0  -2   10.40    7.43
  -1   2 -16   18.28    8.83
   1   0 -14   -0.28    8.23
   2  -1 -10    3.42    9.08
   2  -1  -3  957.48   26.58
   2   0 -16    6.69   13.62
   3  -1 -11   58.10   13.53
   3   0 -16   12.33   14.11
   4  -1 -10   -0.18   12.08
   4  -1  -9    7.82    9.23
   4  -1  -8    3.03    8.32
   4  -1  -7   20.78    9.24
   4  -1  -6   -2.15    8.80
   4   0   1  161.75   10.79
   6   0  -9  -11.38   11.28
   6   0  -8   -5.74   10.28
   6   0  -7   14.19   11.52
  -1   1 -13   45.46    9.73
   0   0 -12    6.53    7.18
   0   1 -16    2.64    7.69
   1  -1  -8   45.56   10.72
   1  -1  -6  145.43   12.94
   1  -1  -5  121.29   12.07
   1   0 -15   30.58   13.57
   2  -1 -11   50.56   11.97
   3  -1 -12    4.24   11.08
   3  -1  -3  113.07   11.30
   4  -1 -11   12.28   11.88
   4  -1  -5   56.81   10.89
   6   0  -6    8.05    8.83
   6   0  -5    8.74    9.60
   6   1   0    6.67    6.59
  -2   2 -13    2.09    6.61
   0   0 -13    0.55    7.92
   1  -1  -9   68.98   11.33
   2  -1 -12   55.64   13.79
   2   0 -17    0.11   12.11
   3  -1 -13   27.17   13.39
   3  -1  -2  353.58   17.48
   4  -1 -13    2.97   14.45
   4  -1 -12   18.98   13.00
   4  -1  -4   25.83    8.23
   5  -1  -9   48.95   15.52
   6   0  -4   -2.39    7.63
  -3   3 -11    6.25    3.56
  -1   1 -14    1.19    7.21
   0   1 -17    9.24    9.56
   1  -1 -11   94.20   15.11
   1  -1 -10   24.89    9.45
   1  -1  -4   62.68    8.51
   1   0 -16    5.35   10.27
   2  -1 -13   41.59   13.50
   2  -1  -2   17.87    6.04
   3  -1 -14   14.77   12.99
   4  -1 -14    6.54   13.34
   4  -1  -3   64.23   10.81
   5  -1 -12    0.43   14.64
   5  -1 -11   -2.84   12.41
   5  -1 -10   21.70   12.82
   5  -1  -8   24.30   10.71
   5  -1  -7   29.57   10.46
   5  -1  -6   -5.52    9.38
   5   1   3    3.17    4.37
   6   0  -3   -1.10    8.19
  -1   0  -7  791.42   20.32
   0   0 -14   -1.59    8.15
   1  -1 -12  270.43   22.00
   1   0 -17    1.23   11.05
   2  -1 -14   26.77   12.94
   3  -1 -15   34.91   15.21
   4  -1 -15    8.96   14.36
   5  -1 -13    2.97   13.41
   5  -1  -5   39.63   11.10
   5   0   0    4.79    5.83
   6   1   1    2.42    5.70
  -2   2 -14    1.35    5.74
  -1   0  -8  156.05   10.81
  -1   0  -6  318.20   11.86
  -1   1 -15   11.69    8.54
   1  -1 -13   28.35   12.04
   1  -1  -3 1495.23   28.19
   2  -1 -15   -2.32   10.88
   3  -1 -16    8.39   13.83
   4  -1  -2   63.29    9.89
   5  -1  -4    6.36    8.23
  -2   1  -7  228.62    7.94
  -1   0  -9   68.00    8.65
  -1   0  -5  508.40   12.79
   0   0 -15   18.96    8.93
   1  -1 -14   73.55   15.78
   2  -1 -16   -5.11   11.08
   4   0   2  292.28   11.88
   6  -1  -9    3.57   11.32
   6  -1  -8    1.08   10.99
   6  -1  -7    1.54   10.57
  -2   1  -8   22.05    4.52
  -1   0 -10    4.94    5.93
  -1   1 -16    2.73    8.91
   0   0 -16   -1.04   10.39
   2  -1 -17    9.71   15.83
   3  -2 -12   26.19   14.87
   3  -2 -11   22.52   12.19
   3  -2 -10   48.89   13.51
   3  -2  -9    2.14    8.46
   3  -2  -8   35.36   11.61
   3  -2  -7   71.36   14.32
   4  -2 -12    5.20   14.13
   4  -2 -11   20.30   12.78
   4  -2 -10   35.80   13.47
   4  -2  -9   52.31   14.01
   4  -2  -8   44.60   13.35
   5  -1  -3   42.32    9.85
   6  -1  -6    1.78    9.78
  -2   1  -9   -0.40    4.20
  -2   2 -15    2.71    6.58
  -1   0 -11    6.58    6.22
   0  -1 -10   82.31   12.05
   0  -1  -9  111.74   11.71
   0  -1  -8  111.73   11.24
   0  -1  -7    9.90    6.12
   1  -1 -15   34.72   12.70
   1  -1  -2 9811.54   63.89
   2  -2 -11   -8.71    9.83
   2  -2 -10   14.61   10.31
   2  -2  -9   24.34   10.43
   2  -2  -8   37.59   10.68
   3  -2 -13   15.99   12.96
   3  -2  -6  130.54   14.96
   4  -2 -14   -5.29   15.25
   4  -2 -13   45.03   17.26
   4  -2  -7   13.34    9.00
   5   0   1    6.24    5.72
   6  -1  -5   13.55    9.94
  -2   1 -10    9.78    4.83
  -1   0 -12    7.99    7.06
   0  -1 -11   24.63    8.44
   0  -1  -6  683.61   21.48
   0   0 -17    3.84   10.23
   1  -1 -16    4.72   10.66
   2  -2 -13    3.87   11.73
   2  -2 -12   25.70   11.05
   2  -2  -7  287.85   19.83
   2  -2  -6  148.17   15.37
   3  -2 -15    2.44   14.87
   3  -2 -14    1.37   12.29
   3  -2  -5   31.35    9.32
   4  -2 -15   12.43   14.93
   4  -2  -6   15.13    8.64
   5  -2 -13    6.47   13.73
   5  -2 -12    6.06   13.13
   5  -2 -11    3.01   11.65
   5  -2 -10   12.90   12.02
   5  -2  -9   11.67   12.45
   5  -2  -8   13.35   12.71
   5  -1  -2    1.87    6.98
  -1   0 -13   36.71    9.39
  -1   0  -4   20.09    3.19
   0  -1 -12    0.08    6.95
   0  -1  -5  613.92   19.03
   1  -1 -17    4.78   11.71
   2  -2 -14   18.77   12.59
   3  -2 -16    4.36   13.87
   4  -2  -5   85.31   12.82
   5  -2  -7   20.24   10.87
   6  -1  -4   -0.09    8.02
   0  -1 -13   60.32   11.27
   1  -2 -10   48.08   12.86
   2  -2 -15   12.38   13.56
   2  -2  -5  632.67   25.53
   3  -2  -4    9.36    7.26
   4  -2  -4   12.84    9.19
   5  -2  -6   24.75    9.88
   0  -1 -14    6.50    7.70
   1  -2 -12    1.85    8.23
   1  -2 -11  160.83   17.10
   1  -2  -9   -3.73    7.42
   1  -2  -8  297.01   19.25
   2  -2 -16    4.76   12.14
  -3   9   4    0.62    7.53
  -2   7   2  123.78   11.72
  -1   6   1  192.12   14.15
   0   6   1   94.59   11.75
   0   8   2   22.22   10.66
   1   9   3   16.55   12.03
   1  10   4    4.30   12.26
   1  11   5    3.54   13.82
   2   4   1   26.99    8.59
   2   8   3   24.50   12.74
   3  -2   2   71.71    4.49
   3   8   4    8.70   13.95
   4   3   3    5.81    8.53
   4   6   4   18.53   14.03
   5   3   5    3.78   10.45
  -4   9   5    4.45    6.41
  -2  10   4   -2.11    8.53
  -1   8   2  100.03   13.06
   0   3   0    0.53    4.71
   1   6   1   12.56    8.61
   1   8   2   82.33   14.51
   2   7   2   29.31   11.02
   3   5   2   12.61    8.68
   3   7   3   15.67   12.21
   4   4   3    9.41    9.84
   4   8   5   13.34   16.44
   5  -1   5    7.62    6.54
   5   4   5   11.96   11.64
  -2   5   1   88.92    7.95
  -2   9   3    5.24    8.39
   0  10   3   11.63   13.16
   0  11   4   -2.10   10.31
   1   1   0 4183.78   37.06
   1   2   0 3196.46   39.77
   1   3   0   93.86   10.80
   2   5   1   24.89    9.42
   2   9   3    5.33   12.09
   2  10   4   -7.79   13.44
   3   9   4   16.82   17.30
   4   5   3   50.41   14.62
   4   7   4   11.21   14.70
   5   5   5   -1.92   11.57
  -3   6   2   21.93    5.86
  -3   8   3    5.71    6.54
  -1   2   0 3415.11   22.46
  -1  10   3   11.25   11.19
  -1  11   4   12.64   10.92
   0   4   0  534.37   19.50
   0   7   1  155.68   15.77
   0   9   2   32.57   12.55
   1   7   1  182.44   19.39
   1  10   3   10.80   12.81
   1  11   4   -5.68   12.90
   2   6   1   42.40   13.40
   3   6   2   17.85   10.10
   3   8   3   35.66   14.76
  -2   8   2    5.27    6.55
  -1   3   0   88.16    6.42
  -1   7   1   43.15   10.15
  -1   9   2   19.58   10.06
   1   4   0  124.74   12.53
   1   9   2   39.86   12.81
   3   1   1   44.25    7.98
   3   2   1    8.01    6.04
   3   3   1   78.71   11.20
   3   7   2   -9.87   12.24
   4   6   3    8.47   11.21
   4   8   4    0.82   13.36
   5  -2   5   19.95    5.75
   5   2   4   11.64    9.36
   5   3   4   13.19   10.88
   5   4   4    1.04   11.63
  -4   8   4    7.62    5.06
  -3  10   4    2.14    7.91
  -2  11   4   14.14   10.43
   0   5   0   -2.11    5.98
   0   8   1   19.81   10.79
   0  11   3  -11.71   11.71
   1   5   0   74.05   11.25
   2   7   1  115.92   17.42
   2  10   3   -4.61   12.62
   3   4   1   30.83    9.77
   3   9   3    9.62   14.06
   4   2   2   22.51    8.76
   4   3   2    5.11    8.57
   4   4   2    5.83    9.32
   4   7   3   12.34   14.61
   5   0   4   10.55    7.54
   5   5   4   10.78   11.97
  -2   6   1   62.22    7.97
  -2  10   3   12.44    9.48
  -1   4   0  129.66    9.22
  -1  11   3    0.45   10.85
   0  10   2    0.71   12.23
   1   8   1   73.45   13.99
   1  11   3    1.33   13.08
   2   2   0  494.25   19.51
   2   3   0   54.91    9.33
   2   4   0  147.44   14.84
   2   9   2    7.15   12.33
   3   5   1    5.59    8.75
   3   8   2   15.14   14.89
   4  -2   3    6.41    4.12
   4   5   2    5.26   10.60
   5   6   4   10.34   15.41
  -3   9   3   10.82    8.01
  -1   8   1   25.92    9.80
   0   6   0  343.80   19.82
   1   6   0   46.00   10.78
   1  10   2    7.05   11.91
   2   5   0   13.14   10.26
   2   8   1   22.70   14.16
   3   6   1   12.39    9.72
   3  10   3   -0.10   16.51
   4   6   2   29.02   14.64
   4   8   3   -4.88   12.63
  -4   6   3   12.09    3.34
  -3   7   2    8.31    5.40
  -2   9   2    5.73    8.12
  -1   5   0   91.56    9.64
  -1  10   2    4.56    8.24
   0   9   1   38.45   11.31
   1   9   1   35.80   12.54
   2   1   0   49.38    7.32
   2  10   2   -3.80   12.19
   3   7   1   77.54   16.81
   3   9   2   52.95   18.80
   5  -1   4   24.94    7.40
   5   2   3   18.67    9.57
   5   3   3   13.36   10.77
   5   4   3   -0.80   10.43
  -2   7   1  154.25   12.38
  -2  11   3   -0.49    8.79
   0   7   0    1.40    7.45
   0  11   2    3.29   12.76
   1   7   0   97.49   14.81
   1  11   2    2.29   13.87
   2   6   0   28.73   11.09
   2   9   1   -1.20   13.33
   4   7   2    5.13   11.88
   5   5   3    6.00   10.18
   5   6   3    5.13   12.81
  -4   9   4    8.57    5.99
  -1   6   0   44.85    7.89
  -1   9   1   46.48   11.78
   1   8   0   32.82   12.60
   1  10   1    0.68   13.59
   2   7   0   12.25    9.87
   2  11   2  -13.61   14.76
   3   4   0   15.24   10.08
   3   8   1   -6.81   11.03
   3  10   2   20.51   15.81
   4   3   1   25.71   10.27
   4   4   1   24.35   10.66
   4   8   2    2.46   12.23
  -2  10   2    4.18    8.58
  -1   7   0   82.53   11.89
  -1  11   2   10.33    9.54
   0   8   0   24.93    9.89
   0  10   1   10.67   10.80
   2   8   0   65.06   16.83
   2  10   1   -1.52   14.30
   3   3   0    6.85    6.91
   3   5   0   61.61   12.36
   3   6   0   40.28   13.05
   3   9   1    1.82   15.03
   4   2   1   19.37    8.45
   4   5   1    8.88    9.16
   4   6   1    3.49   12.29
  -3   8   2   33.64    7.42
  -3  10   3    2.11    6.99
  -2   8   1   60.01   10.04
   1   4  -1  678.15   25.49
   1   5  -1   19.70    9.72
   1   9   0    1.36   12.67
   3   2   0  179.98   13.51
   3   7   0    5.29   12.78
   4   7   1    8.70   11.83
   5   0   3   40.80    8.64
   5   3   2   -4.62    9.00
   5   4   2    2.47   10.64
   5   5   2    3.04   11.95
  -1   8   0   28.90    9.96
  -1  10   1   -0.22    7.39
   0   9   0    4.95    8.47
   0  11   1   -6.87   11.90
   1   3  -1  507.00   19.43
   1   6  -1  214.09   17.88
   1  11   1    2.40   11.78
   2   5  -1   93.04   14.22
   2   9   0    2.03   11.67
   2  11   1   14.62   16.87
   3  -1   1   37.89    4.99
   3  10   1    6.27   14.69
   4  -1   2   46.60    6.34
   4   8   1   -3.20   14.08
   5   2   2   15.41    8.98
   5   6   2   -6.28    9.64
  -4   7   3    4.46    3.61
  -2   9   1    4.77    9.19
  -2  11   2   -0.22    8.21
   0   4  -1  114.92   10.43
   0   5  -1  406.02   19.42
   0   6  -1   99.43   12.76
   1   7  -1   40.87   11.66
   1  10   0   28.02   15.52
   2   3  -1  142.02   13.52
   2   4  -1   48.90    9.87
   2   6  -1   78.91   13.80
   3   1   0   11.39    6.31
   3   8   0   23.51   13.54
   4   9   1   15.49   16.70
   5  -3   5    1.41    2.66
  -3   9   2    2.64    7.29
  -1  11   1    3.97   10.60
   0   7  -1  154.02   16.48
   0  10   0   21.53   13.23
   1   8  -1   36.48   12.81
   2   7  -1  161.48   18.36
   2  10   0    5.92   12.82
   3   9   0   15.34   14.86
   4   4   0   57.36   12.60
   4   5   0    0.92    9.07
   4   6   0   13.76   12.97
   5  -2   4    7.38    4.48
  -1   9   0    2.77    6.93
   0   3  -1  963.10   22.30
   1   2  -1 1244.64   25.60
   1  11   0    5.16   14.14
   2   8  -1   72.50   14.93
   3   4  -1   20.49   10.42
   3   5  -1   13.53    9.71
   3   6  -1   50.89   12.33
   3  10   0   14.66   15.60
   4   3   0   15.55    9.15
   4   7   0  -12.04   10.20
   5   4   1    4.87   10.50
   5   5   1   -1.08    9.54
   5   6   1    7.28   10.77
   5   7   1   -1.69   14.12
  -2  10   1    6.51    8.41
   0   8  -1   26.22    9.72
   0  11   0    6.18   12.77
   1   9  -1   67.26   14.46
   2   2  -1  138.33   11.25
   2   9  -1    8.82   12.10
   2  11   0   12.87   14.72
   3   3  -1   80.05   11.92
   3   7  -1   64.48   14.89
   3   8  -1   -1.99   13.22
   4   8   0    5.63   12.56
   5  -1   3    4.53    5.72
   5   3   1   27.53   11.17
  -4   8   3    5.05    3.92
  -3  10   2    0.15    6.76
  -2   5   0   19.04    5.05
  -2   6   0   13.92    5.95
  -1  10   0   11.37    8.52
   0   9  -1   42.98   12.63
   1  10  -1    8.07   13.47
   2  10  -1   -4.75   13.97
   3   9  -1   28.28   16.47
   4   2   0   52.65    9.25
   4   9   0   22.10   15.70
  -2   7   0    1.89    5.12
  -1   5  -1  139.97   10.95
  -1   6  -1   14.42    6.88
  -1   7  -1  162.97   14.62
   1   6  -2  106.07   14.70
   2   6  -2   89.02   15.71
   4   5  -1    5.93   11.02
   4   6  -1   10.84   12.47
   4   7  -1   -9.86   12.04
   5   0   2  123.82   11.66
   5   2   1   54.23   11.21
   5   6   0    0.09   12.13
  -2   8   0   63.65    9.78
  -2  11   1    6.98    8.61
  -1   8  -1   55.36   11.19
  -1  11   0   -4.97    9.37
   0  10  -1    4.84   10.15
   1   5  -2  174.29   15.05
   1   7  -2   61.61   12.77
   1   8  -2  108.51   16.64
   1  11  -1    2.51   11.80
   2   5  -2   27.24    9.69
   2   7  -2  148.98   17.75
   2   8  -2   23.04   12.46
   2  11  -1   -2.34   13.55
   3   2  -1  284.85   16.40
   3  10  -1   -5.77   13.19
   4   4  -1   39.23   11.26
   4   8  -1   26.22   14.35
   5   4   0   -0.86    9.88
   5   5   0   -4.14    9.18
   5   7   0    4.88   12.34
  -4   9   3    3.63    4.58
  -3   6   1   46.30    5.49
  -3   7   1   47.66    6.70
  -2   4   0  144.47    6.89
  -2   9   0    1.88    7.81
  -1   4  -1  210.32   11.25
  -1   9  -1   32.82   10.27
   0   2  -1 1220.34   20.51
   0  11  -1    3.99   11.95
   1   4  -2  735.88   26.12
   1   9  -2   15.43   13.04
   2   1  -1  890.94   21.88
   2   4  -2   42.50    9.60
   2   9  -2   20.37   12.89
   3   5  -2  116.06   16.16
   3   6  -2   20.25   10.15
   3   7  -2    4.66    9.62
   3   8  -2   31.46   15.59
   4   9  -1    3.14   13.46
   0   6  -2   95.78   11.70
   0   7  -2   14.56    8.40
   0   8  -2   23.28   10.50
   1  10  -2   -1.59   12.86
   2  10  -2    0.21   11.80
   3   4  -2   25.06   10.55
   3   9  -2    0.87   12.45
   4   3  -1   21.98    8.27
   5   3   0    2.76    8.38
  -3   8   1   -1.90    5.24
  -2  10   0    5.44    8.09
  -1  10  -1   -3.94    9.39
   0   5  -2  342.96   18.03
   0   9  -2   14.00   11.32
   1   1  -1 1580.55   23.67
   2   3  -2 1333.54   34.44
   2  11  -2    7.45   15.76
   3  10  -2    2.95   13.77
   4   6  -2    2.28   11.85
   4   7  -2   27.11   14.83
   4   8  -2   15.71   15.21
   5   6  -1   -1.51   12.07
   5   7  -1   -2.86   11.54
  -3   9   1   17.22    7.38
   0  10  -2   17.30   12.13
   1   3  -2  307.60   15.82
   1  11  -2   11.88   13.21
   3   1  -1  237.85   13.74
   3   3  -2   12.20    8.48
   4   2  -1   37.18    9.06
   4   5  -2   22.58    9.79
   4   9  -2    3.46   13.50
   5   2   0   17.42    8.77
   5   5  -1    3.32    9.71
   6   0   3    0.36    6.21
   6   3   1    3.30    8.80
  -3   5   1   11.84    2.68
  -2  11   0    9.43    8.27
  -1  11  -1    3.01    8.31
   0   4  -2  677.66   22.02
   1   7  -3    3.61   10.56
   1   8  -3   32.25   12.34
   2   6  -3  174.67   18.18
   2   7  -3   29.46   10.94
   2   8  -3   -3.71    8.83
   2   9  -3   18.20   12.51
   3   7  -3   35.83   14.50
   3   8  -3   14.25   14.18
   4  -2   2   28.27    3.91
   4  -1   1  115.36    8.13
   4   4  -2   10.77    9.21
   5   4  -1    7.76    8.04
  -3  10   1    5.40    6.65
   0  11  -2   11.72   11.69
   1   6  -3  103.41   13.60
   1   9  -3   19.11   10.58
   2   5  -3  153.67   15.80
   2  10  -3    9.34   12.68
   3   5  -3   40.22   12.47
   3   6  -3  176.75   18.86
   3   9  -3   17.26   13.31
   3  10  -3   -1.62   14.95
   5  -1   2   43.78    6.89
   5   7  -2   10.06   13.88
   6   2   1   -1.70    8.34
  -1   7  -2   34.39    8.91
  -1   8  -2   85.60   12.25
  -1   9  -2   30.04    9.96
   1   5  -3    1.62    6.76
   1  10  -3    8.78   11.52
   2   2  -2   80.81    9.47
   2  11  -3    7.82   14.03
   4   3  -2   88.92   13.07
   4   7  -3    7.16   11.30
   4   8  -3    9.71   12.43
   4   9  -3   -2.69   14.78
   5   0   1    3.83    5.44
   5   3  -1   19.13    8.24
   5   6  -2    8.36   12.12
  -2   7  -1  106.16   10.26
  -2   8  -1   14.93    7.39
  -2   9  -1    0.94    7.27
  -1   3  -1   14.26    3.76
  -1   6  -2   67.77    9.38
  -1  10  -2   -7.61    8.62
   0   7  -3   67.03   12.49
   0   8  -3   31.92   10.66
   0   9  -3    6.50    9.74
   1  11  -3    9.43   11.44
   2   4  -3  764.33   29.14
   3   2  -2   65.65    9.12
   3   4  -3   43.85   10.42
   4   6  -3   13.21   10.85
   5  -2   3   19.08    4.17
   5   5  -2   10.49   10.26
   6   3   0    4.92    8.96
  -2  10  -1   -5.67    8.18
  -1  11  -2    6.32    9.60
   0   6  -3   15.31    8.57
   0  10  -3    8.76   11.44
   1   2  -2 1096.41   24.52
   1   4  -3  114.45   12.94
   2   7  -4   53.18   13.69
   2   8  -4   38.63   12.24
   2   9  -4    7.33   13.38
   3   8  -4   10.70   13.69
   3   9  -4  -17.82   12.50
   4   5  -3    2.18    8.13
   5   2  -1   49.59   10.06
   5   4  -2   11.15    9.92
  -2   6  -1   31.58    6.37
   0   3  -2   78.85    7.84
   0  11  -3   -9.29    9.70
   1   8  -4    9.36   10.40
   2  -1   0   50.30    3.57
   2   6  -4   62.66   12.97
   2  10  -4   -7.04   11.14
   2  11  -4   27.06   16.64
   3   6  -4  144.50   18.32
   3   7  -4    6.02   10.64
   3  10  -4   22.05   15.05
   4   4  -3   52.17   12.03
   5   6  -3   13.78   13.01
   5   7  -3    1.89   11.63
   6   0   2    1.70    5.85
   6   4  -1    3.76    9.93
  -2  11  -1    9.97    8.58
  -1   5  -2   85.06    9.08
   0   5  -3   33.73    8.67
   1   7  -4   16.37    9.32
   1   9  -4    9.24    9.36
   1  10  -4    2.88   10.64
   2   3  -3  426.83   20.41
   3   3  -3   52.89    9.69
   4   2  -2   77.61   10.30
   4   7  -4   28.68   12.94
   4   8  -4   15.77   12.96
   4   9  -4   -0.74   13.16
   5   3  -2   16.05    9.00
   6   2   0   -2.87    6.58
   1   6  -4   12.54    8.41
   1  11  -4    0.94   10.55
   2   5  -4   51.88   11.18
   3  -1   0   10.25    3.64
   3   5  -4  143.35   16.11
   4   6  -4    7.81   10.31
   5   5  -3   10.57   10.30
   6  -1   3    4.20    4.56
   6   3  -1   -1.33    8.09
  -3   8   0   36.44    6.81
  -3   9   0   14.93    6.92
  -3  10   0    2.05    6.30
  -1   9  -3    9.45    8.12
   2   9  -5    8.06   13.41
   3   1  -2  370.10   16.71
   3   8  -5   18.71   14.23
   3   9  -5   16.08   13.02
   3  10  -5   -0.15   14.76
   4   3  -3   15.08    7.67
   4   5  -4    3.49    9.26
   5   4  -3   -0.16    9.69
   5   7  -4   -2.36   13.92
  -4   9   2    1.28    3.50
  -1   8  -3   23.45    8.42
  -1  10  -3   27.45    9.13
  -1  11  -3    5.10    9.73
   0   8  -4   23.23    8.72
   0   9  -4   11.30    9.27
   0  10  -4   16.92   10.55
   0  11  -4   11.32   11.40
   1   3  -3   62.53    9.15
   1   5  -4  159.69   14.56
   2   1  -2   17.33    5.39
   2   4  -4  292.09   19.58
   2   7  -5   18.21   12.31
   2   8  -5   -1.90    9.90
   2  10  -5    7.67   12.42
   3   4  -4   29.20    9.57
   3   7  -5   14.41   10.16
   4   8  -5   -1.98   13.06
   4   9  -5   -3.61   12.21
   5   0   0    5.71    5.70
   5   6  -4   13.07   12.51
   6   4  -2   -3.68    9.30
  -4   8   2    8.84    3.09
  -2   5  -1   31.06    5.11
  -1   7  -3   83.86   11.00
   0   4  -3 1180.99   29.32
   0   7  -4   27.48    8.74
   1   8  -5    5.02    9.94
   1   9  -5    3.70    9.58
   1  10  -5    8.51   12.76
   2   6  -5   31.83   11.86
   3   2  -3   31.81    8.32
   3   6  -5   21.80   10.20
   4   4  -4   19.34    9.88
   4   7  -5   19.21   13.17
   5   2  -2   77.98   11.86
   6   2  -1    8.91    8.66
  -3   7   0    4.63    3.80
  -2   8  -2   58.63    9.09
  -2   9  -2    4.24    6.44
  -2  10  -2   -0.93    6.06
  -2  11  -2    3.71    8.18
  -1   4  -2   39.75    6.29
   1   7  -5   -1.51    8.53
   1  11  -5    5.75   11.94
   2   2  -3   49.99    8.33
   4   1  -2   55.66    8.71
   4   6  -5   -2.60    8.46
   5  -1   1   48.06    6.69
   5   3  -3   38.03   10.50
   5   5  -4    7.50    9.94
   6   0   1   -3.96    5.26
   6   3  -2    2.51    8.44
  -1   6  -3   51.89    8.58
   0   6  -4   57.02    9.82
   1   4  -4  133.85   13.58
   2   5  -5  181.51   18.03
   2   9  -6    8.86   13.19
   2  10  -6   -2.72   13.92
   3   3  -4   37.27    9.93
   3   5  -5  486.46   27.46
   3   8  -6    5.48   12.87
   3   9  -6   17.80   14.33
   3  10  -6   21.36   14.87
   4   2  -3   48.54    8.87
   4   5  -5   83.90   15.56
   5   7  -5   13.27   12.62
  -2   7  -2   14.89    6.04
   0  10  -5   -2.28   10.19
   1   6  -5   23.46    9.31
   2   3  -4   65.53   10.07
   2   8  -6   -4.73    9.44
   3   7  -6   -1.19    9.93
   4  -1   0   63.16    6.08
   4   3  -4  101.60   13.54
   4   8  -6   -2.77   11.75
   5   4  -4    7.30    8.00
   5   6  -5    8.17   10.72
   6   4  -3    8.40    9.00
  -1   9  -4   -0.91    7.07
  -1  10  -4    1.49    9.10
  -1  11  -4   -2.11    8.65
   0   2  -2 2275.89   29.04
   0   5  -4   48.86    9.30
   0   8  -5   27.76   10.09
   0   9  -5   14.31    8.64
   0  11  -5   -1.49    9.63
   1  10  -6    1.25   12.06
   1  11  -6   11.86   13.97
   2   7  -6   37.22   12.09
   3   4  -5    6.28   10.10
   3   6  -6    6.93   10.51
   4   7  -6    0.02   10.47
   6  -1   2   -0.34    4.05
  -1   8  -4   40.66    9.42
   1   1  -2 9999.00   61.65
   1   8  -6   -0.07    9.57
   1   9  -6   13.25   10.75
   3   9  -7   -2.66   14.20
   4   4  -5   64.76   11.78
   4   6  -6   23.70   11.97
   5   2  -3   -1.21    6.45
   5   5  -5   11.38   10.05
   5   7  -6   10.36   13.96
   6   2  -2    2.24    6.81
   6   3  -3    9.33    8.77
  -3  10  -1   15.67    6.34
  -1   5  -3   84.74    9.03
   0   7  -5    1.79    6.74
   1   2  -3 5869.36   57.70
   1   5  -5  102.66   12.54
   2   4  -5  388.90   21.79
   2   6  -6   12.69    8.56
   2   9  -7    3.67   12.71
   2  10  -7   14.96   13.23
   3   8  -7   -2.58   10.67
   4   8  -7   -7.08   13.17
   5   0  -1   15.49    6.21
   5   3  -4    8.37    7.34
   5   6  -6   -0.40   10.96
   6   4  -4    4.18    9.99
  -3   6   0   35.84    4.26
  -3   9  -1    3.84    5.58
  -2   6  -2   58.68    7.26
  -2   9  -3   11.17    7.96
  -2  10  -3   -2.38    5.80
  -1   7  -4   28.83    8.25
   0   3  -3 1010.87   23.88
   1   3  -4  592.50   22.50
   1   7  -6    0.88    7.22
   2   8  -7    6.19   12.28
   3   1  -3  130.09   10.49
   3   2  -4    7.24    7.11
   3   5  -6   70.91   12.78
   3   7  -7    5.50   10.58
   4   5  -6   18.57    9.52
   4   7  -7   -4.23   12.34
   5   4  -5    2.12    8.41
   6   0   0    0.31    5.36
   0   6  -5    8.10    8.31
   0  10  -6    5.28   10.64
   0  11  -6    3.57    9.21
   1  10  -7    2.94   11.96
   2   5  -6   87.01   13.35
   2   7  -7   -0.68    9.94
   3   3  -5   45.85    9.63
   4   1  -3   51.04    8.65
   4   2  -4   10.07    6.45
   4   3  -5    0.53    7.97
   5  -2   2    9.04    2.96
   5   5  -6    4.04   11.18
  -3   8  -1    4.86    4.99
  -2   8  -3   19.84    6.65
  -1  10  -5    3.81    8.99
  -1  11  -5    3.79    9.07
   0   4  -4 1039.53   28.12
   0   9  -6    7.67    8.96
   1   4  -5  160.98   14.48
   1   6  -6   37.53   10.40
   1   9  -7   -2.81    9.39
   2   1  -3  946.31   23.79
   2   2  -4  248.42   14.70
   3   4  -6  280.27   21.18
   3   6  -7   33.43   11.19
   3   9  -8   19.93   13.68
   4   4  -6  102.93   14.95
   4   6  -7    6.26    9.28
   6   2  -3    0.42    7.30
   6   3  -4    2.60    8.43
  -1   6  -4   53.41    8.71
  -1   9  -5   16.96    8.55
   0   8  -6   40.58   10.09
   1   8  -7   10.78   10.04
   2   3  -5  362.41   19.54
   2   6  -7   16.58   10.41
   2   9  -8   -4.63   12.48
   2  10  -8    0.99   11.93
   3   8  -8   27.06   13.08
   4   8  -8   -5.72   11.47
   5  -1   0   61.55    6.88
   5   1  -3   39.12    9.01
   5   2  -4   57.47   10.62
   5   3  -5   27.38   10.05
   5   6  -7   12.52   10.57
   6   4  -5   -0.84    9.26
  -2   4  -1   37.88    4.01
  -1   8  -5    1.07    6.68
   0   7  -6    7.26    8.17
   1   7  -7    5.56    9.35
   2   4  -6    3.74    8.97
   2   8  -8   14.41   12.82
   3   5  -7   20.32    9.42
   3   7  -8   10.70   10.88
   4   5  -7   51.14   12.79
   4   7  -8   -0.28   10.85
   5   4  -6   29.36   10.72
  -2   7  -3   75.98    8.76
  -1   2  -1 2071.79   17.85
  -1   3  -2  194.93    8.59
   0   5  -5   66.51    9.56
   0  10  -7    5.15   10.45
   1   5  -6  185.08   16.02
   1  10  -8   13.07   12.89
   4  -2   1   19.17    2.78
   5   5  -7   13.80   11.87
   6  -1   1    3.11    4.08
  -2  10  -4   -2.30    5.72
  -1   4  -3  153.78    9.91
   0   9  -7    1.88    9.89
   1   9  -8    0.06    9.57
   2   5  -7   56.58   11.87
   2   7  -8    7.41    9.90
   3  -1  -1  241.78    9.22
   3   2  -5   37.40    9.12
   3   3  -6   68.51   12.32
   3   6  -8   20.61   10.91
   3   9  -9   19.38   13.96
   4  -1  -1   44.52    5.77
   4   2  -5   80.64   11.58
   4   3  -6   94.55   13.48
   4   6  -8   16.14   11.44
   5   0  -2   20.85    5.91
   6   0  -1    1.12    5.28
   6   3  -5    5.49    8.73
  -4   9   1    5.34    2.75
  -3  10  -2   10.80    6.05
  -2   5  -2    9.83    4.60
  -2   9  -4   15.39    7.08
  -1   7  -5   54.45    9.79
  -1  10  -6   -0.02    7.98
   0   6  -6   14.03    8.98
   1   6  -7   17.39    8.24
   1   8  -8    0.81   10.70
   2   9  -9   -1.06   10.57
   3   1  -4  160.58   12.27
   3   4  -7  235.26   19.66
   3   8  -9    5.72   11.38
   4   1  -4   19.49    6.97
   4   4  -7   30.36    9.90
   5   3  -6   29.84   10.37
   5   6  -8    0.65   10.68
   6   2  -4    5.16    7.19
  -3   7  -1   51.28    5.49
  -1   5  -4  116.75   10.32
  -1   9  -6    2.52    8.23
   0   8  -7    6.03    7.33
   1   2  -4   96.02    9.42
   1   3  -5 2773.11   47.47
   2   6  -8   23.24    9.84
   2   8  -9    7.12   12.73
   3   7  -9    7.26   10.87
   4   5  -8   11.89   10.21
   4   7  -9   -0.62   11.33
   5   2  -5   13.13    6.87
   5   4  -7   -2.85    8.00
  -3   9  -2   28.72    6.16
  -2   8  -4   34.07    7.97
   1   4  -6   33.89    8.49
   1   7  -8   58.22   11.88
   1  10  -9    1.58   12.20
   2   2  -5  625.86   23.17
   2   3  -6   11.22    7.20
   3   5  -8   34.39   11.40
   4   6  -9   -4.23   11.62
   5   1  -4    6.57    6.67
   5   5  -8    8.89   10.49
  -2   6  -3    5.09    4.78
  -1   6  -5   79.65   10.20
  -1   8  -6   20.99    8.26
   0   3  -4  830.69   22.74
   0   4  -5  142.78   11.73
   0   7  -7    2.71    6.55
   0  10  -8    8.83    9.04
   1   1  -3 1539.25   26.40
   1   5  -7   18.51    8.51
   1   9  -9   -0.79   11.48
   2   4  -7   71.29   11.90
   2   7  -9   10.97   10.59
   3   6  -9   32.65   12.18
   3   8 -10    2.23   12.16
   5   6  -9    1.67   11.34
   6   3  -6    4.46    8.71
  -2  10  -5   -1.35    7.04
   0   2  -3 1036.50   21.07
   0   5  -6  119.61   12.80
   0   9  -8   16.25    9.71
   2   1  -4   47.24    7.47
   2   5  -8   53.03   11.20
   2   9 -10   -0.12   11.36
   3   3  -7  106.52   14.32
   4   2  -6   10.04    7.95
   4   3  -7   52.95   10.51
   4   4  -8   33.01   11.03
   4   7 -10    8.24   12.16
   5  -1  -1   30.95    5.64
   5   3  -7   21.81   10.52
   6   0  -2    5.02    5.69
   6   2  -5   -0.94    7.05
  -1  10  -7    0.07    8.07
   0   8  -8   -0.04    9.14
   1   6  -8   10.07    7.93
   1   8  -9    0.17    9.30
   2   6  -9    2.78    8.27
   2   8 -10    8.82   11.23
   3   2  -6  124.71   12.69
   3   4  -8   94.63   13.53
   3   7 -10    9.81   11.40
   4   1  -5   48.92    8.99
   4   5  -9   32.82   12.06
   5   2  -6   43.53   10.08
   5   4  -8   28.70   10.98
   5   5  -9    5.62   11.10
   6  -1   0   -1.59    3.59
  -3   8  -2   17.46    5.33
  -2   7  -4   56.97    8.19
  -2   9  -5    6.25    6.56
  -1   7  -6   37.45    8.69
  -1   9  -7   -2.81    8.18
   0   6  -7   11.66    7.38
   1   7  -9   23.75   11.87
   3   1  -5   42.94    8.43
   3   5  -9    7.63    9.81
   4   6 -10   13.01   11.27
   5   1  -5   42.06    8.79
  -3  10  -3    4.65    5.38
   0  10  -9    2.61    9.63
   1   3  -6   14.67    8.26
   1   4  -7   22.95    9.41
   1   9 -10    7.13   10.07
   2   3  -7  122.47   14.02
   2   4  -8   15.37   10.46
   2   7 -10   11.58   10.93
   2   9 -11    0.26   13.47
   3   6 -10   11.58   11.90
   3   8 -11    2.41   12.45
   6   2  -6    3.32    7.77
   6   3  -7   13.26    9.24
  -1   8  -7    9.79    7.62
   0   7  -8   31.51    9.11
   0   9  -9   -1.75    8.18
   1   5  -8   14.23    8.70
   2  -1  -1  881.79   13.11
   2   0  -3   83.02    7.59
   2   2  -6  156.23   13.62
   2   5  -9   13.97    8.81
   3   7 -11    9.68   13.03
   4  -1  -2   50.96    6.39
   4   3  -8   68.96   11.82
   4   4  -9    6.03    9.27
   4   5 -10   13.04   12.22
   5   3  -8    0.46    8.52
   5   4  -9    3.60   10.39
  -2   8  -5   25.08    7.12
  -2  10  -6    2.72    7.18
  -1   4  -4  348.93   14.62
  -1   5  -5   19.94    6.56
  -1  10  -8   17.27    9.75
   1   2  -5  145.90   11.64
   1   6  -9   33.75    9.97
   1   8 -10    6.87    9.99
   2   6 -10   34.03   11.90
   2   8 -11    0.07   12.05
   3   3  -8   31.07    9.27
   3   4  -9    9.79    9.07
   4   2  -7   21.24    7.71
   4   6 -11   16.41   14.05
   5  -2   1   49.29    3.72
   5   2  -7   27.80    9.51
   5   5 -10   -0.65   10.06
   6   0  -3   -2.17    5.13
   6   1  -5    2.58    7.24
  -3   9  -3   12.17    5.20
  -1   6  -6   78.73    9.71
   0   1  -2 3013.67   27.31
   0   3  -5  316.79   15.87
   0   4  -6  181.35   13.41
   0   5  -7  112.39   12.37
   0   8  -9    0.42    6.94
   3  -1  -2  403.87   12.62
   3   0  -4   49.38    7.52
   3   2  -7   61.40   10.38
   3   5 -10    4.97    9.81
   3   6 -11    8.45   12.76
   4   1  -6    4.56    6.74
  -2   9  -6    8.60    6.91
  -1   3  -3  133.44    8.08
  -1   7  -7    3.39    6.64
  -1   9  -8    0.97    8.51
   0   6  -8    9.38    6.97
   1   0  -2 2118.57   23.79
   1   7 -10    0.17    8.80
   1   9 -11   -4.93   10.20
   2   1  -5   46.55    7.62
   2   7 -11   11.29   11.08
   5  -1  -2    3.46    4.06
   5   1  -6    4.97    7.39
   6  -1  -1    3.36    4.02
   6   2  -7    4.86    8.01
  -2   5  -3   54.13    6.07
  -2   6  -4   25.61    5.81
   0   7  -9    5.75    8.68
   0   9 -10    7.53   10.13
   1   4  -8  253.18   18.90
   1   8 -11    1.85   11.57
   2   3  -8  129.49   14.14
   2   4  -9    8.46    7.83
   2   5 -10    0.52    7.82
   2   8 -12   -6.41   12.33
   3   1  -6  152.79   12.68
   3   7 -12   10.47   12.53
   4   3  -9   54.88   11.97
   4   4 -10    3.20    9.19
   4   5 -11    1.65   11.35
   5   3  -9   23.29   10.02
   5   4 -10   -3.68    8.19
  -3   6  -1   12.05    3.05
  -3   7  -2    2.28    3.55
  -2   7  -5   63.88    8.42
  -1   8  -8   -1.00    7.05
   1   1  -4   68.53    7.55
   1   3  -7   86.43   10.89
   1   5  -9   44.82   10.17
   1   6 -10   18.92   10.73
   2   6 -11   -0.90    9.78
   3   3  -9   95.83   14.13
   3   4 -10   75.78   14.02
   3   5 -11    4.93   11.85
   4   2  -8   30.93    8.70
   4   6 -12   -2.41   11.07
   5   2  -8   10.78    7.51
   6   0  -4    2.21    6.29
   6   1  -6    9.18    7.00
   0   2  -4  278.56   12.49
   0   8 -10    3.39    8.66
   1   7 -11   12.82   11.92
   2   2  -7  275.80   17.40
   2   7 -12   -3.29   10.25
   3   2  -8   36.01   10.53
   3   6 -12    9.88   11.39
   4   0  -5   23.59    6.74
   6   2  -8   -5.07    7.77
  -3   8  -3   31.17    5.88
  -2   4  -2  383.43   10.31
  -2   8  -6   12.61    6.58
  -1   5  -6   81.63    9.90
  -1   6  -7  177.34   14.63
  -1   9  -9    0.68    8.12
   0   4  -7  194.70   15.12
   0   5  -8    1.83    7.09
   0   6  -9    9.77    8.73
   1   2  -6  724.00   24.21
   3   7 -13   -3.00   11.79
   4  -1  -3   49.28    6.59
   4   1  -7   20.65    7.30
   4   3 -10   25.28   11.71
   4   4 -11    9.44   10.07
   4   5 -12   -1.10   12.51
   5   1  -7   26.03    8.58
   5   3 -10   -3.76    9.45
   5   4 -11    3.50   10.05
  -1   4  -5    1.27    5.20
  -1   7  -8   33.79    9.10
   0   7 -10    7.17    9.94
   0   9 -11   10.41   10.25
   1   8 -12    6.28    9.76
   2   0  -4  397.76   15.35
   2   1  -6   68.34   10.04
   2   4 -10   53.64   12.12
   2   5 -11   28.92   11.63
   3   0  -5  221.30   13.52
   5  -1  -3   45.72    7.00
   5   2  -9    4.10    9.13
   6  -1  -2    3.90    4.31
  -3   9  -4   -0.28    4.46
  -2   9  -7   -3.59    5.47
  -1   8  -9   -3.03    8.34
   0   3  -6  426.76   18.57
   1   4  -9   21.05    9.24
   1   5 -10   27.77    9.49
   1   6 -11   -1.38   10.54
   2   3  -9    9.51    8.55
   2   6 -12   -2.59    9.93
   3   1  -7   24.17    7.71
   3   3 -10    3.76    7.72
   3   4 -11    2.98    9.54
   3   5 -12   11.68   11.32
   3   6 -13    7.60   13.81
   4   2  -9   27.73    9.04
   6   1  -7    0.44    7.00
   0   8 -11    5.90   10.13
   1   3  -8   92.27   11.89
   1   7 -12   12.15   12.23
   2   2  -8   30.25    8.70
   2   7 -13    1.19   11.51
   3   2  -9   -4.73    7.86
   4   0  -6    4.65    6.10
   4   4 -12    5.81   11.86
   4   5 -13   -9.32   13.11
   5   0  -6   20.98    8.16
   5   1  -8   17.45    8.54
   5   3 -11    6.97   10.21
  -2   6  -5  125.36   10.17
  -2   7  -6   20.41    6.58
  -1   9 -10   19.76   10.05
   0   5  -9  164.06   16.16
   1   1  -5  130.27   11.03
   1   8 -13    8.04   12.97
   4   1  -8   -5.14    5.16
   4   3 -11   15.27   10.23
  -2   5  -4   34.81    5.86
  -2   8  -7    3.28    6.31
  -1   2  -2  648.76   12.13
  -1   6  -8   28.84    8.52
   0   4  -8   28.82    9.72
   0   6 -10   43.25   10.91
   0   7 -11    6.22   10.62
   1   2  -7    8.27    6.86
   2   4 -11   -2.27    7.71
   2   5 -12   28.19   12.15
   2   6 -13    7.72   11.11
   3   4 -12   16.19   11.14
   3   5 -13    8.01   11.20
   3   6 -14    8.54   14.36
   4   2 -10   25.12    9.18
   5   2 -10    5.82    8.66
   6  -1  -3   -0.37    4.49
   6   1  -8   -0.56    7.24
  -2   9  -8    7.43    6.72
  -1   5  -7  186.71   13.86
  -1   7  -9   11.54    6.97
   0   2  -5  583.52   19.12
   0   8 -12   15.68   11.18
   1   4 -10  116.23   14.20
   1   5 -11   21.30   10.33
   1   6 -12   24.84   11.31
   2   1  -7   95.53   11.59
   2   3 -10    8.33    7.87
   2   7 -14   -2.87   11.80
   3   0  -6   83.69   10.10
   3   1  -8   12.81    7.51
   3   3 -11   64.56   12.67
   4   4 -13   -2.61   12.51
   5  -1  -4    1.63    5.16
   5   3 -12    6.75   11.49
  -1   4  -6    7.80    5.82
  -1   8 -10   -7.64    7.18
   0   1  -3 4670.81   39.71
   0   3  -7  276.07   16.20
   1   0  -3  112.54    7.41
   1   3  -9  261.96   18.77
   1   7 -13    2.13   10.23
   2   0  -5   42.18    7.88
   2   2  -9   37.20   11.08
   3   2 -10   52.37   10.86
   4   0  -7   25.89    8.19
   4   1  -9    9.20    8.18
   4   3 -12    5.70   10.02
   5   0  -7    6.00    7.17
   5   1  -9   33.68   10.72
   2   4 -12    4.27    9.84
   2   5 -13    5.04   10.53
   3   5 -14   -8.50   10.82
   5   2 -11   -0.98    9.15
  -3 -10   3   -1.60    7.72
  -3  -7   5   12.34    5.09
  -1 -11  -2    5.36   13.38
  -1 -10  -1    1.98   11.01
  -1  -9   0    7.63   10.10
   0 -11  -5   13.32   16.67
   0 -10  -4   22.99   14.83
   0  -8  -2    8.00    9.84
   0  -4   0  544.18   21.47
   1 -10  -8    0.22   16.70
   1  -6  -4   13.76   11.59
   1  -3  -3   63.68   11.62
   2  -8 -11    5.54   19.04
   2  -5  -8   47.02   14.21
   2  -3  -7  150.89   18.70
   2  -2  -7  280.80   21.01
   3  -4 -15    6.13   15.09
   3  -3 -14   10.28   15.50
   3  -2 -14   14.21   14.15
   3  -1 -14    8.85   12.48
   0  -7  -1  164.34   18.86
   1  -9  -6   25.31   18.63
   1  -8  -5    7.45   14.31
   1  -4  -3  112.66   14.48
   2  -8 -10   18.45   17.26
   2  -7  -9   12.80   15.50
   2  -6  -8   30.74   15.73
   2  -4  -7   65.47   16.74
   2  -1  -7   78.56   11.58
   3  -5 -15    1.61   16.56
   3  -4 -14    4.73   14.07
   3  -2 -13   16.61   13.02
   3   0 -14   41.92   13.07
  -3  -9   4    2.72    6.99
  -2  -8   3    0.71    7.00
  -1  -8   1   22.79   10.25
  -1  -6   2   95.70   10.84
   0  -5   0  -12.10    7.84
   1 -10  -7   -7.66   15.51
   1  -7  -4   15.02   12.22
   1  -5  -3    4.09   11.71
   2  -9 -11   16.37   19.91
   2  -5  -7   47.02   17.03
   3  -5 -14   -5.17   13.73
   3  -4 -13   14.69   17.03
   3  -3 -13    5.91   12.67
   3  -1 -13   27.35   13.43
   3   2 -16    5.97    9.30
  -2 -11   1   -2.50   11.43
  -2  -6   4   65.50    7.34
   0 -11  -4   -3.19   12.75
   0 -10  -3   12.01   13.63
   0  -9  -2   37.38   14.20
   2  -9 -10    6.70   18.86
   2  -8  -9    1.77   16.10
   2  -7  -8   10.14   15.09
   2   3  -9   12.86    4.83
   3  -6 -14   10.89   18.23
   3  -5 -13    4.98   15.16
   3  -3 -12   -6.11   13.81
   3  -2 -12   35.03   14.19
   3   0 -13   27.95   11.91
  -2 -10   2    0.00    9.66
  -1 -11  -1    5.57   11.19
  -1 -10   0   30.43   13.97
   0  -8  -1   44.25   14.24
   0  -6   0  335.83   21.80
   1 -10  -6    5.30   17.53
   1  -9  -5   -0.77   13.78
   1  -8  -4   21.47   16.30
   1  -6  -3   97.69   16.11
   2  -6  -7   19.38   13.53
   2  -3  -6   11.90   11.98
   2   2  -8   23.92    6.39
   3  -6 -13   15.06   18.39
   3  -5 -12   16.85   18.40
   3  -4 -12   20.07   13.44
   3  -1 -12    3.08   10.14
   3   2 -15   16.45    9.56
  -1  -9   1   78.79   14.17
  -1  -7   2   50.55   10.43
   2  -9  -9  -14.24   17.26
   2  -8  -8    8.16   15.94
   2  -7  -7   -4.93   12.06
   2  -4  -6   13.56   11.57
   2  -2  -6  178.41   16.68
   3  -7 -13   -3.58   18.04
   3  -6 -12    4.47   19.21
   3  -4 -11   13.62   16.32
   3  -3 -11   75.50   17.91
  -2  -9   3    6.39    8.50
   0 -11  -3   -8.75   12.07
   0 -10  -2    9.73   13.33
   1 -11  -6   -3.87   21.42
   1 -10  -5   -0.89   17.75
   1  -9  -4   12.05   15.70
   1  -7  -3   15.11   12.92
   2  -9  -8   -7.65   19.14
   2  -6  -6    8.07   14.24
   2  -1  -6   56.36   11.54
   3  -7 -12   26.89   23.93
   3  -5 -11   13.96   15.89
   3  -2 -11   13.61   10.36
   3   2 -14    2.54    9.35
   0  -9  -1   34.04   12.60
   0  -7   0    6.62    9.23
   1  -5  -2  134.45   17.68
   1  -4  -2  709.87   29.94
   1  -3  -2  300.44   18.61
   2  -8  -7    6.99   15.66
   3  -6 -11    2.12   17.52
   3  -1 -11   55.57   12.36
   3   3 -16   -1.22    7.34
  -3 -10   4    3.62    7.91
  -3  -8   5    2.97    5.75
  -2 -11   2    0.41   11.66
  -2  -7   4   37.05    7.62
  -1 -11   0   -1.67    9.75
  -1  -8   2   90.27   13.57
   1  -8  -3   45.64   14.87
   1  -2  -2 1145.21   29.82
   2 -10  -8   15.71   20.67
   2  -9  -7    0.45   19.11
   2  -7  -6   33.56   16.68
   3  -7 -11   12.90   19.74
   3  -5 -10    1.88   14.32
   3  -4 -10   63.80   16.48
   3  -3 -10    5.44   10.76
   3  -2 -10   48.61   14.97
  -1 -10   1   -0.95   11.49
   0 -11  -2   -1.76   13.45
   0 -10  -1    2.31   14.31
   0  -8   0   30.56   13.36
   1 -11  -5   -3.82   17.07
   1 -10  -4   19.80   16.71
   1  -6  -2   91.52   15.74
   2  -8  -6    9.94   15.79
   2  -5  -5  195.89   22.40
   2  -4  -5  384.46   26.93
   2  -3  -5  401.06   25.31
   3  -8 -11    8.73   19.71
   3  -7 -10    7.66   20.39
   3  -6 -10   15.89   16.51
   3   3 -15   -0.26    7.17
   0  -4   1  107.16   11.74
   1  -9  -3   10.00   14.74
   1  -7  -2   61.28   15.67
   2 -10  -7    9.18   21.79
   2  -6  -5   40.49   14.46
   2  -2  -5  639.27   28.69
   3  -5  -9   12.89   15.05
   3  -4  -9    3.51   11.51
   3  -3  -9   75.85   17.62
   3  -1 -10   30.51   10.91
   3   2 -13   27.98    9.55
  -2 -10   3    7.71    9.51
  -1  -9   2   10.69   10.47
  -1  -5   3   10.48    6.44
  -1  -4   3  105.88    7.89
   0  -9   0    1.36   11.42
   0  -6   1   84.64   13.55
   0  -5   1  377.64   20.12
   1 -11  -4   24.58   16.89
   1  -8  -2   70.82   18.19
   2  -9  -6   14.34   17.31
   2  -7  -5   30.43   14.83
   3  -8 -10    4.17   18.97
   3  -7  -9   14.82   20.52
   3  -6  -9   28.43   17.60
   3  -2  -9  -10.83   11.11
  -2  -8   4   25.85    8.03
  -1 -11   1    4.37   11.34
  -1  -6   3   76.16   10.48
   0 -11  -1   -4.24   14.43
   0  -3   1  914.48   22.98
   1 -10  -3   17.16   16.07
   1  -1  -2 9716.99   72.82
   2 -10  -6    0.46   21.81
   2  -8  -5   10.88   15.69
   3  -8  -9   12.97   22.32
   0  -7   1  161.72   18.18
   1  -9  -2   18.80   17.20
   1  -5  -1    8.31   11.90
   2  -9  -5    6.14   19.69
   2  -6  -4   67.54   17.54
   2  -5  -4   45.75   14.78
   2  -4  -4  295.55   24.19
   2  -1  -5   68.06   11.16
   3  -7  -8    2.88   19.35
   3  -6  -8   47.78   18.93
   3  -5  -8   47.11   17.71
   3  -4  -8   94.09   18.15
   3  -3  -8   27.28   15.15
   3  -1  -9  106.22   16.24
   3   3 -14    4.69    7.37
   4  -4 -14   -3.07   15.48
   4  -3 -14   17.95   16.76
   4  -2 -15    6.86   14.60
  -3  -9   5   10.10    6.49
  -2 -11   3    5.49   10.91
  -1 -10   2    6.97   11.52
  -1  -7   3    7.30    8.55
   0 -10   0    5.89   10.76
   0  -8   1   32.28   13.23
   1 -11  -3   -5.96   15.45
   1  -7  -1   54.98   17.15
   1  -6  -1  230.03   21.35
   1  -4  -1  691.26   29.58
   2  -7  -4   33.44   15.13
   2  -3  -4   68.41   14.02
   3  -9  -9   18.12   21.34
   3  -8  -8    8.81   21.50
   3   2 -12   24.41    8.60
   4  -5 -13    9.85   18.70
   4  -4 -13   -3.22   15.90
   4  -2 -14  -13.06   13.01
   4  -1 -15    4.79   13.45
  -2  -9   4   11.80    8.99
   1 -10  -2   23.48   15.84
   1  -3  -1  498.59   23.11
   1   1  -3 1460.79   17.15
   2 -10  -5   18.20   19.97
   2  -8  -4   35.97   16.28
   3  -9  -8   37.45   25.42
   3  -6  -7   37.47   19.16
   3  -5  -7   22.81   17.00
   3  -2  -8   48.38   13.66
   4  -3 -13    0.11   16.38
  -1  -8   3   21.59    9.46
  -1  -3   3   62.10    4.50
   0 -11   0    4.02   15.66
   0  -9   1   23.50   12.87
   1  -8  -1   24.23   12.87
   2  -9  -4   19.83   17.74
   2  -2  -4  258.20   19.47
   2   2  -7  280.10   12.02
   3  -7  -7    1.17   16.51
   3  -4  -7  248.95   25.52
   4  -6 -12    8.99   19.42
   4  -5 -12   -2.82   14.87
   4  -4 -12   18.20   18.76
   4  -2 -13   49.99   18.72
   4  -1 -14    8.77   12.47
  -1 -11   2    2.87   10.91
   0  -2   1 1214.01   21.39
   1 -11  -2   -3.33   14.67
   1  -9  -1   73.21   17.41
   2 -10  -4    3.41   20.76
   2  -6  -3  160.60   22.29
   2  -5  -3  165.29   22.45
   3  -8  -7    0.58   17.41
   3  -3  -7   77.86   16.88
   3  -1  -8   24.86   12.36
   4  -6 -11   20.45   22.86
   4  -5 -11    1.04   19.20
   4  -3 -12    5.93   14.33
  -2 -10   4    7.74    9.86
  -1  -9   3    7.04    9.80
   0 -10   1   -1.14   12.25
   1 -10  -1    9.04   17.11
   2  -8  -3  -11.50   16.92
   2  -7  -3   26.78   14.44
   2  -4  -3  764.27   36.27
   3  -9  -7    4.36   20.64
   3  -7  -6   14.64   19.88
   3  -6  -6   -7.56   15.71
   3  -5  -6   47.98   18.64
   3   3 -13    4.91    7.12
   4  -4 -11   -0.11   14.64
   4  -2 -12   -2.22   14.48
   4  -1 -13   18.56   14.18
  -3 -10   5    1.86    6.64
   1  -6   0   56.74   15.34
   1  -2  -1 1298.27   31.92
   2 -11  -4   13.42   19.73
   2  -9  -3   12.21   19.36
   3  -8  -6   -1.53   17.10
   3  -2  -7   79.85   15.31
   3   2 -11   13.94    7.93
   4  -7 -10   -6.38   22.11
   4  -6 -10   28.09   22.54
   4  -5 -10    5.12   19.63
   4  -3 -11   -4.70   15.46
  -1 -10   3    5.75   12.09
   0 -11   1    5.06   14.34
   0  -7   2   17.86   11.35
   0  -6   2   88.81   12.47
   0  -5   2  317.65   19.42
   1 -11  -1   -8.65   16.32
   1  -8   0   29.58   15.11
   1  -7   0   91.40   17.26
   1  -5   0   68.07   13.23
   2 -10  -3   12.15   20.72
   2  -3  -3  460.18   27.08
   2  -1  -4   64.51   12.91
   3  -9  -6    3.07   20.63
   4  -4 -10   -2.73   17.01
   0  -8   2    4.79    9.21
   1  -9   0   -2.20   13.67
   1  -4   0  126.56   16.98
   2  -7  -2  163.82   24.36
   2  -6  -2   96.57   21.01
   3 -10  -6   22.12   22.59
   3  -7  -5    0.31   19.05
   3  -3  -6   61.40   15.87
   3   0  -8   14.18    9.84
   4  -7  -9   -7.10   20.37
   4  -6  -9   -9.83   20.26
   4  -3 -10   16.68   16.89
   4  -2 -11   26.93   12.87
   4  -1 -12   34.02   15.25
   4   1 -15   -3.22   11.07
  -2 -11   4   10.09   10.39
   0  -9   2   27.86   12.96
   1 -10   0   22.21   17.60
   2 -11  -3    8.26   19.00
   2  -9  -2   28.16   19.91
   2  -8  -2   26.35   16.77
   2  -5  -2   23.06   13.36
   2   3  -8  130.29    5.90
   3  -9  -5  -10.43   20.43
   3  -8  -5   -1.65   17.24
   3  -5  -5  483.24   35.78
   3  -1  -7   29.02   12.40
   3   4 -15   -1.57    4.26
   4  -5  -9   19.33   17.90
  -1 -11   3    9.42   11.85
   0 -10   2   13.44   14.24
   0  -4   2  630.83   22.93
   2 -10  -2   -9.43   18.97
   2  -4  -2   61.01   16.30
   2  -2  -3   60.08   13.08
   3 -10  -5   -2.21   22.72
   3  -4  -5    4.31   13.79
   3  -2  -6  159.51   20.49
   4  -7  -8   14.53   23.10
   4  -4  -9   18.17   16.06
   4  -2 -10   36.45   15.72
   4  -1 -11   17.11   13.85
   4   1 -14    9.51   11.02
  -2  -7   5   13.40    6.52
   1 -11   0    7.47   14.25
   3  -7  -4   26.90   20.79
   4  -8  -8   21.36   22.24
   4  -6  -8   40.63   20.51
   4  -5  -8    7.77   19.61
   4  -3  -9   41.08   17.33
  -2  -8   5    1.14    6.29
  -1  -8   4   10.67    9.12
  -1  -7   4   25.22    9.11
   0 -11   2   14.48   14.46
   1  -8   1   58.37   16.79
   1  -7   1  190.93   22.82
   1  -3   0  101.05   13.08
   2 -11  -2   -5.16   18.13
   3  -9  -4   21.03   20.61
   3  -8  -4   -3.74   16.83
   3  -6  -4  134.20   23.07
   3  -3  -5   38.57   14.36
   3   2 -10   37.47    8.68
   3   3 -12    4.86    6.50
   4  -4  -8   37.06   18.86
  -2  -9   5   14.93    8.90
  -2  -6   5   38.93    5.70
  -1  -9   4    3.82    8.81
  -1  -6   4   13.88    7.53
   1  -9   1   31.29   13.85
   1  -6   1   10.13   10.59
   2  -9  -1    8.39   15.92
   2  -8  -1   68.38   19.32
   2  -7  -1  170.43   23.04
   2  -6  -1   56.85   16.63
   2  -3  -2 1295.73   43.45
   3 -10  -4   -5.15   20.53
   4  -8  -7  -13.85   19.17
   4  -7  -7    2.20   18.40
   4  -6  -7   18.75   18.86
   4  -2  -9   50.79   16.40
   4  -1 -10    9.41   11.86
   4   1 -13    1.14   11.14
  -1 -10   4    9.52   12.40
   0  -8   3   32.72   12.76
   0  -7   3   80.67   14.49
   1 -10   1    6.43   14.05
   1  -5   1  150.97   16.87
   2 -10  -1    5.26   18.35
   2  -5  -1   89.47   17.15
   2   0  -4  407.63   19.60
   3  -4  -4   17.12   14.47
   3  -1  -6  135.61   17.54
   3   0  -7   20.05   10.28
   4  -5  -7   51.27   18.50
   4  -3  -8   80.38   18.28
  -2 -10   5    0.40    8.44
   0  -9   3   15.93   11.92
   1 -11   1    7.37   13.87
   2 -11  -1    7.68   18.10
   2  -1  -3  934.95   31.92
   3 -10  -3    9.55   23.39
   3  -9  -3   16.66   21.42
   3  -8  -3   11.71   17.79
   3  -7  -3   21.60   17.69
   3  -6  -3  147.11   25.15
   3  -2  -5   41.24   13.13
   4  -7  -6   14.33   22.49
   4  -4  -7   31.51   19.91
   4   2 -15    7.81    9.08
  -1 -11   4    2.95   11.64
  -1  -5   4  132.98   10.40
   0 -10   3   19.10   14.32
   0  -6   3   14.71    9.75
   0  -3   2   76.24    9.03
   2  -4  -1   51.80   14.07
   3  -5  -3   46.43   19.21
   3  -3  -4   21.48   15.68
   5  -4 -11   -1.25   17.98
   5  -3 -12    1.90   17.24
   5  -2 -13    6.48   16.01
   0 -11   3    5.07   13.17
   1  -8   2   78.11   17.95
   1  -4   1  210.92   18.58
   2 -10   0   19.62   20.38
   2  -9   0   13.68   16.50
   2  -8   0   71.55   19.52
   2  -7   0    3.71   12.27
   2  -2  -2   77.08   13.99
   4  -3  -7   58.42   19.90
   4  -2  -8   24.90   12.84
   4  -1  -9   10.17   11.98
   4   1 -12   29.72   11.61
   5  -5 -10   -2.94   17.84
   0  -5   3   24.38    9.80
   1 -10   2    7.10   15.95
   1  -9   2   32.01   13.90
   1  -7   2   25.43   13.05
   1  -2   0 3234.95   50.49
   2 -11   0   22.59   19.76
   2  -6   0   23.39   14.46
   3 -10  -2   14.46   23.58
   3  -9  -2    1.98   18.07
   3  -8  -2   44.07   20.34
   3  -7  -2    8.23   17.92
   3  -4  -3   58.44   19.38
   4  -9  -5   14.95   22.83
   4  -8  -5    1.68   21.83
   4  -7  -5    1.34   20.34
   4  -4  -6  101.48   23.95
   4   0 -10   14.20   11.78
   4   2 -14    2.68    8.94
   5  -6  -9    1.08   23.11
   5  -4 -10   -2.47   17.76
   5  -3 -11  -11.25   15.84
   5  -2 -12   -1.82   15.24
   1 -11   2    0.74   15.70
   1  -6   2   63.41   15.76
   2   2  -6  160.14    9.26
   3  -6  -2   30.88   17.47
   3  -1  -5   56.15   14.00
   4  -6  -5   -2.97   16.73
   5  -5  -9   13.14   20.79
   2  -5   0   31.07   13.90
   2  -3  -1  144.99   17.75
   3  -2  -4   -2.14   10.18
   3   0  -6   88.10   13.91
   3   2  -9    1.98    6.50
   3   3 -11   81.17    8.94
   4  -8  -4   11.68   24.06
   4  -5  -5   92.34   21.46
   4  -2  -7   17.87   14.37
   4  -1  -8    1.30   11.68
   5  -6  -8   19.66   24.49
   5  -3 -10   22.58   18.93
   5  -1 -13   -4.44   14.29
   0 -10   4   24.88   15.79
   0  -9   4    3.67   11.78
   2 -10   1   -7.84   18.31
   2  -9   1   11.87   15.74
   2  -8   1    8.88   14.82
   3 -10  -1   18.00   23.51
   3  -9  -1   -0.01   21.22
   3  -8  -1   -0.52   19.81
   3  -5  -2   78.95   19.05
   3  -3  -3   64.04   16.15
   4  -7  -4   10.76   19.13
   4  -3  -6  107.80   19.99
   4   1 -11   19.28   10.17
   5  -5  -8   27.67   22.27
   5  -4  -9  -10.86   15.38
   5  -2 -11   -1.99   12.84
  -1 -10   5    8.75   12.18
  -1  -9   5   -3.50    7.77
  -1  -8   5   -1.22    8.52
   0 -11   4   -3.72   12.09
   0  -8   4   23.74   11.62
   1  -5   2   88.28   14.16
   1  -3   1   13.25    9.53
   2 -11   1    8.07   18.44
   2  -7   1   97.33   19.04
   2  -4   0  134.23   19.70
   3  -7  -1   32.42   17.04
   4  -6  -4    1.75   17.05
   4  -4  -5   51.72   17.67
   4   0  -9   -3.45    9.30
   4   2 -13   31.84   10.23
   5  -1 -12   12.90   14.33
  -3 -10   6   11.41    5.22
  -1 -11   5   -3.70   10.33
   0  -7   4   27.69   11.41
   0  -4   3 1184.41   31.04
   1 -11   3   -4.15   14.71
   1 -10   3   21.66   16.89
   1  -9   3   10.61   11.98
   1  -8   3   24.40   14.17
   2  -6   1   40.14   15.87
   3  -6  -1   45.73   18.32
   3  -4  -2   22.65   14.75
   4  -9  -3    9.69   21.94
   4  -8  -3    6.94   20.07
   4  -5  -4   13.31   17.15
   5  -6  -7   -0.05   19.59
   5  -4  -8   21.18   21.36
   5  -2 -10   21.10   18.57
  -1  -7   5    5.78    7.84
   1  -7   3   74.73   17.10
   2  -1  -2   17.39    9.79
   2   0  -3   62.83   11.11
   4  -7  -3    2.86   18.69
   4  -2  -6   26.16   13.46
   4  -1  -7   33.49   14.71
   5  -7  -6    4.79   21.60
   5  -5  -7   21.81   21.68
   5  -1 -11   -3.53   13.22
   0  -6   4   55.05   11.78
   1  -4   2   32.61   13.13
   2 -11   2   -9.31   18.87
   2 -10   2    9.19   19.20
   2  -9   2   14.94   18.68
   2  -5   1   27.32   15.86
   2  -2  -1  128.32   16.51
   3 -10   0   -4.10   18.86
   3  -9   0   42.46   20.76
   3  -8   0   38.51   19.90
   3  -5  -1    4.40   14.37
   3  -2  -3   16.94   13.92
   3  -1  -4  151.26   18.80
   4  -6  -3    9.14   17.90
   4  -4  -4   44.89   16.71
   5  -6  -6    6.42   20.37
  -2 -10   6    1.20    7.49
  -1  -4   4  129.69    8.14
   1  -6   3   42.78   14.60
   2  -8   2   83.85   19.12
   2  -3   0  105.45   18.24
   3  -7   0   11.47   15.15
   3  -3  -2   19.00   13.10
   3   0  -5  240.29   19.63
   4  -9  -2    8.40   21.88
   4  -8  -2   21.17   20.86
   4  -5  -3   -2.39   17.29
   4   0  -8    9.92   11.26
   4   2 -12   -0.03    8.84
   5  -7  -5   -4.67   23.71
   5  -5  -6   -4.87   21.08
   5  -4  -7  -16.34   15.05
   5  -2  -9    5.70   14.37
  -2  -9   6    2.51    7.28
   2  -7   2   16.39   13.17
   3  -6   0   36.86   18.82
   3  -4  -1   16.20   17.22
   4  -7  -2   27.49   20.24
   5  -6  -5   13.41   23.10
   5  -1 -10   16.08   16.00
  -1  -6   5   23.03    8.13
   0 -11   5    0.06   11.35
   0 -10   5    3.02   12.24
   0  -9   5   12.17   12.25
   1 -11   4    5.29   15.68
   1 -10   4    4.58   16.04
   1  -9   4   -1.05   12.80
   2  -6   2   56.83   19.28
   3 -10   1   24.81   21.30
   3  -9   1   10.67   21.30
   3   2  -8   35.39    8.59
   4  -9  -1   -7.74   23.24
   4  -3  -4   84.52   18.59
   4  -2  -5   83.57   17.72
   4  -1  -6    2.03   13.00
   5  -4  -6   30.06   21.88
   5  -3  -7   23.39   19.86
  -2  -8   6   -1.85    5.84
   0  -8   5    9.75    9.88
   1  -8   4   48.21   15.75
   1  -5   3   82.95   15.51
   1  -1   0 4195.35   51.26
   2 -10   3   12.73   18.77
   2  -4   1   74.52   15.50
   3  -8   1    3.90   16.97
   3  -5   0   52.41   19.91
   4  -8  -1   -3.48   18.99
   5  -7  -4   14.67   23.03
   5  -5  -5    9.98   18.80
   5  -2  -8   18.36   14.18
   5   0 -11   28.41   13.80
  -1 -11   6    0.53   10.81
  -1 -10   6    0.83    9.87
   0  -5   4   46.90   10.75
   0  -2   2 2290.35   30.59
   1  -2   1 1961.55   40.86
   2  -9   3    0.59   14.71
   2  -8   3   11.78   16.21
   3  -7   1   36.34   17.37
   4  -7  -1   24.86   20.20
   4  -5  -2   14.23   15.68
   4   0  -7   24.63   12.63
   4   2 -11    4.52    9.28
   5  -6  -4   21.45   21.23
   5  -1  -9   17.84   16.32
   5   1 -13    5.10   11.81
  -1  -9   6    5.37    9.50
   0  -7   5   -5.02   10.38
   1  -7   4   35.76   12.89
   2  -5   2   10.98   12.57
   3 -10   2    2.59   21.57
   3  -6   1   30.61   18.34
   3  -3  -1   72.33   16.74
   3  -2  -2   66.69   15.14
   3  -1  -3  126.51   16.45
   3   3 -10   -0.30    4.94
   4  -6  -1   -3.89   20.35
   4   3 -14   10.60    6.69
   5  -4  -5   -1.09   19.95
   5  -3  -6   15.36   18.31
   5  -2  -7   33.44   18.90
   2  -7   3  105.55   19.59
   2  -2   0  469.44   27.86
   3  -9   2   48.12   23.07
   3  -4   0    7.72   14.02
   4  -9   0   11.54   21.70
   4  -8   0    5.98   23.12
   4  -4  -2   -1.87   16.07
   4  -3  -3   15.89   13.55
   4  -2  -4   15.99   13.32
   5  -7  -3   -5.24   20.70
   5  -5  -4    5.62   20.49
   5   0 -10   27.78   14.88
  -1  -8   6   16.71    9.49
   0  -3   3  990.09   25.13
   1 -11   5   -2.36   14.66
   1 -10   5    7.53   15.60
   1  -6   4   49.53   15.14
   2 -10   4   -1.90   16.52
   2  -3   1 1180.11   43.10
   3  -8   2   17.30   18.14
   3   0  -4   38.51   10.78
   4  -7   0   18.16   23.25
   4  -5  -1    8.41   19.97
   4  -1  -5   46.86   14.22
   5  -6  -3   13.75   22.61
   5  -1  -8   12.07   14.67
   0 -11   6    1.32   13.19
   0 -10   6   -5.63   12.77
   1  -9   5   15.02   11.84
   1  -4   3  152.79   17.70
   2  -9   4   10.88   18.11
   2  -6   3    7.05   12.70
   3  -7   2   13.58   16.45
   3  -5   1   -1.36   12.49
   5  -7  -2    8.61   24.65
   5  -4  -4    3.45   16.98
   5  -3  -5   16.90   17.39
   5  -2  -6   33.85   17.82
   0  -9   6   14.19   13.11
   0  -6   5    6.73    8.80
   1  -8   5   -2.44   11.97
   2  -8   4   20.37   18.01
   2   0  -2  228.38   15.68
   3 -10   3   24.05   20.76
   4  -9   1   -5.83   19.91
   4  -8   1    5.42   22.76
   4  -6   0    9.50   18.14
   4   0  -6   14.85   10.25
   4   2 -10   35.67    9.95
   5  -5  -3    9.37   19.43
   5   0  -9   23.52   14.63
   3  -9   3   13.91   18.63
   3  -6   2   15.40   14.70
   3  -3   0    7.88   13.01
   3  -2  -1  279.05   24.50
   3   2  -7   57.41    9.54
   4  -4  -1   45.18   17.31
   4  -3  -2  107.17   20.22
   4  -2  -3   50.53   16.15
   4   3 -13    2.94    6.03
   5  -6  -2    1.15   19.40
   5  -1  -7   28.76   15.57
  -2  -7   6   33.82    5.65
  -1  -7   6    5.75    8.09
  -1  -5   5  105.69    9.35
   0  -8   6   42.28   12.75
   0  -4   4 1023.61   29.61
   1  -7   5   34.47   14.90
   1  -5   4  124.44   17.51
   2  -5   3   61.95   16.06
   3  -8   3   10.83   18.07
   3  -4   1   18.32   14.84
   3  -1  -2  414.64   26.74
   4  -7   1    2.57   18.32
   4  -5   0    8.77   15.17
   4  -1  -4    4.84   11.26
   5  -7  -1  -13.18   19.84
   5  -4  -3    2.33   17.30
   6  -3  -7   21.82   21.92
   1 -10   6   -1.91   13.89
   2 -10   5  -10.72   13.82
   2   2  -5  619.08   15.45
   3  -7   3   15.71   15.56
   3  -5   2   21.69   17.15
   4  -6   1   -8.23   19.68
   5  -5  -2    1.91   18.23
   5  -2  -5   13.87   14.16
   5   0  -8   20.44   14.36
   6  -2  -8   13.35   18.57
  -1 -10   7   -0.78    9.69
   1  -9   6    3.90   14.59
   2  -9   5    7.68   13.64
   2  -6   4   27.94   16.42
   3  -9   4   14.56   20.50
   3   0  -3  352.13   23.48
   4  -8   2   26.57   22.64
   4   0  -5   23.38   12.90
   5  -6  -1    9.74   20.43
   5  -1  -6   -9.24   13.04
   5   2 -13    4.99    9.87
   6  -4  -5   -5.66   21.82
   0  -7   6    0.89    8.93
   1  -6   5   76.26   16.62
   2  -8   5   17.25   14.06
   2  -3   2   70.54   15.32
   2  -2   1  113.96   16.77
   3  -6   3   28.18   17.24
   4  -7   2   16.57   19.44
   4  -4   0   60.46   18.78
   4  -3  -1   12.02   13.53
   4  -2  -2   57.44   16.81
   4   2  -9   41.35   10.41
   5  -7   0   -6.61   20.73
   5  -4  -2   21.08   22.10
   5  -3  -3   41.24   21.81
   6  -3  -6    0.30   17.76
   6  -1  -9    4.19   15.33
  -2 -10   7    7.92    6.30
  -1  -9   7    8.36   10.29
   0 -10   7   -2.36   11.69
   0  -5   5   84.78   12.26
   1  -8   6   27.21   13.91
   1  -3   3  162.40   16.30
   2  -4   3   45.94   14.20
   2  -1   0   47.20   12.20
   3  -8   4   17.00   17.80
   3  -3   1   60.47   16.56
   3  -2   0  170.17   22.10
   4  -5   1    1.93   16.42
   4  -1  -3   66.04   18.26
   5  -5  -1    4.26   18.95
   5  -2  -4   48.40   17.08
   5   0  -7   14.39   14.32
   6  -2  -7   -4.36   15.91
   1  -4   4  338.74   23.57
   2 -10   6    4.05   17.18
   2  -7   5   65.61   17.14
   2  -5   4   50.49   17.99
   3  -7   4   46.31   21.77
   3  -4   2   19.73   15.11
   3  -1  -1  222.54   22.25
   3   3  -9   72.84    6.99
   4  -8   3    2.93   19.27
   4  -6   2   21.90   19.23
   4   3 -12    2.31    6.36
   5  -6   0    2.31   21.78
   5  -1  -5   61.29   18.42
   5   2 -12   14.74   10.30
   6  -4  -4    2.05   19.66
   6  -3  -5    3.53   20.51
   6  -1  -8   -8.90   14.84
   0  -9   7    0.17   10.27
   1  -7   6   23.37   13.38
   1  -1   1 1374.87   31.74
   2  -9   6    8.31   17.67
   3  -9   5   19.63   20.12
   3  -5   3    3.71   13.25
   4  -3   0   31.59   17.96
   4   0  -4   33.48   14.07
   5  -7   1    8.55   22.02
   5  -4  -1    1.20   20.62
   5  -3  -2   13.84   20.36
   6  -2  -6    0.41   17.55
   1 -10   7    6.21   13.88
   1  -5   5   14.56   12.23
   2   0  -1  113.51   14.17
   3  -6   4    2.32   16.52
   3   2  -6  126.24   12.27
   4  -7   3    9.80   18.64
   4  -5   2   12.51   20.45
   4  -4   1    9.07   16.22
   4  -2  -1   38.02   15.62
   5  -5   0   12.14   19.43
   5  -2  -3    2.85   15.19
   6  -4  -3   -5.37   22.12
  -2  -9   7   -0.37    5.17
  -1  -8   7   17.30    8.91
  -1  -6   6   39.20    7.98
   0  -8   7    0.61    9.51
   0  -6   6   16.30    9.42
   1  -9   7    3.08   14.08
   2  -8   6   13.91   13.52
   2  -6   5   96.86   18.27
   3  -8   5    0.05   16.30
   3   0  -2   54.86   13.78
   4  -1  -2   54.45   17.80
   4   2  -8   31.88   10.11
   5  -6   1   22.65   22.47
   5  -1  -4    1.66   14.50
   5   0  -6    2.39   10.33
   5   2 -11    0.87    9.62
   6  -3  -4   -5.86   17.47
   6  -1  -7    7.60   16.28
   6   0  -9    4.41   13.61
   2  -3   3  268.55   24.40
   3  -7   5   20.15   19.69
   3  -4   3   20.00   17.72
   3  -3   2   79.86   17.96
   3  -2   1   17.77   15.35
   4  -8   4  -14.09   18.62
   4  -6   3   -0.15   16.96
   5  -4   0    6.83   20.93
   5  -3  -1   33.75   21.54
   6  -2  -5  -11.38   15.60
   1  -8   7    8.71   12.41
   1  -6   6   80.41   16.52
   2  -7   6   14.99   14.51
   2  -4   4   22.06   12.85
   2  -2   2   87.89   15.27
   3  -9   6   -1.25   18.16
   3  -5   4   17.19   16.89
   4  -7   4    6.93   18.67
   4  -4   2   18.17   18.23
   4  -3   1   29.59   17.81
   4   1  -5   38.02   12.15
   4   3 -11    9.95    6.65
   5  -5   1    0.04   20.54
   5  -2  -2   79.72   22.87
   6  -4  -2  -15.67   18.08
   6  -3  -3   -3.41   20.92
   0 -10   8    6.72   12.51
   2  -9   7   -6.54   15.48
   2  -5   5    8.50   13.05
   2  -1   1  427.98   25.67
   3  -1   0   12.50   11.34
   4  -5   3   34.02   19.29
   4  -2   0   71.86   17.35
   4   0  -3   29.59   12.71
   5  -6   2   22.47   21.58
   5   0  -5   15.83   13.70
   6  -2  -4    9.22   18.57
   6   0  -8    9.77   14.20
  -1 -10   8    0.79    8.62
   0  -7   7    5.94    8.87
   0  -3   4  890.79   24.81
   1 -10   8   16.33   14.00
   1   0   0 3423.85   41.19
   3  -8   6    4.53   17.22
   3  -6   5   39.14   18.04
   4  -6   4   15.19   18.35
   4  -1  -1   31.17   17.06
   5  -1  -3   42.49   15.61
   5   1  -7   24.17   12.94
   5   2 -10    4.16    9.40
   0  -9   8   13.31   11.94
   0  -4   5  146.72   13.66
   1  -7   7    8.42   11.75
   1  -4   5    3.08   11.05
   2  -8   7   -0.72   13.64
   2  -6   6   84.72   17.70
   3  -7   6   16.56   19.72
   3   1  -3  131.53   14.85
   4   2  -7   18.80    8.38
   5  -5   2   17.87   21.76
   5  -4   1   -0.85   17.48
   5  -3   0   14.80   17.87
   6  -4  -1    9.28   21.16
   6  -3  -2   -1.38   18.62
   6  -1  -5    3.13   15.76
   6   0  -7   15.27   15.12
  -1  -7   7    3.50    6.82
   0  -5   6  137.83   14.85
   0  -2   3 1055.36   22.92
   1  -9   8    3.53   13.32
   1  -5   6   74.48   15.52
   1  -2   3   41.66   10.76
   3  -4   4    2.69   12.68
   3  -3   3   38.50   15.67
   3  -2   2   62.89   17.96
   3   0  -1   18.99   10.35
   4  -7   5    2.61   17.72
   4  -4   3   -7.79   15.45
   4  -3   2   20.76   16.48
   5  -6   3   26.88   22.15
   5   0  -4   35.31   15.40
   6  -2  -3   12.07   16.28
  -1  -9   8   -1.83    8.31
   2  -9   8   11.14   16.46
   2  -7   7    0.90   13.08
   2  -4   5   61.56   17.48
   2  -3   4    8.12   13.66
   2   0   0 1244.08   35.99
   3  -5   5    8.95   13.58
   3   2  -5   41.54    9.21
   4  -5   4   17.28   18.10
   4  -2   1   11.81   13.09
   4   0  -2   21.39   12.64
   4   1  -4   12.52   11.03
   4   3 -10   11.56    6.79
   5  -1  -2   14.85   14.98
   5   1  -6    4.05   11.90
   5   2  -9    5.92   10.26
   6   1  -9   10.19   13.62
   0  -8   8   -2.72    8.80
   1  -8   8    4.76   13.23
   1  -6   7  176.51   20.79
   2  -5   6   29.14   16.09
   2  -2   3  419.56   26.81
   3  -8   7    5.11   15.08
   3  -6   6    8.56   15.90
   3  -1   1   44.78   13.70
   4  -6   5   -0.33   17.19
   4  -1   0   71.83   19.28
   5  -5   3   13.90   19.48
   5  -4   2   -8.70   16.99
   5  -3   1    8.00   17.03
   6  -3  -1   -1.86   18.09
   6  -2  -2  -10.05   17.79
   6  -1  -4   -1.57   13.43
   6   0  -6  -15.19   10.73
   0  -6   7    7.14    8.50
   2  -8   8    1.64   15.88
   4  -7   6   -0.40   18.37
   5  -6   4   13.43   20.89
   5  -2   0   19.03   17.23
   5   0  -3    9.54   13.74
   6   1  -8    2.02   11.39
   0 -10   9   -4.67   10.83
   2  -6   7  115.73   19.53
   2  -1   2  166.54   19.57
   3  -7   7   11.53   16.69
   3  -4   5   22.22   16.89
   3  -3   4   40.42   18.80
   4  -5   5   28.76   21.64
   4  -4   4    9.06   16.86
   4  -3   3   35.31   17.82
   5  -1  -1   15.39   13.84
   5   1  -5   36.73   13.52
   6  -3   0    6.93   22.20
   6  -1  -3   -6.59   16.58
   6   0  -5    9.91   15.36
   1  -9   9    5.30   12.15
   1  -7   8   18.77   12.46
   3  -5   6    3.76   13.14
   3  -2   3   72.09   16.88
   3   0   0   56.97   12.94
   4  -6   6   17.24   21.17
   4  -2   2   10.45   13.22
   4   0  -1  128.20   18.87
   4   1  -3   46.28   13.41
   5  -5   4   12.99   20.70
   5  -4   3   -4.93   17.04
   5  -3   2   -3.42   16.26
   6  -2  -1   10.33   18.99
   6   1  -7    8.42   13.24
   2  -7   8   17.66   12.88
   3  -8   8   12.47   16.12
   3  -6   7    5.44   15.18
   4  -1   1  117.59   19.41
   5  -2   1   54.31   20.18
  -3   2  12   26.57    5.57
  -1   1  14   46.92   11.72
   0   0  15   15.88   14.09
   2  -2   0  479.64   19.67
   2  -2  13   16.82   18.31
   3  -5  -4  128.07   10.54
   3  -4  13    1.30   18.29
   3  -3   4   24.85   12.33
   3  -3   5   67.60   15.01
   3  -3   6   15.14   11.90
   3  -3   7   38.60   14.59
   3  -3   8   21.76   15.40
   3  -3   9   38.11   19.15
   4  -7  -3    6.94    8.96
  -2   1  17   19.76   10.93
   1  -1  15    9.35   14.23
   1   0   7  762.81   31.26
   1   0   8  176.07   17.71
   1   0   9   75.43   14.15
   2  -2  14    5.86   18.31
   3  -3   3   42.60   12.31
   3  -3  10  -14.00   13.71
   4  -6  -1    4.31    9.44
   4  -5   3   49.86   16.55
   4  -5   4    8.76   12.88
   4  -5   5   22.87   14.91
   4  -5   6   -3.82   13.44
   4  -5   7   -8.83   14.00
   4  -5   8    2.15   16.01
   4  -5   9   10.42   20.21
  -3   2  13   29.98    6.43
  -2   2   9   32.42    5.64
  -1   1  15   26.18   11.95
   0   0  16   -5.57   10.79
   0   1   7   16.98    8.54
   0   1   8  118.47   13.22
   0   1   9  115.46   13.87
   1  -1  16   11.23   14.30
   1   0   5  533.85   23.80
   1   0  10    8.98   10.72
   1   0  11   26.96   13.47
   2  -2  15   14.47   19.69
   2  -1   6   62.20   13.51
   2  -1   7  219.35   21.41
   2  -1   8   20.83   12.62
   2  -1   9  -13.38   11.51
   3  -6  -6    5.63    4.17
   3  -3   2   84.63   13.66
   3  -3  11   11.26   16.50
   3  -3  12  -15.39   19.56
   4  -8  -5    9.30    7.03
   4  -5   2   13.03   12.11
  -2   2   8   27.13    4.14
  -2   2  10    7.68    5.07
  -2   2  11    2.31    5.83
   0   0  17    8.58   14.06
   0   1   6  655.97   22.41
   0   1  10   80.64   12.50
   0   1  11   22.36   11.23
   1   0   4   12.61    7.98
   1   0  12   13.64   11.09
   2  -1   5  185.52   17.95
   2  -1  10   15.24   12.15
   2  -1  11   16.72   15.21
   3  -3   1   56.06   12.31
   3  -3  13   13.25   20.88
   4  -5   1    0.64   10.26
  -1   1  16    6.85   10.49
   0   1  12    2.65   10.12
   1   0  13   30.30   14.17
   2  -1   4  210.58   18.06
   2  -1  12    9.33   14.36
   4  -7  -4   11.49    8.57
   4  -4   6   28.33   17.71
   4  -4   7   -0.38   16.55
  -3   2  14    4.78    5.85
  -2   2  12   45.97    7.97
  -1   1  17   -2.78    9.54
   0   1   5  675.23   20.46
   0   1  13   59.54   14.09
   1   0   3    5.95    6.99
   1   0  14   26.64   14.30
   2  -1   3  271.91   18.74
   2  -1  13    1.05   14.17
   3  -3   0   -1.14    7.98
   3  -2   6  103.21   17.23
   3  -2   7   93.81   17.65
   3  -2   8   39.09   14.82
   3  -2   9   22.69   15.30
   3  -2  10   59.07   20.69
   4  -5   0   12.81    9.99
   4  -4   4   17.63   13.97
   4  -4   5   -1.21   10.95
   4  -4   8   11.16   15.71
   4  -4   9    5.62   16.32
   4  -4  10   -9.97   16.62
  -2   2  13    5.48    6.79
   0   1  14    4.63   10.81
   1   0  15   12.75   13.68
   2  -1  14   -4.64   15.76
   3  -2   4   70.70   16.10
   3  -2   5    2.49   11.31
   3  -2  11   -3.68   16.44
   3  -2  12    5.63   18.71
   4  -4   3    4.25   12.21
   5  -7   1    4.27   13.45
  -3   2  15    3.38    5.95
  -2   2  14    6.44    7.55
   0   1  15    4.81   11.23
   1   0  16   17.07   15.96
   2  -1   2  182.79   16.17
   2  -1  15   14.23   16.66
   3  -4  -3   46.55    8.10
   3  -2  13    3.17   17.00
   4  -6  -3    3.26    6.90
   4  -5  -1    6.99    8.42
   4  -4   2   12.95   11.81
   5  -6   4   -5.20   14.28
  -2   2  15   24.64   10.39
   0   1  16    0.59   13.31
   3  -5  -5  515.44   15.11
   3  -2   3   53.39   12.66
   4  -8  -6    0.85    5.17
   4  -3   8   39.01   19.99
   4  -3   9   11.61   18.91
   5  -7   0    7.63   11.15
   5  -6   3    2.31   14.13
  -3   2  16    5.12    6.50
  -1   2   9   -0.14    6.43
  -1   2  10   35.93    8.32
  -1   2  11  142.48   13.32
  -1   2  12    8.19    7.65
   0   1   4  878.85   20.35
   0   1  17    6.60   13.20
   1   0   2  331.60   15.01
   2   0   8   17.17   12.21
   2   0  10   21.54   12.32
   2   0  11    0.02   13.37
   3  -3  -1   81.73   11.31
   3  -2   2   67.33   13.76
   4  -7  -5    9.41    6.94
   4  -4   1   28.67   10.46
   4  -3   5   41.51   17.44
   4  -3   6   -2.21   13.06
   4  -3   7   48.04   17.53
   4  -3  10    7.78   17.34
   4  -3  11   -0.77   17.19
   5  -6   2   13.25   13.77
  -2   2  16   14.87    9.55
  -1   2  13   61.50   11.59
  -1   2  14    0.47    9.52
   1   1   8   22.37   11.42
   1   1   9   47.12   12.12
   1   1  10   35.73   12.21
   1   1  11   -1.22    8.76
   1   1  12   11.24   12.31
   2   0   6   63.27   14.81
   2   0   7    1.89    9.81
   2   0  12   31.63   15.49
   2   0  13   -8.95   12.58
   3  -1   8   -1.24   13.60
   3  -1   9    6.61   13.70
   3  -1  10    1.97   16.40
   3  -1  11   33.42   19.29
   4  -3   4   -6.17   12.12
   5  -7  -1   -1.24   10.15
   5  -6   1    7.40   12.21
   5  -5   5    0.57   15.27
  -1   2   8  273.01   13.63
  -1   2  15    8.77   11.47
   1   1   7  146.07   15.10
   1   1  13   66.20   15.99
   1   1  14    3.32   13.78
   2  -1   1  411.38   19.31
   2   0  14    7.47   15.98
   2   0  15    3.49   17.92
   3  -1   6  216.52   23.96
   3  -1   7   -2.19   10.25
   3  -1  12    8.20   17.38
   3  -1  13   12.60   20.34
   4  -6  -4    4.35    7.63
   4  -4   0   76.62   13.58
   4  -3   3   10.14   12.32
   5  -5   4   -5.08   13.19
  -2   2  17    6.79    9.06
  -1   2  16   -5.58   10.35
   1   1   6  664.15   27.97
   1   1  15   13.07   13.42
   2  -3  -4   70.54    4.53
   2   0   5  408.95   24.49
   3  -2   1   15.40    8.35
   3  -1   5  145.96   19.10
   3  -1  14    9.12   17.75
   5  -6   0    5.82   10.78
   5  -5   3   -6.65   10.93
   0   2  11   13.55    9.86
   0   2  12  121.78   16.23
   1   1  16  -12.76   11.80
   2   0   4  333.63   22.26
   3  -1   4   27.94   13.74
   4  -3   2    2.54    8.87
   4  -2   7   19.24   15.19
   4  -2   8   27.09   16.64
   4  -2   9    9.21   15.91
   4  -2  10   21.29   19.48
   4  -2  11    4.56   17.86
   5  -5   2    7.39   12.88
   5  -4   6    3.64   16.21
   5  -4   7   -1.16   16.12
  -1   2   7   17.94    5.55
  -1   2  17   10.89   10.14
   0   2  10  221.50   18.30
   0   2  13    6.09    8.19
   0   2  14    9.29   10.40
   4  -5  -3    0.85    7.01
   4  -4  -1   25.91    9.83
   4  -2   5   49.36   16.81
   4  -2   6   59.66   16.45
   5  -6  -1   -2.34    8.73
   5  -5   1    4.72   13.07
   5  -4   5   17.77   14.55
   0   2   9  316.23   19.23
   0   2  15    8.53   12.00
   0   2  16   -2.17   11.16
   1   1   5 1778.57   41.11
   2  -1   0   41.36    8.90
   2   1  11   13.25   14.90
   3  -4  -4   39.53    6.72
   3  -2   0  149.10   14.72
   3  -1   3  -11.15   10.10
   3   0  10   12.34   16.57
   3   0  11    4.01   16.73
   4  -3   1   31.61   10.96
   5  -4   4    1.34   13.16
   0   1   3 4689.04   39.98
   0   2   8   25.14    9.04
   0   2  17    5.94   12.30
   2   0   3   57.65   11.68
   2   1   9    4.37    9.65
   2   1  10    9.75   10.95
   2   1  12   -0.93   12.54
   2   1  13    7.81   13.86
   2   1  14    8.02   16.79
   3   0   8   20.79   12.69
   3   0   9   10.21   13.56
   3   0  12   -3.51   14.30
   3   0  13   -2.80   16.52
   3   0  14  -14.30   17.37
   4  -2   4   60.55   14.85
   5  -7  -3   -1.19    8.78
   5  -5   0    0.62   11.10
   5  -4   3    5.30   12.30
   5  -3   7    6.02   18.45
   2   1   8   28.86   12.56
   2   1  15  -10.61   11.84
   3   0   7   33.63   13.21
   4  -3   0   21.93   10.76
   4  -2   3    0.87    9.46
   4  -1   8   11.05   17.33
   4  -1   9   12.99   16.04
   4  -1  10   15.17   18.58
   4  -1  11   15.57   17.97
   5  -4   2   -3.79   12.63
   5  -3   6   -2.59   13.73
   0   2   7  663.73   24.14
   1   1   4  359.34   18.40
   1   2  10   62.04   14.70
   1   2  11   38.36   11.68
   1   2  13    9.78   10.34
   1   2  14    9.18   10.51
   1   2  15   17.12   14.89
   2   1   7  226.72   21.10
   3  -1   2   10.84    8.85
   3   0   6   -5.94   10.32
   4  -7  -6    2.90    4.96
   4  -6  -5   -4.47    5.67
   4  -1   7    6.76   14.00
   5  -3   5   13.95   14.89
   1   2   9    2.45    8.89
   1   2  16   15.52   12.76
   2   0   2  529.31   24.03
   2   1   6   37.05   11.66
   3  -2  -1  292.20   17.66
   3   0   5   11.70   11.45
   4  -2   2   32.99   11.86
   4  -1   6   34.63   15.81
   5  -5  -1    5.68   10.42
   5  -4   1    8.86   11.74
   5  -3   4   22.07   14.57
  -1   2   6  728.42   15.66
   1   2   8   -6.60    9.40
   3  -3  -3   62.16    8.50
   4  -5  -4    9.35    6.60
   4  -1   5   58.12   16.50
   5  -7  -4    9.93    8.44
   5  -3   3   14.96   15.19
   5  -2   7    4.10   18.60
   5  -2   8   15.70   17.82
   0   2   6  250.36   14.83
   2   1   5  187.16   17.67
   3  -1   1   35.74    9.79
   3   0   4  154.62   18.09
   3   1   9   14.77   14.49
   3   1  10    0.54   13.08
   3   1  11   22.71   15.46
   3   1  12    4.53   14.49
   3   1  13    5.97   15.82
   3   1  14    2.96   16.26
   4  -3  -1   18.72    9.50
   4  -2   1   23.81   11.88
   4  -1   4   94.16   18.55
   4   0  10   23.83   19.37
   4   0  11   -0.21   16.20
   5  -6  -3    9.54    9.24
   5  -4   0   -1.00   10.98
   5  -2   6  -11.64   13.33
  -1   3  13   11.85    8.70
  -1   3  14    6.39    8.18
  -1   3  15    4.97    8.56
  -1   3  16    8.17   10.13
   1   1   3  263.75   14.98
   1   2   7   14.07    8.50
   2   2  11   50.12   14.47
   2   2  12    2.76   10.94
   2   2  13    2.10   12.71
   2   2  14    8.33   15.17
   2   2  15   -6.03   14.33
   3   1   8    8.15   11.32
   4   0   8   12.12   17.22
   4   0   9    5.79   14.91
   5  -3   2    5.31   11.72
   5  -2   5   19.87   15.16
  -2   3  14   -1.45    6.72
  -2   3  15    4.15    7.53
  -2   3  16    4.23    7.34
  -1   3  12   49.01    9.43
  -1   3  17    7.86   10.41
   0   3  12  100.30   14.68
   0   3  13    4.93    9.08
   0   3  14    3.81   10.62
   0   3  15    3.95   11.13
   0   3  16   24.69   12.29
   2   1   4  227.19   19.35
   2   2   9   26.46   13.46
   2   2  10   38.65   13.15
   3   0   3  109.24   15.22
   3   1   7    2.61   10.57
   4  -1   3  212.23   21.70
   4   0   7   17.54   14.77
   5  -2   4   11.36   15.89
  -2   3  13   14.03    6.84
  -2   3  17    3.19    7.69
  -1   3  11   41.18    8.90
   0   3  11  193.97   17.87
   0   3  17   -2.13   10.92
   1   2   6   -1.44    8.95
   2   0   1  750.46   25.44
   2   2   8   95.62   17.77
   4  -2   0   66.71   13.28
   4   0   6    7.11   13.53
   5  -4  -1   12.61   10.73
   5  -3   1    7.83    9.75
   5  -1   7  -17.19   16.89
   5  -1   8   -5.21   15.91
   1   3  12   15.15   12.04
   1   3  13   17.44   12.77
   1   3  14   -0.07   12.61
   1   3  15   20.00   14.19
   1   3  16    2.28   13.31
   3  -1   0    8.74    7.63
   3   1   6  187.51   20.84
   4  -1   2   49.59   14.49
   4   0   5   -5.62   13.14
   5  -2   3    9.98   13.07
   5  -1   6    8.32   17.29
  -2   3  12    2.17    4.84
  -1   3  10   91.46   10.44
   0   3  10   44.19   10.00
   1   3  11   43.10   13.56
   2  -2  -3   55.86    5.45
   2   2   7   18.81   11.19
   3   0   2   -2.29    8.00
   3   1   5  126.56   17.96
   3   2  11   -5.70   13.42
   3   2  12   -8.60   15.11
   3   2  13    6.88   16.17
   4   1  10  -15.68   13.64
   4   1  11   -3.33   15.48
   5  -6  -4   12.23    8.28
   5  -3   0    7.03   10.66
   5  -1   5   10.33   16.52
   0   2   5  600.20   19.18
   0   3   9   75.59   11.63
   1   0   0 3571.79   35.37
   2   1   3  271.27   18.68
   3   2   9   21.23   16.26
   3   2  10   34.12   15.97
   4   1   8   34.56   18.50
   4   1   9    8.78   15.46
   5  -7  -5   -6.30    5.80
   5  -2   2   18.24   12.56
   1   2   5   66.43   10.84
   1   3   9   53.93   13.95
   2   2   6   83.26   14.12
   2   3  12   -9.29   13.31
   2   3  13    9.97   13.19
   2   3  14    5.92   12.60
   2   3  15    5.70   14.07
   3   1   4   39.42   14.32
   3   2   8   15.16   15.31
   4  -2  -1   34.55   10.60
   4  -1   1   93.03   14.62
   4   1   7   -4.29   15.37
   5  -4  -2   14.22    9.78
   5  -1   4   24.03   14.74
   5   0   8   18.42   17.93
   2   3  11    7.84   12.57
   4  -5  -5   61.92    8.01
   4   0   3    3.74   10.11
   4   1   6   14.96   16.55
   5  -2   1   62.54   14.84
   5  -1   3    9.07   14.63
   5   0   7   -3.30   15.34
  -2   3  11   34.34    5.57
  -1   3   9  259.87   13.84
   0   1   2 3002.75   26.81
   0   3   8  110.31   12.35
   1   3   8   22.34   11.04
   2   0   0 1240.63   30.29
   2   2   5  167.15   17.05
   2   3  10    8.63   10.53
   3  -4  -5   17.90    4.36
   3  -1  -1  249.05   16.68
   3   0   1   20.61    8.83
   3   2   7   75.29   15.94
   4  -4  -4   24.71    7.01
   4   2  11   12.52   18.92
   5  -3  -1   19.94    9.12
   5   0   6   15.67   15.44
   0   4  15    3.07   11.55
   0   4  16   11.66   10.85
   2   1   2  189.87   15.68
   2   3   9   74.79   14.92
   3  -3  -4   31.78    6.27
   3   1   3   14.50   10.06
   3   2   6   84.09   17.32
   3   3  12   -4.80   15.69
   3   3  13   10.05   15.73
   4  -6  -6   26.51    5.03
   4  -1   0   74.37   14.02
   4   1   5   64.68   17.01
   4   2  10    1.45   16.77
   5   0   5   -8.63   12.81
   6  -3   1   13.87   13.85
  -3   3  16    1.02    3.65
   0   4  14    2.01   10.01
   1   2   4  173.98   14.03
   1   4  14   17.58   13.74
   1   4  15    0.65   12.34
   2   3   8   34.23   12.47
   3   3  10   -2.24   15.07
   3   3  11    0.85   13.45
   4   0   2  314.42   24.67
   4   2   8   29.69   17.95
   4   2   9   17.15   15.69
   5  -5  -4    9.57    8.76
   5  -2   0   21.56   10.36
   5  -1   2   44.98   13.86
   5   0   4   -4.31   14.71
   5   1   8  -14.01   15.12
  -1   4  15    9.10    9.17
  -1   4  16    9.52    9.01
   0   4  13    2.92    8.53
   1   3   7   18.08    8.76
   1   4  12   29.07   12.68
   1   4  13    2.92    9.23
   3   2   5    4.77   11.06
   3   3   9   41.23   17.61
   4  -2  -2   64.65   11.21
   4   1   4  106.26   17.71
   5  -6  -5    5.37    6.30
   5  -3  -2   20.03    9.51
   5   1   7   -1.26   16.01
   6  -4  -1    4.59   11.37
   6  -2   2   22.35   15.32
  -3   3  15    0.42    2.82
  -1   2   5  147.46    6.11
  -1   4  14   -1.20    7.44
   0   2   4  255.93   12.05
   0   3   7  254.50   15.91
   0   4  12    6.21    8.32
   1   4  11   16.75   11.27
   2   3   7   39.45   12.62
   2   4  13    6.01   14.84
   2   4  14   -0.95   13.14
   3   0   0   66.91   11.84
   3   1   2   14.71   10.93
   4   2   7   17.51   14.99
   5  -1   1   52.94   15.84
   5   0   3   33.77   16.45
   5   1   6   11.54   17.15
   6  -3   0   13.05   12.65
  -1   3   8  112.49    9.01
  -1   4  13    6.06    7.88
   0   4  11   54.17   11.52
   1  -1  -2 9763.63   31.04
   2   4  11   -1.85   13.11
   2   4  12    5.47   12.15
   3   3   8    9.76   12.89
   4   0   1  176.47   18.54
   4   1   3  195.75   21.19
   4   2   6   59.09   17.21
   4   3  11    3.74   16.15
   5  -2  -1   40.14   12.21
   6  -2   1    6.48   13.32
   6  -1   3   -1.64   15.50
  -2   3  10    4.07    3.72
   1   3   6   34.25    9.22
   1   4  10  104.63   15.12
   2   1   1  436.32   21.31
   2   3   6  234.91   20.66
   3   2   4   69.77   14.51
   3   3   7   51.91   15.35
   3   4  13    5.76   17.01
   4  -1  -1   52.54   10.80
   4   3  10    8.79   16.21
   5   1   5   -3.75   13.53
   5   2   8   -4.36   17.73
   6  -4  -2    3.15    9.94
  -1   4  12   63.28   10.18
   0   4  10  384.93   22.13
   2   2   3  385.24   22.22
   2   4  10   15.64   11.07
   3  -1  -2  382.03   18.59
   3   4  11    6.20   16.08
   3   4  12   12.89   15.43
   4   2   5   71.71   16.35
   4   3   9   -1.59   13.98
   5  -7  -6    6.54    4.95
   5  -1   0   60.86   14.78
   5   0   2   96.61   17.38
   5   1   4   10.16   16.22
   5   2   7   -6.53   17.22
   6  -3  -1   -0.44   10.56
   6  -1   2    4.33   13.78
  -2   4  16   -1.71    5.90
   1   2   3   28.78    8.03
   1   4   9  276.40   21.57
   2   4   9   56.41   13.89
   3   1   1   45.94   11.98
   3   3   6   27.55   12.24
   3   4  10   10.78   15.99
   4   0   0   -1.42   10.15
   4   1   2   55.73   13.31
   4   3   8   15.08   15.08
   5  -4  -4    3.73    7.87
   6  -2   0    2.46   12.07
   0   3   6  442.86   18.74
   1   5  14   -0.64   11.69
   1   5  15   11.54   12.85
   2   0  -1  126.17   10.75
   2   3   5    2.94    8.95
   3   2   3   71.56   13.73
   3   4   9    5.55   15.13
   4  -3  -4   94.51   10.49
   4   2   4   44.78   13.92
   4   3   7   43.70   16.55
   5  -2  -2   67.52   12.84
   5   0   1    4.58   13.06
   5   1   3    5.17   14.98
   5   2   6    3.19   14.28
   6  -1   1    4.33   13.08
   6   0   3   11.87   16.65
  -2   4  15    3.79    5.39
  -1   4  11   17.87    6.87
   0   4   9   16.08    8.48
   0   5  15   12.67    9.75
   1   3   5   98.49   12.04
   1   4   8  165.09   16.98
   1   5  13   10.66   12.35
   2   4   8   84.28   15.11
   2   5  13    5.94   13.58
   2   5  14   18.33   14.35
   3   0  -1   18.44    7.73
   3   3   5   65.80   14.13
   4  -4  -5   53.60    7.22
   4   3   6   -7.22   14.32
   5  -5  -5   11.21    6.82
   5  -1  -1   28.53   11.44
   5   2   5   23.49   17.61
   6  -3  -2    0.36    9.56
   0   5  14   -3.35    9.07
   1   5  12   11.37   11.12
   2   5  12    3.35   13.97
   3   4   8    7.53   12.58
   4  -1  -2   51.73   10.21
   4   1   1  100.01   15.39
   4   2   3    1.01    9.72
   4   4  10   -8.68   14.38
   6  -2  -1   -0.58   10.67
   6   0   2   -0.68   13.33
  -2   4  14   12.42    5.92
  -1   3   7   95.31    7.57
   0   5  13    6.66    9.46
   2   2   2   77.04   11.63
   2   3   4   -4.93    7.64
   2   4   7   73.89   14.51
   2   5  11   -2.09   13.34
   3   2   2   62.51   12.74
   3   4   7   22.86   14.96
   3   5  12   -7.57   15.30
   4   0  -1  149.28   16.95
   4   3   5   32.22   14.68
   4   4   9    5.04   15.41
   5   0   0    7.26   11.36
   5   1   2   44.01   15.23
   5   2   4   12.00   14.12
   5   3   7   -1.62   15.21
   6  -1   0    6.88   12.65
  -1   4  10  113.93   10.40
  -1   5  16   -0.40    7.87
   0   4   8   20.07    7.92
   1   4   7    9.33    8.29
   1   5  11   33.09   10.92
   2   1   0   43.59    9.94
   2   5  10   12.19   13.69
   3   1   0   14.95    8.23
   3   3   4   34.84   12.68
   3   5  11    1.79   13.21
   4   4   8   10.02   14.76
   5   3   6    1.55   16.25
   6   1   3   13.01   16.98
  -1   5  15   12.21    8.23
   0   5  12    6.80    8.87
   1   3   4  313.32   18.73
   1   5  10   11.77   10.51
   2   4   6   56.59   13.10
   3   4   6   30.88   15.27
   3   5  10    1.72   12.72
   4   2   2   19.05   10.86
   4   3   4   -2.45   13.58
   4   4   7   -4.31   12.74
   5  -6  -6    3.92    4.81
   5  -2  -3   -1.16    8.04
   5   1   1   41.91   15.90
   5   2   3   20.04   13.99
   6  -3  -3   -5.01    9.45
   6  -2  -2   -2.60    9.53
   6   0   1   -0.83   10.83
   0   2   3 1059.52   20.45
   0   3   5  327.79   15.23
   1   2   2  689.03   22.03
   2   5   9    5.30   11.20
   3   5   9    4.88   14.80
   4  -5  -6   11.11    4.29
   4   1   0   57.87   12.35
   5  -1  -2    1.05    6.95
   5   3   5    2.62   14.04
   6  -1  -1   14.21   12.44
   6   1   2   12.04   15.89
  -2   4  13    5.55    4.89
  -1   5  14    4.61    7.88
   0   5  11   36.08    9.77
   1   4   6   19.44    9.68
   2   3   3  266.69   19.27
   3  -2  -4    7.86    5.05
   3   2   1    5.76    8.33
   3   3   3   57.73   13.49
   4   4   6   36.96   15.85
   5  -4  -5    5.17    6.95
   5   0  -1    2.29    8.08
   5   2   2   13.77   15.16
   5   4   7   -8.91   16.76
   6   0   0    0.09   12.31
   1   6  14    1.03    9.65
   2   2   1  108.04   12.62
   2   4   5   28.64   11.40
   2   5   8   54.60   13.37
   2   6  12    9.55   13.51
   2   6  13   -2.61   10.35
   3   0  -2   61.51   10.02
   3   4   5   22.31   11.45
   3   5   8    9.95   12.85
   4  -1  -3   56.27   10.18
   4   2   1   18.43    9.98
   4   3   3   22.06   11.59
   4   5   9   12.38   15.88
   5   1   0   65.92   15.57
   5   3   4   20.07   14.94
  -1   4   9   14.70    6.28
  -1   5  13   21.76    7.99
   0   4   7  203.09   13.91
   0   5  10    1.32    7.15
   1   6  13    5.68    8.23
   3   5   7   19.82   14.89
   3   6  11    1.62   15.42
   4   0  -2   30.40    9.28
   4   4   5   -3.92   11.90
   4   5   8   -2.46   15.19
   5   4   6   11.61   16.12
   6  -2  -3   -0.46   10.10
   6   1   1    1.94   12.75
   0   6  15   18.08   11.10
   1   5   8  197.57   18.15
   1   6  12    1.17   11.37
   2   5   7  187.11   19.74
   2   6  11   14.27   12.43
   3   1  -1  252.37   17.27
   3   3   2  117.72   15.78
   3   4   4    8.62    9.62
   4  -3  -5    4.93    4.99
   4   1  -1   39.28   11.00
   4   5   7   -2.57   15.45
   5  -1  -3   48.24   11.08
   5   2   1   49.03   14.87
   5   3   3   -0.04   14.10
   5   4   5   -0.24   16.72
   6  -1  -2    9.43   10.37
   6   2   2   12.78   16.39
   0   6  14   -5.00    7.40
   1   1   0 4303.32   42.45
   1   3   3  165.08   13.31
   1   4   5   12.97    8.78
   1   6  11   21.16   11.29
   2   0  -2  249.41   12.40
   2   4   4   12.38   10.92
   2   6  10    3.33   11.03
   3  -3  -5   42.19    4.85
   3   5   6   10.95   12.98
   3   6  10   -2.58   11.58
   4   3   2    9.57   10.13
   4   4   4   31.20   14.47
   5  -5  -6    2.17    4.95
   6   1   0   -0.85   12.72
  -1   5  12    8.86    6.31
   0   5   9  156.97   14.30
   0   6  13    2.67    8.65
   2   3   2   69.54   11.79
   2   5   6   15.22   11.61
   3   2   0  152.62   15.51
   3   6   9    6.88   12.92
   4   2   0   62.70   13.19
   4   5   6   -0.97   12.55
   5   1  -1   33.58   11.29
   5   3   2    0.71   14.04
   5   4   4    9.79   16.42
   6  -4  -5    3.80    7.49
  -2   4  12   -1.34    3.71
   1   5   7  208.79   18.02
   1   6  10    2.38    9.42
   2   1  -1  908.61   25.34
   2   6   9   17.20   11.89
   3   4   3    9.43   10.69
   3   6   8    0.51   13.95
   4   4   3    0.57   10.01
   5  -3  -5   29.07    7.41
   5   2   0   22.28   14.10
   6   2   1    4.18   13.19
   0   3   4  849.83   21.60
   0   4   6  205.38   13.69
   0   6  12    6.04    8.48
   2   6   8    8.22   12.53
   3   3   1   86.95   13.76
   3   5   5   10.84   11.47
   4   0  -3   21.46    9.26
   4   3   1   18.20   10.35
   4   5   5   14.18   15.19
   4   6   8    4.17   14.78
   5   4   3    7.29   15.69
   6  -2  -4    6.89    8.19
   6  -1  -3    2.08    9.92
   6   0  -2    0.23    8.62
   6   1  -1   18.02   13.06
  -1   3   6    6.68    4.14
  -1   5  11   12.12    6.42
   1   2   1 1989.79   34.14
   1   6   9    6.23    9.41
   2   2   0  485.96   21.40
   2   4   3   46.36   12.30
   2   5   5    3.71   11.01
   2   7  12    3.18   10.57
   3   6   7    4.11   14.30
   4   1  -2   43.63   10.60
   4   6   7    0.40   16.63
   5   0  -3    3.15    8.44
   5   3   1   10.01   12.29
   5   5   5   -4.94   14.08
   6   2   0   11.53   13.61
  -1   4   8  227.95   11.64
  -1   6  15    0.05    7.13
   0   5   8    2.65    6.87
   0   6  11   24.70    9.41
   1   4   4  344.95   19.13
   1   5   6   72.28   12.64
   1   7  13    5.87   10.85
   2   7  11    4.28   11.73
   3   0  -3  371.50   17.79
   3   1  -2  416.04   21.00
   3   5   4    8.71   12.78
   3   7  10   21.82   14.72
   4  -4  -6   82.94    6.74
   4   2  -1   43.08   11.33
   4   4   2   10.96   10.30
   4   5   4   17.44   13.25
   5  -1  -4    2.25    7.83
   5   1  -2   -4.08    7.36
   5   2  -1   53.83   15.50
   1   7  12   -1.86    9.88
   2  -2  -4  268.19    6.49
   2   3   1 1258.73   36.11
   2   7  10   -0.96   12.43
   3   2  -1  315.02   19.80
   3   4   2   26.87   11.35
   3   6   6    6.59   13.86
   3   7   9    0.47   15.31
   4   3   0   31.24   12.51
   4   6   6   14.48   14.66
   5  -4  -6   33.60    7.37
   5   4   2    0.88   12.21
   5   5   4    6.12   14.76
   6   3   1   15.72   14.56
  -1   6  14   -3.17    5.90
   1   3   2  204.87   13.71
   1   6   8   37.47   10.09
   4  -2  -5   71.70    8.61
   4   5   3   51.41   17.23
   5   3   0   26.71   12.93
   6  -1  -4   -2.50    7.90
   6   0  -3   -1.32    8.29
   6   1  -2    4.28    9.44
   6   2  -1    1.46   12.20
  -2   5  15    0.33    4.18
  -1   5  10   15.75    6.19
   0   6  10   30.28    8.78
   0   7  14    6.85    9.37
   1   7  11    9.10    8.60
   2   5   4   50.23   12.04
   2   6   6   99.10   16.46
   2   7   9   10.83   11.22
   3   3   0    0.18    8.04
   3   5   3   13.00   11.55
   3   6   5   40.84   15.72
   3   7   8   -3.31   11.72
   4   4   1   37.91   13.25
   4   6   5   -2.90   13.62
   5   4   1   -5.60   13.33
   5   5   3    4.75   14.55
   6   3   0   11.41   16.17
   0   4   5  146.68   11.47
   0   5   7  107.06   11.41
   1   5   5   35.23    9.16
   1   7  10    1.48    9.13
   2   4   2  407.43   22.99
   3   4   1   16.71   11.97
   4   1  -3   72.87   12.23
   4   2  -2   67.12   13.36
   4   7   7   -5.72   13.78
   5   1  -3   36.01   11.43
   5   2  -2   62.91   14.48
  -1   6  13    3.76    6.67
   0   2   2 2266.10   26.58
   0   7  13    6.81    8.00
   1   4   3  136.82   13.40
   1   6   7  166.77   16.60
   2   7   8   17.79   10.55
   3   7   7    8.38   12.69
   4   0  -4   24.52    8.38
   4   3  -1   22.00   11.24
   4   5   2   13.02   12.18
   4   6   4   21.18   14.23
   5   0  -4   30.15    8.80
   5   3  -1   24.09   12.38
   5   5   2   12.32   13.64
   5   6   4   10.31   15.50
   6   1  -3    1.97   10.90
   6   2  -2   -8.48   11.04
  -2   4  11    9.36    3.55
   0   6   9    7.12    6.74
   0   7  12    7.80    9.26
   2   2  -1  144.81   13.25
   2   5   3   67.85   13.69
   2   6   5  118.20   15.77
   3   5   2   21.90   11.64
   3   6   4    3.31    9.58
   4   4   0   79.65   16.68
   4   7   6  -10.69   13.06
   5  -3  -6   32.65    7.73
   5   4   0    2.74   11.61
   6   0  -4   -0.09    8.94
   6   3  -1  -11.23   11.73
  -2   5  14    1.09    3.74
   1   7   9    8.91    8.23
   2   1  -2   12.57    5.90
   2   3   0   82.96   11.25
   2   7   7    0.79    9.75
   2   8  10    8.17   11.86
   3   2  -2   58.46   10.03
   3   3  -1   74.12   13.16
   3   7   6    7.65   12.28
   4   6   3   10.26   14.83
   5   6   3    1.95   14.30
   6  -3  -6    0.97    6.94
   6  -1  -5    3.58    7.45
  -1   6  12   17.79    7.28
   0   3   3 1012.23   21.86
   1   5   4  129.68   13.93
   1   6   6   59.16   12.25
   1   8  12   11.23   10.96
   3  -2  -5   40.77    5.30
   3   1  -3  139.03   12.14
   3   8   8    5.33   14.88
   4  -3  -6   89.13    7.44
   4   5   1   13.86   11.87
   4   7   5    0.10   13.80
   5   2  -3    0.48   10.16
   5   5   1   10.94   12.91
  -1   4   7   13.80    4.68
  -1   5   9   25.61    6.09
   0   5   6  129.21   11.63
   0   6   8    4.96    6.88
   0   7  11    0.97    7.56
   1   2   0 3302.92   41.13
   1   7   8   23.02   10.20
   1   8  11   -0.24    9.55
   2   4   1   30.62    9.13
   2   6   4   42.14   11.16
   2   7   6   14.97   12.44
   2   8   9    1.98   11.69
   3   4   0   26.14   10.27
   3   6   3    4.34   10.65
   3   7   5    3.08   10.19
   4   3  -2   90.49   14.88
   5   1  -4    2.90    8.33
   5   3  -2    4.03    9.15
   5   4  -1   16.83   13.83
   5   6   2   -2.45   15.40
   6   1  -4    1.20    9.96
   6   2  -3    3.69   10.90
   6   3  -2    7.58   12.69
   1   3   1   12.36    6.61
   2   5   2    0.11    9.54
   3   5   1    8.07    8.74
   3   8   7   11.38   13.29
   4   1  -4   17.45    8.48
   4   2  -3   64.20   11.42
   4   4  -1   39.34   11.46
   4   6   2   28.84   13.75
   4   7   4   -1.79   12.31
   5  -2  -6   34.45    8.21
   5   0  -5   28.85    9.68
   5   5   0   -0.52   13.84
   6   4  -1   11.15   13.50
  -1   6  11    7.38    5.54
   0   7  10    6.39    7.73
   1   1  -1 1616.23   24.08
   1   4   2   49.73    9.87
   1   8  10   -2.33   10.20
   2   8   8    5.43   10.76
   3   7   4   60.75   16.97
   4   5   0    9.72   10.25
   6   0  -5    0.66    8.52
   0   4   4 1052.50   25.41
   0   8  13   -1.56    8.55
   1   6   5   94.30   12.74
   1   7   7    5.98    7.25
   2   7   5   53.49   12.50
   3   6   2   22.59   10.74
   3   8   6    9.51   14.07
   4   7   3    6.50   13.96
   4   8   5   11.94   14.77
   5   3  -3   66.60   15.37
   5   6   1   14.12   14.36
   6   3  -3    8.75   11.96
  -1   7  14    1.71    6.28
   0   6   7   13.43    7.21
   1   5   3   78.56   11.57
   1   8   9   -1.12    9.44
   2   6   3   -6.66    7.47
   2   8   7    0.62   11.01
   3   3  -2    5.36    7.50
   3   4  -1   30.25   10.07
   4   0  -5   19.01    7.08
   4   6   1   17.64   12.45
   5   2  -4   61.76   13.03
   5   4  -2   11.30   11.27
   5   5  -1   -4.14   12.72
   6   2  -4    7.55    9.74
   6   4  -2   -1.30   12.10
   0   7   9    9.13    7.67
   0   8  12    8.22    7.63
   2   3  -1  150.39   13.17
   2   4   0  134.37   13.70
   2   9   9    2.75   12.56
   3   2  -3   43.85    8.74
   3   5   0   60.03   12.13
   3   7   3   20.82   12.53
   3   8   5   -2.68   12.71
   4   3  -3   11.54    9.83
   4   4  -2    0.87    7.94
   4   7   2    6.85   14.49
   4   8   4    2.06   13.51
   5   1  -5   33.52   10.01
   5   6   0    6.20   14.63
   6   1  -5    1.44    9.27
   1   7   6   30.53    9.19
   2   2  -2   88.88    9.96
   2   5   1   22.38    9.17
   2   7   4   74.87   13.38
   2   8   6   18.04   11.20
   3   6   1   11.70   10.50
   4   5  -1   11.98   10.82
  -3  -5  10    9.33   10.08
  -2  -9  11  -10.40   13.59
  -1  -9  10   -1.59   16.18
  -1  -2   5  144.33   11.15
   0  -8   8    0.22   14.14
   0  -6   7   23.04   12.78
   1  -8   6   31.16   17.23
   1  -6   5   75.61   17.39
   2  -9   4   -0.89   16.55
   2  -7   3   73.58   17.64
   3  -9   1   12.70   16.94
   3  -7   0   11.67   14.83
   3  -6  -1   51.50   13.87
   3  -5  -2   85.63   16.29
   4  -9  -3    8.72   16.82
  -5  -4  10    1.59    4.43
  -2  -8  11   -0.05   13.96
  -2  -6  10   29.11   12.36
  -1  -5   8   10.46   10.32
   0 -10   9   17.03   22.13
   1 -10   7    9.95   19.10
   2  -8   4   31.68   17.88
   3  -8   1    7.82   17.55
  -1  -8  10   12.47   14.43
  -1  -6   9   28.00   13.48
   0  -9   9   10.73   19.32
   0  -7   8   40.97   14.88
   1  -9   7   -3.55   16.18
   1  -7   6   31.31   15.11
   1  -2   1 2000.32   37.59
   2 -10   5  -11.03   17.58
   2  -6   3    2.91   14.77
   2  -5   2   13.62   11.63
   3 -10   2   14.70   19.98
   3  -4  -3   30.83    9.53
   4  -8  -3    2.04   13.43
   4  -7  -4    7.45   10.59
   4  -6  -5   -8.43   10.67
   4  -4  -9   12.11    8.44
  -4  -4  10    5.14    7.04
  -4  -3   9   40.10    6.66
  -3  -6  11   -1.82    9.72
   1  -8   7   14.33   18.86
   2  -9   5    2.27   16.86
   2  -7   4   59.09   18.49
   2  -4   1   56.36   12.56
   3  -9   2   30.87   19.08
   3  -7   1   53.57   18.47
   3  -6   0   21.88   14.39
   3  -2  -7   69.85    6.82
   4  -9  -2   -6.01   13.34
  -2  -7  11    4.79   13.41
  -1  -9  11   -2.93   16.18
  -1  -7  10   -1.59   14.27
   0  -8   9    0.56   14.70
   0  -5   7   95.39   16.53
   0  -4   6  175.05   17.68
   0  -3   5  322.04   21.21
   0  -1   2 3015.12   33.40
   1 -10   8    5.97   19.50
   1  -6   6   94.63   20.31
   1  -5   5   18.31   12.45
   1  -4   4  318.66   23.19
   2  -8   5   34.99   20.91
   3 -10   3    1.44   18.79
   3  -8   2   20.52   19.39
   3  -5  -1   13.01   11.04
   4  -8  -2   17.42   17.15
   4  -7  -3    1.38   12.77
  -4  -5  11   -3.18    7.51
  -3  -7  12   15.80   11.56
  -2  -4   9   15.45   10.09
   0  -6   8    5.57   11.33
   1  -9   8   -0.01   16.91
   1  -7   7   14.06   16.72
   1  -3   3  160.59   18.00
   2 -10   6   15.11   20.75
   2  -3   0  110.15   13.49
   3  -9   3   17.94   21.45
   4  -9  -1    8.74   17.07
   4  -6  -4    5.89   11.19
   4  -4  -8   36.60    9.89
  -2  -8  12   -8.96   13.19
  -2  -5  10    4.40    9.15
  -2  -3   8  132.49   12.88
  -1  -8  11    7.85   17.08
  -1  -5   9   29.59   13.20
  -1  -4   8  202.98   19.09
   0  -9  10   13.00   18.21
   0  -7   9    2.10   11.90
   2  -9   6    6.90   18.11
   2  -7   5   63.46   21.46
   2  -6   4   31.34   14.03
   3  -7   2   -1.52   15.17
   3  -6   1    9.48   14.20
   3  -4  -2   33.65   10.31
  -4  -6  12   -0.89    9.35
  -2  -6  11   -0.30   11.74
  -1  -6  10    8.21   12.54
  -1  -3   7   83.47   12.43
  -1  -1   4   79.34    6.42
   1  -8   8    9.10   16.56
   2  -8   6   25.96   20.95
   2  -4   2  387.22   25.70
   2  -1  -4   56.41    5.31
   3  -8   3   24.95   17.86
   3  -5   0   52.84   15.90
   4  -9   0    4.38   17.31
   4  -8  -1    8.35   15.21
   4  -7  -2    6.25   11.82
   4  -6  -3   19.58   12.86
   4  -5  -5   81.83   14.65
  -3  -5  11    5.71   10.04
  -3  -4  10   85.61   11.81
   0  -8  10   26.55   17.11
   0  -2   4  284.50   16.12
   1  -9   9   -0.51   19.91
   1  -6   7  160.37   23.74
   1  -5   6   78.54   16.80
   3  -9   4   14.99   20.49
   4  -4  -7   38.29   10.01
  -3  -6  12    1.71   11.25
  -3  -3   9   79.53    9.81
  -2  -7  12   10.29   13.97
  -1  -7  11   21.12   13.06
   0  -9  11    8.74   20.36
   0  -6   9    6.90   13.93
   0  -5   8    1.41   11.62
   0  -4   7  199.97   20.71
   1  -7   8   28.61   17.12
   1  -4   5   -1.62   10.01
   1  -2   2  791.47   27.06
   2  -9   7  -12.77   18.99
   2  -6   5  141.48   24.14
   3  -7   3   34.78   19.77
   3  -6   2    5.08   14.60
   3  -4  -1   23.69   12.33
   3  -2  -6  143.79    9.83
   4  -9   1   12.56   21.12
   4  -8   0   -3.15   14.51
   4  -7  -1    2.02   15.44
   4  -5  -4    3.07    9.42
  -2  -2   7  284.26   13.34
  -1  -8  12   12.46   16.21
   0  -7  10   11.84   15.06
   1  -8   9   -8.10   15.74
   2  -8   7   -0.68   19.91
   2  -7   6   15.00   16.61
   2  -5   4   52.23   15.64
   2  -2  -1  147.52   13.24
   3  -9   5   -3.98   21.69
   3  -8   4   14.27   17.73
   3  -5   1   12.46   14.29
   4  -6  -2   -3.03   11.98
  -3  -7  13   10.29   12.97
  -1  -2   6  705.53   23.26
   0  -8  11   -9.87   17.30
   0  -3   6  432.46   23.99
   1  -9  10    9.60   21.84
   1  -1   0 4187.28   42.22
   2  -4   3   49.50   13.57
   4  -8   1    1.22   17.86
   4  -7   0  -13.34   15.31
   4  -4  -6   87.25   12.78
   5  -7  -6   14.59   13.27
   5  -6  -9    6.24   10.53
  -2  -5  11   31.41   12.37
  -1  -6  11   -3.03   12.45
  -1  -5  10   29.65   13.35
  -1  -4   9   22.47   12.20
   1  -6   8   24.53   14.65
   1  -5   7  199.36   25.36
   2  -9   8   13.69   20.34
   3  -8   5   12.40   20.94
   3  -7   4   37.25   18.29
   3  -6   3   10.18   15.63
   4  -6  -1    0.76   12.85
   4  -5  -3    0.79   10.15
   5  -6  -8   -3.45   10.17
  -2  -6  12   21.00   13.51
  -2  -4  10   41.34   10.92
  -1  -7  12    2.98   15.33
   0  -6  10   36.76   17.72
   0  -5   9  148.74   21.60
   1  -8  10   -8.75   18.74
   1  -7   9   23.54   17.21
   1  -4   6   16.80   13.87
   2  -8   8    0.85   20.50
   2  -7   7   -2.59   15.41
   2  -6   6   84.40   19.10
   2  -5   5   13.68   16.10
   3  -9   6   -0.21   19.58
   3  -4   0   16.33   10.83
   3  -3  -2   12.60    9.23
   4  -8   2   -1.62   18.39
   5  -7  -5   -3.36   11.91
  -4  -5  12   -1.10    7.86
  -2  -7  13   -0.52   12.82
  -1  -8  13   12.24   16.97
  -1  -3   8  108.04   14.08
   0  -7  11   13.64   15.70
   0  -4   8   17.38   13.65
   2  -9   9    9.28   23.11
   2  -3   2   72.54   15.03
   3  -5   2   33.50   13.58
   4  -7   1   -7.97   15.47
   4  -5  -2   19.35   12.27
   4  -3 -10   18.69    5.11
  -3  -6  13   -4.29   11.12
  -3  -5  12    4.32   10.89
  -2  -3   9   12.03    8.70
   0  -8  12   -7.50   14.00
   0  -2   5  585.61   24.48
   2  -4   4   25.81   12.97
   3  -8   6   24.18   19.50
   3  -7   5   10.96   17.15
   3  -6   4   -1.57   15.54
   3  -2  -5   38.70    7.25
   4  -6   0    8.53   11.94
   5  -7  -4    1.37   13.07
  -4  -4  11   -2.60    6.44
  -3  -4  11    1.14    8.57
   1  -7  10    6.52   16.09
   1  -6   9   -9.20   13.78
   1  -5   8  195.49   24.85
   1  -3   5   94.19   15.04
   1  -2   3   37.66   10.45
   2  -8   9    2.59   22.35
   2  -7   8   38.54   19.10
   2  -6   7  147.14   24.56
   2  -2   0  464.20   21.45
   3  -4   1   25.76   12.22
   4  -8   3    1.01   15.40
   4  -7   2   19.06   19.03
   4  -3  -9   47.98    7.13
   5  -7  -3   -3.31   13.41
  -3  -2   8   45.94    5.67
  -1  -7  13   10.12   16.04
  -1  -6  12   10.48   11.61
  -1  -5  11   19.61   12.91
   0  -6  11   17.69   17.43
   0  -3   7  247.79   19.75
   0  -1   3 4600.52   47.34
   1  -8  11   -0.01   18.16
   2  -5   6   19.72   13.66
   2  -1  -3  906.63   18.55
   3  -5   3   15.19   12.32
   3  -3  -1   68.16   12.90
   4  -6   1   -4.12   15.47
   4  -5  -1   -2.79   11.53
   5  -6  -5    7.49   10.92
   5  -5 -10   -0.86    7.49
  -2  -7  14   13.21   14.19
  -2  -6  13    5.57   12.40
  -2  -5  12   30.83   12.87
  -1  -4  10  110.26   16.85
   0  -8  13   12.47   20.26
   0  -7  12   18.20   16.45
   0  -5  10    6.97   11.37
   1  -4   7   31.63   13.74
   2  -3   3  258.77   21.35
   3  -8   7   25.49   21.24
   3  -7   6   23.23   18.42
   3  -6   5   54.31   19.09
   4  -8   4   13.05   19.14
   4  -7   3   10.30   19.27
   4  -4  -3   50.84   12.85
   4  -3  -8   52.20    7.92
   5  -7  -2   -2.55   14.02
   5  -5  -9    6.31    8.31
  -2  -4  11    0.93    9.13
  -1  -2   7   16.95    9.80
   0  -4   9    9.42   11.54
   1  -7  11   10.63   19.99
   2  -8  10   21.85   23.36
   2  -7   9    6.42   17.42
   2  -6   8   17.08   16.71
   2  -4   5   23.28   13.83
   3  -5   4   22.92   17.18
   3  -4   2   19.64   12.60
   3  -2  -4    7.83    7.09
   4  -6   2   42.38   19.60
   4  -5   0    8.26   13.22
   5  -6  -4   19.44   12.72
   5  -5  -8    1.32    8.42
   1  -5   9  339.26   30.27
   1  -3   6   19.66   13.01
   1  -1   1 1291.36   27.35
   2  -5   7  206.88   26.14
   2  -2   1  118.48   13.79
   3  -8   8   12.45   20.14
   3  -7   7   10.90   17.82
   3  -3   0    1.48   10.35
   4  -8   5    8.24   22.37
   4  -3  -7   48.95    8.52
   5  -7  -1    2.47   15.68
   5  -6  -3   -0.13   12.32
   5  -5  -7    8.86    9.92
  -3  -6  14    8.10   12.30
  -3  -3  10    4.31    6.34
  -2  -2   8   34.32    8.31
  -1  -7  14   -7.16   14.75
  -1  -6  13  -10.24   13.44
  -1  -3   9  265.03   20.32
   0  -7  13    1.92   17.46
   0  -6  12   21.15   17.66
   0  -2   6  208.50   17.84
   1  -4   8  166.73   23.52
   1  -2   4  185.92   16.86
   3  -6   6    5.50   15.77
   4  -7   4    7.84   16.94
   4  -4  -2    8.46   10.82
  -3  -5  13    3.55   10.92
  -1  -5  12    5.02   10.11
  -1  -1   5  128.95    8.95
   0  -5  11   45.88   15.04
   0  -3   8  103.03   15.14
   2  -7  10    3.10   19.01
   2  -6   9    8.51   16.60
   2  -4   6   45.23   15.79
   2  -3   4    2.53   10.39
   3  -5   5    4.94   12.78
   3  -4   3   22.08   13.76
   4  -6   3    7.56   15.47
   4  -5   1   -2.36   10.64
   4  -3  -6   77.25    9.89
   5  -7   0    9.48   15.95
   5  -6  -2    2.94   13.92
  -4  -5  13   -0.17    7.74
  -2  -6  14    4.64   11.77
  -2  -5  13   11.97   13.29
  -2  -3  10    5.94    7.48
  -1  -4  11   22.43   12.42
   0  -4  10  371.12   29.55
   1  -6  11   13.63   16.64
   1  -5  10    3.86   16.94
   2  -5   8   39.28   16.41
   3  -7   8  -12.29   16.52
   3  -6   7    3.84   19.40
   3  -3   1   66.39   15.11
   4  -7   5   -3.01   18.70
   4  -4  -1   30.71   13.08
   5  -7   1   -9.22   15.50
  -3  -4  12   25.72   10.67
   1  -3   7   13.71   13.54
   2  -2   2   91.02   13.53
   3  -4   4   -3.81   14.85
   4  -6   4   15.96   16.93
   4  -5   2   -2.70   11.17
   4  -3  -5    9.91    7.73
   5  -6  -1    0.04   10.58
   5  -5  -4   -9.97   10.20
  -2  -4  12   -8.84    9.78
  -1  -6  14   16.88   15.77
   0  -7  14   26.60   18.74
   0  -6  13   13.31   15.44
   0  -1   4  885.63   23.94
   1  -4   9  313.39   27.84
   1  -2   5   72.99   15.10
   2  -7  11    7.53   19.51
   2  -6  10   -6.56   15.65
   2  -4   7   72.94   16.99
   2  -3   5   19.38   12.17
   3  -7   9   11.48   22.96
   3  -5   6   12.99   14.16
   4  -7   6    0.52   18.65
   4  -4   0   64.91   15.80
   5  -6   0    3.87   15.08
  -1  -5  13   26.07   14.12
  -1  -3  10   82.49   14.62
  -1  -2   8  281.97   18.15
   0  -5  12   14.00   12.70
   0  -3   9   79.03   16.30
   1  -7  13    5.55   18.28
   1  -6  12   -2.84   17.10
   1  -1   2  216.28   14.10
   2  -5   9   -0.15   15.20
   3  -6   8   -3.88   18.04
   3  -3   2   90.05   15.57
   4  -6   5   -8.44   15.52
   4  -5   3   55.08   17.93
   5  -5  -3    0.17   13.22
  -2  -6  15    8.63   12.54
  -2  -1   6   63.76    5.00
   0  -4  11   78.04   17.81
   0  -2   7  667.44   28.57
   1  -5  11    4.90   14.90
   2  -7  12   10.69   22.28
   2  -2   3  377.23   24.60
   3  -5   7   -7.64   17.35
   3  -4   5   25.00   13.68
   4  -7   7    7.41   22.25
   4  -4   1   18.62   13.66
   5  -6   1   14.08   16.34
   5  -5  -2    5.99   13.37
  -4  -4  12    7.67    6.19
  -3  -5  14   -5.83    9.52
  -2  -5  14    5.78   12.52
  -1  -4  12   45.66   12.44
   0  -6  14   14.99   17.72
   1  -4  10  103.43   20.78
   1  -3   8   23.46   12.81
   2  -6  11   -1.94   18.95
   2  -4   8   61.27   17.02
   2  -3   6  245.34   23.95
   3  -7  10    3.13   19.94
   3  -6   9    2.42   20.62
   3  -3   3   44.66   15.96
   3  -2  -1  257.43   17.84
   4  -6   6    3.14   20.04
   4  -5   4    6.79   14.91
   5  -5  -1    2.41   14.48
  -2  -3  11   29.29   10.23
  -1  -6  15   -4.79   14.23
   0  -5  13    2.80   15.81
   1  -6  13    6.29   16.49
   1  -2   6   -0.27    9.82
   2  -5  10    4.41   15.54
   4  -4   2   -6.14    9.86
   4  -3  -2   61.46   13.08
   5  -6   2    2.53   13.99
   5  -4  -8   31.50    8.79
   5  -4  -7   -2.43    8.67
  -3  -3  11   89.95   10.89
  -2  -2   9   31.48    8.70
  -1  -5  14   -5.98   13.47
   0  -3  10   43.45   15.27
   1  -5  12   30.51   17.25
   1  -1   3  257.52   16.26
   2  -2   4  377.45   25.81
   3  -5   8   12.58   16.87
   3  -4   6   24.87   15.86
   3  -2   0  142.72   15.83
   4  -6   7   11.29   20.37
   4  -5   5   20.35   16.87
   4  -3  -1   12.69   11.06
   5  -6   3    3.04   16.94
   5  -5   0    6.85   15.06
   5  -4  -9    1.53    6.07
   5  -4  -6   31.46   11.43
  -3  -4  13   16.27   11.18
  -2  -4  13    3.43    9.94
  -1  -3  11   49.58   13.16
   0  -4  12    5.94   11.18
   0  -2   8   11.43   10.61
   0  -1   5  648.21   22.78
   1  -3   9   62.99   18.25
   2  -6  12   -2.54   18.70
   2  -4   9   50.78   16.81
   2  -3   7   33.31   14.88
   2  -1   0   55.83   10.11
   3  -6  10   -1.42   19.05
   3  -3   4   49.23   15.33
   4  -4   3    0.86   12.57
   5  -5   1   14.54   16.65
   5  -4 -10    0.56    4.95
  -1  -4  13   -4.47   10.68
  -1  -2   9    0.75    8.43
   0  -6  15   37.66   18.85
   1  -6  14  -12.35   15.79
   1  -4  11   16.78   14.95
   2  -5  11    8.29   16.63
   3  -5   9   -2.50   16.15
   3  -4   7   19.89   14.43
   3  -2   1    8.83   10.68
   4  -6   8  -11.69   20.22
   4  -5   6    1.67   15.95
   4  -3   0   19.63   12.52
   5  -6   4    3.07   17.45
   5  -4  -3    3.26   10.85
  -2  -5  15   -1.92   10.55
   0  -5  14   -2.86   13.66
   1  -5  13   18.67   16.73
   1  -2   7    7.61   10.00
   2  -6  13    2.97   21.22
   2  -2   5  151.71   18.25
   3  -6  11   18.59   20.56
   3  -3   5   61.96   16.07
   4  -4   4   24.55   14.22
   5  -5   2  -13.98   12.68
   5  -4  -2   15.27   12.82
  -3  -5  15   -2.80   10.44
  -1  -5  15    4.52   13.58
   0  -4  13    2.28   14.67
   0  -3  11  239.78   23.31
   1  -3  10  336.03   29.60
   1  -1   4  342.91   19.83
   2  -5  12   22.47   21.05
   2  -4  10   26.28   16.72
   2  -3   8   42.86   14.76
   2  -1   1  458.94   21.16
   3  -5  10   14.34   20.92
   3  -4   8   17.46   16.52
   3  -2   2   59.54   14.51
   4  -5   7   12.15   17.26
   4  -3   1   15.52   10.98
   5  -5   3   -6.23   16.33
   5  -4  -1    5.43   12.96
  -3  -2   9    4.58    4.14
  -2  -4  14    4.56   12.05
  -2  -3  12    7.44    9.64
  -1  -3  12   36.21   12.71
   0  -2   9  310.94   23.55
   1  -4  12   35.60   16.93
   3  -3   6   31.45   13.98
   4  -4   5   14.73   15.32
   4  -3   2    7.61   12.55
   5  -4   0    5.68   12.47
  -1  -4  14    5.97   13.12
   0  -5  15   -5.14   12.64
   0  -1   6  685.76   25.62
   1  -5  14    0.97   17.54
   1  -2   8   -5.47    9.73
   2  -4  11    4.42   15.58
   2  -3   9   72.43   20.33
   2  -2   6   70.44   15.22
   2  -1   2  163.98   16.47
   3  -4   9   22.17   20.02
   3  -2   3   51.53   15.22
   4  -5   8   -0.49   17.04
   4  -4   6   19.33   19.17
   5  -5   4   20.20   16.31
   5  -4   1    8.83   14.80
  -2  -2  10   20.67    8.32
  -1  -2  10   47.38   11.82
   0  -3  12   99.80   18.46
   1  -4  13   -0.39   16.89
   1  -3  11   54.46   17.70
   1  -1   5 1729.43   43.94
   2  -5  13    4.79   18.15
   3  -5  11   -4.48   18.47
   3  -3   7   47.86   18.21
   4  -3   3   10.58   11.62
   5  -5   5   -8.23   18.81
  -3  -4  14    7.89    8.91
  -3  -3  12    6.91    7.77
  -1  -5  16   12.04   12.78
  -1  -1   7  767.60   23.73
   0  -4  14    0.90   13.11
   2  -2   7   17.22   12.81
   3  -2   4   76.55   15.85
   4  -5   9   -5.98   17.88
   4  -4   7   10.49   19.01
   4  -3   4    0.80   13.77
   4  -2  -5   78.64   10.14
   4  -2  -4   19.79    8.12
   5  -4   2   -8.62   10.51
  -4  -4  13    4.75    5.00
  -1  -3  13   21.15   11.79
   0  -2  10  205.81   20.34
   0  -1   7   12.36   10.02
   1  -5  15   10.66   17.76
   1  -2   9    1.46   11.04
   2  -5  14   22.52   22.63
   2  -4  12   -2.66   15.43
   2  -3  10    8.66   13.07
   2  -1   3  287.93   19.98
   3  -5  12    0.57   18.91
   3  -4  10   12.93   17.04
   3  -3   8   20.26   16.92
   4  -2  -6    9.03    6.08
   4  -2  -2   52.04   11.19
   5  -4   3    7.36   16.55
  -2  -4  15   11.40   10.53
  -2  -3  13   14.29    9.63
  -1  -4  15   22.35   11.87
   0  -3  13   13.45   13.46
   1  -4  14   49.40   21.11
   1  -3  12   23.68   15.29
   1  -1   6  670.83   29.99
   2  -2   8  112.16   20.57
   3  -2   5   -0.73   11.90
   4  -4   8   20.75   17.74
   4  -3   5   11.37   14.54
   4  -2  -1   41.34   10.39
   4  -2   0   59.07   13.74
   5  -4   4   10.31   18.03
   5  -3  -5   35.50   10.49
   5  -3  -2    8.12    9.98
  -1  -2  11  167.98   17.65
   0  -4  15   -8.55   12.57
   1  -2  10   48.82   16.87
   2  -4  13   12.06   17.34
   2  -3  11   35.70   16.97
   2  -1   4  211.31   18.90
   3  -4  11    2.81   16.76
   3  -3   9   43.11   20.62
   3  -1  -1  243.94   16.81
   4  -2   1   19.04   12.53
   5  -3  -6   24.94    9.29
   5  -3  -1   29.25   13.60
  -2  -1   7   92.84    6.41
  -1  -1   8   54.43   10.82
   0  -2  11    0.11    9.54
   1  -1   7  138.22   17.47
   3  -2   6   97.10   17.78
   3  -1  -4  155.55    9.74
   3  -1   0    9.21    9.32
   4  -4   9   -0.04   18.39
   4  -3   6   -4.85   13.78
   4  -2  -7   21.00    5.12
   4  -2   2   27.63   13.75
   5  -4   5   -2.03   14.39
   5  -3  -7   21.45    8.13
   5  -3   0   13.38   10.64
   5  -3   1    1.07   13.44
  -3  -4  15   -6.19    8.26
  -2  -2  11    0.84    7.19
  -1  -4  16   -0.27   13.06
  -1  -3  14   17.27   13.62
   0  -3  14    2.26   14.62
   0  -1   8  127.57   14.34
   1  -4  15  -13.78   12.82
   1  -3  13   10.72   14.72
   2  -4  14   -0.46   19.57
   2  -3  12   -7.22   16.82
   2  -2   9   17.71   12.54
   2  -1   5  157.01   17.60
   3  -4  12   11.43   18.79
   3  -3  10    0.18   17.92
   3  -2   7   70.65   18.74
   3  -1   1   31.16   10.99
   4  -3   7   27.60   17.39
   5  -4   6   -1.38   17.09
   5  -3   2   -1.54   13.97
   6  -4  -3   13.41   12.69
  -2  -4  16    3.65   11.85
  -2  -3  14    0.76   10.95
  -1  -2  12   -3.78    9.66
   0  -4  16   -0.56   14.21
   1  -2  11   49.87   14.46
   2  -1   6   65.75   15.86
   3  -1  -5   42.63    5.40
   3  -1   2   21.79   11.49
   4  -4  10   -3.36   17.89
   4  -2   3    0.16    9.94
   5  -4   7  -16.94   18.81
   5  -3   3   11.28   16.08
   6  -4  -5    5.65   10.38
   6  -4  -2    2.07   12.29
   6  -4  -1   15.29   13.56
  -3  -3  13   11.06    7.94
   0  -2  12  124.37   17.86
   0  -1   9   99.25   15.17
   1  -3  14  -11.50   15.53
   1  -1   8   23.10   11.11
   2  -2  10   43.31   15.14
   3  -4  13  -10.10   17.52
   3  -3  11   -5.48   15.07
   3  -2   8   27.55   14.22
   3  -1   3    3.67   11.60
   4  -3   8   11.33   16.70
   4  -2   4   47.85   14.79
   5  -3  -8    8.92    5.89
   5  -3   4   12.64   17.13
  -1  -3  15   -2.02   12.78
  -1  -1   9   57.07   10.44
   0  -3  15   -1.63   14.57
   1  -2  12    9.52   14.31
   2  -3  13    5.79   16.13
   2  -1   7  192.63   20.98
   3  -1   4   18.30   13.73
   4  -3   9  -18.54   18.23
   4  -2   5   72.35   17.07
   5  -3   5   -6.22   16.56
  -3  -2  10   51.89    5.64
  -2  -2  12   31.61    8.96
   0  -2  13   17.12   13.43
   1  -1   9   52.73   13.79
   1   0   1  604.31   17.51
   2  -2  11   56.67   16.79
   3  -3  12   -5.58   16.30
   3  -2   9   19.58   15.89
   4  -2   6   69.01   20.58
  -4  -4  14    3.62    4.47
  -2  -3  15    1.88   11.31
  -1  -2  13   66.69   14.09
   0  -1  10   90.79   15.90
   0   0   3  979.82   20.52
   1  -3  15   34.91   17.67
   1   0   2  311.11   15.15
   2  -3  14   10.20   16.80
   2  -1   8   13.40   12.72
   3  -2  10   46.41   20.52
   3  -1   5  135.99   19.10
   4  -3  10   25.82   19.67
   4  -2   7   11.05   17.58
   5  -3   6    1.37   14.42
  -2  -1   8   55.61    6.47
  -1  -3  16    3.47   12.71
  -1  -1  10   42.40   10.33
   0  -3  16   29.90   17.31
   1  -2  13   12.09   14.03
   1  -1  10   41.09   13.97
   1   0   3    2.49    7.22
   2  -2  12    5.19   14.27
   3  -3  13    6.68   18.05
   3  -1   6  204.55   22.68
   4  -3  11    5.43   21.17
   5  -3   7   -7.29   15.77
   5  -2  -2   83.18   14.28
   5  -2  -1   55.11   14.10
   5  -2   0   17.69   11.86
   5  -2   1   50.35   15.14
  -3  -3  14   11.29    8.13
   0  -2  14   16.66   14.86
   0  -1  11   27.66   13.21
   0   0   4 1344.65   27.25
   1  -3  16   -4.52   17.52
   1   0   4   15.08    8.83
   2  -3  15    5.97   17.81
   2  -1   9   -6.38    9.64
   3  -2  11   -5.25   14.59
   3  -1   7    7.11   11.45
   4  -2   8   26.15   17.10
   4  -1  -1   46.35   11.40
   4  -1   0   43.50   12.20
   4  -1   1   86.36   15.36
   5  -2   2   -0.49   10.09
   5  -2   3   16.66   15.70
   6  -3  -2   -0.11    9.57
   6  -3  -1    0.78   11.31
   6  -3   0   22.84   14.13
   6  -3   1   -0.72   13.24
  -2  -2  13    3.58    8.07
  -1  -2  14   17.13   12.53
   0   0   5 1693.70   34.21
   1  -2  14    2.45   14.94
   1  -1  11    5.74   10.47
   1   0   5  558.28   25.34
   2  -2  13   10.79   15.34
   2  -1  10    4.58   11.44
   2   0   0 1234.51   28.84
   2   0   1  751.16   25.12
   2   0   2  508.03   22.87
   2   0   3   71.34   13.60
   3  -1   8    4.49   14.27
   4  -2   9   20.11   17.06
   4  -1   2   50.83   13.12
   4  -1   3  215.28   22.84
   5  -3  -9   12.40    3.98
   5  -2  -4   67.64   10.97
   5  -2   4    1.48   13.34
  -2  -3  16    2.16   10.37
  -1  -3  17   -5.78   12.32
  -1  -1  11   84.21   13.34
   0  -3  17   18.73   16.08
   0  -2  15   -3.63   13.96
   1   0   6  293.83   20.42
   2   0   4  340.94   22.04
   3  -2  12    2.60   16.14
   4  -2  10   12.33   21.04
   4  -1   4  107.16   17.80
   4  -1   5   81.78   18.68
   5  -2   5   10.16   14.59
  -2  -1   9   21.10    6.07
   0  -1  12    0.19    9.63
   0   0   6  244.96   15.64
   1  -2  15    8.14   14.83
   1  -1  12   11.37   11.65
   1   0   7  757.88   33.05
   2  -2  14  -16.13   13.72
   2  -1  11   12.47   12.70
   2   0   5  356.50   23.65
   3  -2  13   -8.84   19.47
   3  -1   9   -1.32   13.32
   4  -1   6   17.18   15.21
   5  -2  -5   10.83    7.41
   5  -2   6   10.16   15.25
   5  -2   7  -13.32   17.48
   6  -3  -5    9.31    8.83
  -1  -2  15    6.01   12.27
   0   0   7  224.16   16.92
   2  -2  15  -16.37   17.17
   2   0   6   62.16   13.58
   3  -1  10   24.66   15.93
   4  -2  11    8.25   18.44
   4  -1   7   -2.62   15.66
   5  -2   8    1.50   18.84
  -3  -3  15   -4.71    6.44
  -3  -2  11   13.38    4.75
  -2  -3  17    0.10   10.63
  -2  -2  14   13.20    8.28
  -1  -1  12  238.53   19.75
   0  -2  16   13.17   15.53
   0  -1  13   66.02   15.99
   0   0   8   13.86    9.44
   1  -2  16   14.14   17.26
   1  -1  13   58.53   16.83
   1   0   8  147.84   17.19
   2  -1  12    7.89   14.06
   2   0   7   16.43   11.43
   3  -1  11    9.86   18.12
   3   0   1   14.56    9.57
   3   0   2   -1.54    7.59
   3   0   3  112.95   15.12
   3   0   4  122.38   17.94
   4  -1  -4   13.38    6.65
   4  -1   8   23.74   17.99
   6  -3  -6    3.16    7.39
  -1  -2  16    8.42   12.28
   1   0   9   77.09   14.93
   2  -1  13    1.26   13.91
   2   0   8   15.89   12.24
   3   0   0   67.83   11.24
   3   0   5    9.67   11.23
   3   0   6    0.60   13.28
   4  -1   9    8.90   17.80
   5  -2  -6   39.00    8.15
   6  -2   0   -4.71   10.89
   6  -2   1    5.95   13.01
   6  -2   2   14.99   14.86
  -2  -1  10    5.38    5.38
  -1  -1  13   24.69   10.40
   0  -2  17   17.90   16.49
   0  -1  14  -13.17   10.87
   0   0   9   14.47    8.45
   1  -1  14   -3.81   14.14
   1   0  10    9.03   13.55
   2   0   9    6.67   10.68
   3  -1  12    9.62   17.52
   3   0  -1   20.65    8.15
   3   0   7   25.64   12.44
   4  -1  10   20.12   19.83
   5  -1   0   44.61   12.87
   5  -1   1   40.97   12.11
   5  -1   2   26.68   12.96
   5  -1   3    1.03   11.65
   5  -1   4   33.98   15.02
   5  -1   5   19.58   16.80
   6  -2  -1    4.68   10.75
  -2  -2  15   10.88    9.58
   0   0  10   13.81   10.92
   2  -1  14   -3.43   15.89
   2   0  10   13.75   12.96
   3  -1  13  -12.54   18.54
   3   0   8    3.29   10.97
   4  -1  -5   48.53    7.34
   4  -1  11  -13.21   18.45
   5  -1  -1   27.65   10.61
   5  -1   6   -4.07   13.39
   6  -3  -7    1.32    6.35
   6  -2  -2    1.21    9.10
  -3  -3  16    0.93    6.87
  -2  -1  11   39.97    8.30
  -1  -2  17    9.68   12.29
   0  -1  15    5.09   12.95
   1  -1  15   10.56   14.57
   1   0  11   15.63   11.15
   2  -1  15   10.67   18.65
   2   0  11    7.60   14.35
   3   0   9    8.18   13.70
   4   0   2  310.39   24.40
   4   0   3    1.42   11.67
   4   0   4  358.28   28.33
   4   0   5   -0.79   12.65
   5  -1   7    3.54   13.57
   5  -1   8    9.21   19.92
  -3  -2  12   28.12    5.68
  -1  -1  14   49.71   12.59
  -1   0   6  425.98   14.15
  -1   0   7  124.49   10.25
   0   0  11   51.43   13.74
   1  -1  16   -7.89   15.21
   1   0  12   18.70   13.74
   3  -1  14   20.91   18.59
   3   0  10    3.79   14.00
   4   0   1  160.90   16.79
   4   0   6    5.80   11.34
   4   0   7   37.60   17.73
   6  -2  -4    7.39    8.92
  -2  -2  16    8.35    9.01
  -1   0   5  252.50    9.23
  -1   0   8  174.06   12.30
   0  -1  16    7.16   14.53
   0   0  12   -3.54   10.81
   2   0  12   13.98   14.52
   3   0  11    3.18   14.40
   4   0   0    5.18    7.64
   4   0   8   -0.49   13.29
   5  -2  -7   29.12    6.09
  -2  -1  12   40.16    7.89
  -1  -1  15   28.03   12.59
  -1   0   9   11.97    7.07
   1   0  13   42.12   14.28
   2   0  13   -1.72   13.74
   3   0  12   15.90   15.75
   4   0  -1  143.70   14.72
   4   0   9    7.28   14.75
   6  -1   2    4.16   12.97
   6  -1   3    0.90   13.80
  -1   0  10   39.27    9.05
   0  -1  17    6.33   14.53
   0   0  13   -0.22   10.60
   1   0  14   27.81   16.76
   2   0  14    6.42   17.35
   2   1   5  177.46   18.41
   2   1   6   50.22   14.21
   3   0  13    1.13   18.50
   4   0  10  -16.52   13.24
   4   0  11   -6.66   17.97
   5  -1  -4    9.70    7.51
   5   0   3   16.33   14.34
   5   0   4   20.06   15.28
   5   0   5    2.78   15.04
   6  -2  -5   -1.95    7.14
   6  -1   0   -1.95   10.39
   6  -1   1   -1.89   10.00
  -3  -2  13   28.73    6.09
  -2  -2  17    5.00    9.39
  -2  -1  13   34.75    8.88
  -1  -1  16    5.85   11.13
  -1   0   4   34.69    3.42
   1   1   6  664.73   28.71
   1   1   7  167.38   17.43
   2   1   4  210.88   17.78
   2   1   7  218.97   21.11
   2   1   8   13.38   11.99
   3   0  -3  394.44   14.74
   3   0  14   10.24   19.49
   3   1   5  105.51   18.09
   3   1   6  238.84   24.01
   5   0   1   -1.29    9.94
   5   0   2  111.00   16.86
   5   0   6   -0.06   13.07
   5   0   7   13.53   15.27
   5   0   8    7.71   17.60
   6  -1  -1    6.88    9.77
  -1   0  11   83.46   11.99
   0   0  14   -2.38    8.59
   1   0  15   -0.05   13.31
   1   1   5 1751.84   41.62
   1   1   8   22.75   10.27
   1   1   9   44.06   13.92
   2   0  15    7.05   16.04
   2   1   3  272.56   18.15
   2   1   9    6.34   10.22
   2   1  10   25.66   14.19
   3   1   3    4.23   10.39
   3   1   4   36.86   11.82
   3   1   7    9.51   11.08
   3   1   8   -0.52   10.53
   3   1   9    8.02   15.37
   5   0   0   18.33   10.20
  -2  -1  14   19.78    8.64
  -1  -1  17    1.66   10.32
  -1   0  12  224.32   17.79
   0   0  15   28.73   14.82
[truncated: 1,891,220 more chars]
