# Supplementary material for: One mol­ecule, three crystal structures: conformational trimorphism of N-[(1S)-1-phenyl­eth­yl]benzamide
Source: Acta Crystallogr E Crystallogr Commun. 2020 Jul 7;76(Pt 8):1229–33. doi: 10.1107/S2056989020008877 (PMC7405568; doi:10.1107/S2056989020008877)
Supplement: Supplementary file 2 [file e-76-01229-Isup2.hkl]

data_I                                                                          
_shelx_title ' fermin2_a.res in P2(1)'                                          
_shelx_refln_list_code          4                                               
_shelx_F_calc_maximum       67.68                                               
_exptl_crystal_F_000       240.00                                               
_reflns_d_resolution_high  0.7825                                               
                                                                                
loop_                                                                           
 _space_group_symop_operation_xyz                                               
 'x, y, z'                                                                      
 '-x, y+1/2, -z'                                                                
                                                                                
_cell_length_a     5.0472                                                       
_cell_length_b     9.3118                                                       
_cell_length_c    13.9581                                                       
_cell_angle_alpha  90.000                                                       
_cell_angle_beta   99.708                                                       
_cell_angle_gamma  90.000                                                       
                                                                                
_shelx_F_squared_multiplier     1.000                                           
                                                                                
loop_                                                                           
 _refln_index_h                                                                 
 _refln_index_k                                                                 
 _refln_index_l                                                                 
 _refln_F_squared_calc                                                          
 _refln_F_squared_meas                                                          
 _refln_F_squared_sigma                                                         
 _refln_observed_status                                                         
   1 -11   0          0.41          0.81         2.09 o                         
   2 -11   0          0.64          2.50         2.24 o                         
   0 -10   0          5.45          6.15         2.75 o                         
   1 -10   0          9.05         10.25         2.28 o                         
   2 -10   0          0.44          3.80         2.13 o                         
   3 -10   0          0.03          0.22         1.71 o                         
   1  -9   0          1.52          2.32         1.92 o                         
   2  -9   0          2.82          2.01         1.92 o                         
   3  -9   0          4.98          7.88         2.12 o                         
   4  -9   0          4.03          4.65         2.77 o                         
   0  -8   0          7.84          8.80         2.87 o                         
   1  -8   0          9.61         10.10         1.88 o                         
   2  -8   0         26.58         27.40         2.20 o                         
   3  -8   0         12.22         13.25         2.05 o                         
   4  -8   0          0.45          1.70         2.35 o                         
   1  -7   0         38.13         39.74         2.55 o                         
   2  -7   0          1.31          3.71         1.65 o                         
   3  -7   0          2.04          3.22         2.05 o                         
   4  -7   0          1.09          0.21         2.20 o                         
   5  -7   0          1.47          2.81         1.92 o                         
   0  -6   0        142.07        139.12         6.60 o                         
   1  -6   0         19.44         21.71         2.08 o                         
   2  -6   0          6.73          6.63         2.41 o                         
   3  -6   0         14.92         12.57         2.20 o                         
   4  -6   0          8.02          5.51         2.01 o                         
   5  -6   0          1.96          1.94         1.70 o                         
   1  -5   0         36.71         32.53         2.00 o                         
   2  -5   0          7.96          8.69         2.06 o                         
   3  -5   0         20.33         22.47         2.32 o                         
   4  -5   0          5.54          3.88         1.54 o                         
   5  -5   0          2.80          0.70         1.67 o                         
   0  -4   0        229.14        225.41         4.35 o                         
   1  -4   0         44.41         55.80         3.06 o                         
   2  -4   0         61.54         54.00         2.89 o                         
   3  -4   0          7.69          7.02         1.61 o                         
   4  -4   0         28.42         26.73         2.07 o                         
   5  -4   0          2.51          1.25         1.25 o                         
   1  -3   0         39.31         39.03         2.08 o                         
   2  -3   0         16.76         34.94         4.26 o                         
   3  -3   0          1.12          1.43         1.56 o                         
   4  -3   0         11.55         10.28         2.23 o                         
   5  -3   0          7.24          6.31         1.68 o                         
   6  -3   0          1.90          3.98         1.69 o                         
   0  -2   0       2375.96       2481.12        11.74 o                         
   1  -2   0       1466.20       1437.06         8.80 o                         
   2  -2   0        195.44        195.62         3.53 o                         
   3  -2   0         64.50         59.34         2.79 o                         
   4  -2   0         24.26         24.44         1.95 o                         
   5  -2   0          7.60          8.06         1.67 o                         
   6  -2   0          0.22          0.97         1.80 o                         
   1  -1   0       2027.42       1948.40         8.50 o                         
   2  -1   0         20.89         20.04         1.01 o                         
   3  -1   0          2.89          4.79         0.99 o                         
   4  -1   0         27.52         25.88         1.46 o                         
   5  -1   0         23.70         24.35         1.65 o                         
   6  -1   0          1.26          0.23         1.06 o                         
   1   0   0       1756.41       1627.27        12.70 o                         
   2   0   0        505.11        514.33         3.46 o                         
   3   0   0         20.65         25.15         1.64 o                         
   4   0   0          0.95          0.60         1.38 o                         
   5   0   0          3.52          2.91         1.19 o                         
   6   0   0          2.39          1.57         1.39 o                         
   1   1   0       2027.68       1938.46        12.24 o                         
   2   1   0         20.89         20.12         1.24 o                         
   3   1   0          2.91          5.27         0.90 o                         
   4   1   0         27.53         27.40         1.30 o                         
   5   1   0         23.67         26.39         2.63 o                         
   6   1   0          1.27          1.49         1.84 o                         
   0   2   0       2374.79       2480.10        33.63 o                         
   1   2   0       1466.19       1464.77        18.47 o                         
   2   2   0        195.27        197.90         2.70 o                         
   3   2   0         64.51         68.39         2.92 o                         
   4   2   0         24.26         23.11         1.46 o                         
   5   2   0          7.61          7.49         1.11 o                         
   6   2   0          0.22          0.15         1.29 o                         
   1   3   0         39.34         38.25         1.71 o                         
   2   3   0         16.75         26.32         3.13 o                         
   3   3   0          1.13          1.31         0.71 o                         
   4   3   0         11.56          9.87         1.27 o                         
   5   3   0          7.25          7.94         1.35 o                         
   6   3   0          1.89          2.71         1.81 o                         
   0   4   0        229.02        227.16         4.89 o                         
   1   4   0         44.37         54.54         2.33 o                         
   2   4   0         61.50         56.34         1.93 o                         
   3   4   0          7.70          7.16         0.91 o                         
   4   4   0         28.44         26.07         1.59 o                         
   5   4   0          2.51          2.05         1.34 o                         
   1   5   0         36.71         34.86         2.18 o                         
   2   5   0          7.97          7.03         1.27 o                         
   3   5   0         20.32         23.02         1.38 o                         
   4   5   0          5.53          4.85         1.77 o                         
   5   5   0          2.81          2.32         1.58 o                         
   0   6   0        142.15        136.87         5.67 o                         
   1   6   0         19.40         20.38         2.03 o                         
   2   6   0          6.72          7.81         1.73 o                         
   3   6   0         14.93         15.52         1.35 o                         
   4   6   0          8.01          7.26         2.38 o                         
   5   6   0          1.96          3.04         2.14 o                         
   1   7   0         38.15         38.23         3.21 o                         
   2   7   0          1.31          2.07         1.70 o                         
   3   7   0          2.04          2.98         1.34 o                         
   4   7   0          1.09         -0.66         2.60 o                         
   5   7   0          1.47          0.85         2.34 o                         
   0   8   0          7.84         10.27         2.96 o                         
   1   8   0          9.63         12.48         2.58 o                         
   2   8   0         26.57         27.40         2.99 o                         
   3   8   0         12.22         14.38         2.09 o                         
   4   8   0          0.45          0.80         1.14 o                         
   1   9   0          1.52          0.47         2.12 o                         
   2   9   0          2.82          1.64         2.32 o                         
   3   9   0          4.97          6.47         2.09 o                         
   4   9   0          4.04          5.88         3.52 o                         
   0  10   0          5.45         10.09         3.89 o                         
   1  10   0          9.05          8.38         2.65 o                         
   2  10   0          0.44          2.65         2.52 o                         
   3  10   0          0.03          1.44         2.00 o                         
   1  11   0          0.41          0.04         2.76 o                         
   2  11   0          0.64          1.58         2.08 o                         
  -2 -11   1          0.24         -0.50         1.89 o                         
  -1 -11   1          1.76         -0.22         2.05 o                         
   0 -11   1          0.55          1.34         2.27 o                         
   1 -11   1          1.13          3.72         2.22 o                         
   2 -11   1          1.98         -0.08         2.17 o                         
  -3 -10   1          0.32          0.97         2.61 o                         
  -2 -10   1          1.52          1.00         2.16 o                         
  -1 -10   1          0.66          0.98         2.16 o                         
   0 -10   1          1.44          0.18         2.13 o                         
   1 -10   1          1.00          0.20         2.06 o                         
   2 -10   1          0.43         -0.63         2.16 o                         
   3 -10   1          3.21          2.14         2.16 o                         
  -4  -9   1          1.40          3.08         2.46 o                         
  -3  -9   1          7.50         11.88         2.85 o                         
  -2  -9   1          2.64          4.56         2.04 o                         
  -1  -9   1         28.91         28.30         2.49 o                         
   0  -9   1         13.33         14.29         2.14 o                         
   1  -9   1         12.18         14.22         2.15 o                         
   2  -9   1          1.24          2.28         2.14 o                         
   3  -9   1          0.24         -0.07         1.88 o                         
   4  -9   1          1.38         -0.07         2.68 o                         
  -4  -8   1          3.23          2.83         2.57 o                         
  -3  -8   1          0.26          0.39         2.04 o                         
  -2  -8   1         30.62         30.67         2.26 o                         
  -1  -8   1         12.62         10.71         1.86 o                         
   0  -8   1         11.93         12.30         2.13 o                         
   1  -8   1         23.24         28.03         2.40 o                         
   2  -8   1          5.47          4.55         1.89 o                         
   3  -8   1          0.71          0.92         2.42 o                         
   4  -8   1          2.08          3.25         2.54 o                         
  -5  -7   1          0.33          0.37         1.75 o                         
  -4  -7   1          1.65          2.07         2.10 o                         
  -3  -7   1         20.22         18.84         1.76 o                         
  -2  -7   1         64.77         63.24         2.77 o                         
  -1  -7   1         16.22         17.84         2.40 o                         
   0  -7   1         64.67         68.48         3.13 o                         
   1  -7   1         65.08         67.39         3.22 o                         
   2  -7   1         44.60         51.54         3.66 o                         
   3  -7   1         25.57         23.54         2.86 o                         
   4  -7   1          1.70          0.10         2.39 o                         
   5  -7   1          0.33          1.11         2.12 o                         
  -5  -6   1          0.80          0.48         1.42 o                         
  -4  -6   1          0.58          1.00         1.67 o                         
  -3  -6   1         20.44         16.52         2.22 o                         
  -2  -6   1         28.48         28.67         2.02 o                         
  -1  -6   1         84.35         85.79         3.20 o                         
   0  -6   1         33.81         36.26         2.22 o                         
   1  -6   1          4.80          4.82         1.75 o                         
   2  -6   1         12.61         15.31         2.57 o                         
   3  -6   1          4.62          7.45         2.22 o                         
   4  -6   1          3.18          2.02         2.23 o                         
   5  -6   1          2.20          3.67         1.94 o                         
  -5  -5   1          1.69          1.45         2.37 o                         
  -4  -5   1          3.33          3.56         1.41 o                         
  -3  -5   1          4.30          5.23         1.86 o                         
  -2  -5   1         35.73         33.93         2.59 o                         
  -1  -5   1          5.75          5.14         1.40 o                         
   0  -5   1        157.02        159.26         3.47 o                         
   1  -5   1         55.22         59.04         3.03 o                         
   2  -5   1         10.72         12.72         2.20 o                         
   3  -5   1          2.29          3.72         1.64 o                         
   4  -5   1          4.41          1.00         1.70 o                         
   5  -5   1          1.29          1.26         1.80 o                         
  -6  -4   1          2.76          4.92         2.43 o                         
  -5  -4   1          4.38          4.23         1.37 o                         
  -4  -4   1         13.67         13.77         1.51 o                         
  -3  -4   1          6.72          7.12         1.59 o                         
  -2  -4   1         21.02         20.19         2.07 o                         
  -1  -4   1        277.46        281.14         3.90 o                         
   0  -4   1         50.77         43.47         2.47 o                         
   1  -4   1         72.71         86.09         3.16 o                         
   2  -4   1         13.05         22.12         2.80 o                         
   3  -4   1          8.05          8.86         1.92 o                         
   4  -4   1         11.04          9.34         1.72 o                         
   5  -4   1          2.48          3.39         1.87 o                         
  -6  -3   1          1.29          0.73         1.21 o                         
  -5  -3   1          8.92          9.17         1.52 o                         
  -4  -3   1          6.69          4.78         1.00 o                         
  -3  -3   1         26.12         28.22         1.59 o                         
  -2  -3   1         58.02         56.44         2.40 o                         
  -1  -3   1        225.56        205.42         2.85 o                         
   0  -3   1        403.22        391.71         5.14 o                         
   1  -3   1          3.51          8.05         1.65 o                         
   2  -3   1        484.59        495.78         8.40 o                         
   3  -3   1         28.67         26.40         2.39 o                         
   4  -3   1         10.82         10.26         2.16 o                         
   5  -3   1          5.87          4.68         1.85 o                         
   6  -3   1          2.60          3.13         1.94 o                         
  -6  -2   1          2.72          1.22         1.44 o                         
  -5  -2   1         19.69         21.76         1.93 o                         
  -4  -2   1         17.02         15.94         1.55 o                         
  -3  -2   1        114.41        115.32         3.05 o                         
  -2  -2   1         61.23         60.37         1.83 o                         
  -1  -2   1        554.59        542.54         5.05 o                         
   0  -2   1        514.76        513.95         3.99 o                         
   1  -2   1        944.93        863.43         6.10 o                         
   2  -2   1         47.53         47.26         2.70 o                         
   3  -2   1          4.74          5.16         1.75 o                         
   4  -2   1          8.72          7.58         1.01 o                         
   5  -2   1         20.11         20.03         1.25 o                         
   6  -2   1          1.39          1.21         1.90 o                         
  -6  -1   1          0.93          0.56         1.06 o                         
  -5  -1   1         11.88         11.63         1.22 o                         
  -4  -1   1         18.76         19.26         1.30 o                         
  -3  -1   1         93.63         99.90         1.89 o                         
  -2  -1   1        372.15        365.47         2.97 o                         
  -1  -1   1        760.39        704.40        15.79 o                         
   1  -1   1        358.48        528.27        10.51 o                         
   2  -1   1        171.70        175.09         3.36 o                         
   3  -1   1         13.52         16.10         1.31 o                         
   4  -1   1         43.58         41.79         2.19 o                         
   5  -1   1         16.65         18.46         1.75 o                         
   6  -1   1          1.82          1.58         1.17 o                         
  -6   0   1          0.09          0.51         1.38 o                         
  -5   0   1          3.36          2.70         1.09 o                         
  -4   0   1         62.01         57.51         2.24 o                         
  -3   0   1          6.34          7.40         0.92 o                         
  -2   0   1         51.08         49.52         1.79 o                         
  -1   0   1         37.77         66.24         9.47 o                         
   1   0   1        251.34        256.25         3.49 o                         
   2   0   1        334.10        304.61         3.27 o                         
   3   0   1          8.28          8.56         1.17 o                         
   4   0   1         64.27         66.93         2.58 o                         
   5   0   1          2.08          2.07         1.23 o                         
   6   0   1          0.14         -1.43         1.43 o                         
  -6   1   1          0.93          0.71         1.91 o                         
  -5   1   1         11.88         11.71         2.13 o                         
  -4   1   1         18.75         16.56         1.43 o                         
  -3   1   1         93.62        100.18         2.23 o                         
  -2   1   1        371.85        366.13         3.48 o                         
  -1   1   1        760.47        700.33         7.03 o                         
   1   1   1        358.58        483.88        19.75 o                         
   2   1   1        171.76        181.76         3.19 o                         
   3   1   1         13.51         17.24         0.99 o                         
   4   1   1         43.58         42.26         1.99 o                         
   5   1   1         16.65         17.40         1.77 o                         
   6   1   1          1.82          0.32         1.71 o                         
  -6   2   1          2.73          1.48         1.67 o                         
  -5   2   1         19.67         21.90         1.54 o                         
  -4   2   1         17.03         14.78         1.15 o                         
  -3   2   1        114.41        118.76         2.54 o                         
  -2   2   1         61.15         59.27         1.65 o                         
  -1   2   1        554.82        535.26        12.37 o                         
   0   2   1        514.84        508.55         5.85 o                         
   1   2   1        944.87        880.62         6.91 o                         
   2   2   1         47.52         45.94         2.48 o                         
   3   2   1          4.73          2.52         1.37 o                         
   4   2   1          8.75          7.63         1.12 o                         
   5   2   1         20.11         20.91         1.84 o                         
   6   2   1          1.39          0.73         1.39 o                         
  -6   3   1          1.28          0.45         1.09 o                         
  -5   3   1          8.93          7.76         1.29 o                         
  -4   3   1          6.69          6.97         1.04 o                         
  -3   3   1         26.11         28.15         1.53 o                         
  -2   3   1         58.09         57.74         2.51 o                         
  -1   3   1        225.67        212.98         3.66 o                         
   0   3   1        403.30        393.93         4.81 o                         
   1   3   1          3.53          6.45         1.00 o                         
   2   3   1        484.40        512.10         8.41 o                         
   3   3   1         28.70         30.38         1.80 o                         
   4   3   1         10.82         10.02         1.57 o                         
   5   3   1          5.87          6.33         1.30 o                         
   6   3   1          2.60          2.04         1.51 o                         
  -6   4   1          2.76          3.01         1.15 o                         
  -5   4   1          4.39          3.78         1.14 o                         
  -4   4   1         13.68         13.89         1.35 o                         
  -3   4   1          6.69          9.42         1.26 o                         
  -2   4   1         20.98         20.33         2.94 o                         
  -1   4   1        277.63        280.73         4.86 o                         
   0   4   1         50.75         47.76         2.25 o                         
   1   4   1         72.70         83.18         3.10 o                         
   2   4   1         13.05         14.55         1.31 o                         
   3   4   1          8.04         10.65         1.57 o                         
   4   4   1         11.03         11.43         1.38 o                         
   5   4   1          2.49          2.66         1.51 o                         
  -5   5   1          1.69          0.65         1.93 o                         
  -4   5   1          3.34          3.62         1.25 o                         
  -3   5   1          4.30          4.76         0.99 o                         
  -2   5   1         35.77         35.97         2.46 o                         
  -1   5   1          5.75          5.81         1.68 o                         
   0   5   1        157.08        161.67         4.10 o                         
   1   5   1         55.15         57.42         2.99 o                         
   2   5   1         10.70         11.07         1.30 o                         
   3   5   1          2.29          4.06         1.55 o                         
   4   5   1          4.42          3.68         1.36 o                         
   5   5   1          1.29          1.45         1.91 o                         
  -5   6   1          0.80          0.76         2.18 o                         
  -4   6   1          0.58          0.55         1.15 o                         
  -3   6   1         20.42         18.68         1.71 o                         
  -2   6   1         28.51         27.91         2.49 o                         
  -1   6   1         84.35         83.09         3.01 o                         
   0   6   1         33.81         37.66         2.22 o                         
   1   6   1          4.80          5.58         1.63 o                         
   2   6   1         12.62         13.68         1.69 o                         
   3   6   1          4.61          4.79         1.00 o                         
   4   6   1          3.18          3.23         1.79 o                         
   5   6   1          2.21          3.20         2.10 o                         
  -5   7   1          0.33         -0.95         2.23 o                         
  -4   7   1          1.65          0.95         1.36 o                         
  -3   7   1         20.23         19.10         2.44 o                         
  -2   7   1         64.76         63.94         3.63 o                         
  -1   7   1         16.24         15.79         2.10 o                         
   0   7   1         64.66         65.52         3.04 o                         
   1   7   1         65.14         69.84         3.49 o                         
   2   7   1         44.56         46.51         2.51 o                         
   3   7   1         25.58         23.76         1.87 o                         
   4   7   1          1.69          2.05         2.87 o                         
   5   7   1          0.33          0.47         2.47 o                         
  -4   8   1          3.24          3.08         1.73 o                         
  -3   8   1          0.26         -0.54         1.65 o                         
  -2   8   1         30.61         28.29         3.03 o                         
  -1   8   1         12.62         10.71         2.13 o                         
   0   8   1         11.93         10.37         2.08 o                         
   1   8   1         23.24         25.52         2.58 o                         
   2   8   1          5.47          7.37         1.79 o                         
   3   8   1          0.71          0.68         1.46 o                         
   4   8   1          2.08          0.68         3.11 o                         
  -4   9   1          1.40          2.69         1.07 o                         
  -3   9   1          7.50          9.01         2.29 o                         
  -2   9   1          2.64          2.56         2.51 o                         
  -1   9   1         28.90         25.83         3.36 o                         
   0   9   1         13.33         15.48         2.78 o                         
   1   9   1         12.16         15.63         2.45 o                         
   2   9   1          1.24          0.55         1.69 o                         
   3   9   1          0.24          0.98         1.87 o                         
   4   9   1          1.39          3.94         3.63 o                         
  -3  10   1          0.32          0.39         2.06 o                         
  -2  10   1          1.52          0.61         2.57 o                         
  -1  10   1          0.66          1.12         2.29 o                         
   0  10   1          1.44          1.91         2.53 o                         
   1  10   1          1.00         -0.90         2.69 o                         
   2  10   1          0.43         -0.75         2.06 o                         
   3  10   1          3.20          5.31         2.04 o                         
  -2  11   1          0.24          1.34         2.60 o                         
  -1  11   1          1.76          0.95         2.74 o                         
   0  11   1          0.55         -0.50         2.80 o                         
   1  11   1          1.14          1.05         2.40 o                         
   2  11   1          1.98          2.89         2.31 o                         
  -2 -11   2          1.44         -0.27         2.46 o                         
  -1 -11   2          2.07          1.72         2.06 o                         
   0 -11   2          2.46          2.60         2.22 o                         
   1 -11   2          0.84          0.43         2.27 o                         
   2 -11   2          0.01          0.16         2.31 o                         
  -3 -10   2          0.20          1.29         3.13 o                         
  -2 -10   2          0.38         -0.33         2.42 o                         
  -1 -10   2          3.83          2.87         1.98 o                         
   0 -10   2          3.30          3.65         2.16 o                         
   1 -10   2          0.84          0.47         1.94 o                         
   2 -10   2          0.67          0.57         2.38 o                         
   3 -10   2          3.79          2.65         2.25 o                         
  -4  -9   2          0.49         -0.82         2.21 o                         
  -3  -9   2          0.31         -0.78         2.31 o                         
  -2  -9   2          4.27          6.49         1.89 o                         
  -1  -9   2          6.55          5.94         1.94 o                         
   0  -9   2         10.35         10.76         2.08 o                         
   1  -9   2         13.82         10.78         2.14 o                         
   2  -9   2          2.25          3.75         2.32 o                         
   3  -9   2         10.82         13.51         3.11 o                         
  -4  -8   2          4.08          7.35         2.23 o                         
  -3  -8   2         10.41         11.10         2.43 o                         
  -2  -8   2          5.66          7.44         1.69 o                         
  -1  -8   2         38.18         34.66         2.56 o                         
   0  -8   2          8.76          6.30         1.55 o                         
   1  -8   2         34.65         31.77         2.72 o                         
   2  -8   2         29.47         31.91         3.70 o                         
   3  -8   2          5.85          6.76         2.69 o                         
   4  -8   2          2.47          0.81         2.51 o                         
  -5  -7   2          0.31         -0.58         2.69 o                         
  -4  -7   2          4.87          5.23         2.08 o                         
  -3  -7   2          3.11          3.18         1.96 o                         
  -2  -7   2         56.67         60.03         3.28 o                         
  -1  -7   2         22.87         24.39         2.18 o                         
   0  -7   2          7.04          6.51         1.67 o                         
   1  -7   2         17.17         14.26         2.20 o                         
   2  -7   2          7.93          7.77         2.35 o                         
   3  -7   2          0.10          0.61         2.22 o                         
   4  -7   2          1.73          1.95         2.34 o                         
  -5  -6   2          1.28          1.35         2.51 o                         
  -4  -6   2          0.23          0.38         1.72 o                         
  -3  -6   2          8.54          8.63         2.09 o                         
  -2  -6   2         36.68         35.74         2.61 o                         
  -1  -6   2         32.41         37.87         2.16 o                         
   0  -6   2         38.79         39.32         2.35 o                         
   1  -6   2         28.74         31.45         2.79 o                         
   2  -6   2         23.16         26.20         2.99 o                         
   3  -6   2          6.33          6.25         2.05 o                         
   4  -6   2          8.76         10.44         2.55 o                         
   5  -6   2          1.30          2.63         2.11 o                         
  -5  -5   2          5.08          5.11         2.36 o                         
  -4  -5   2          9.27          6.96         1.63 o                         
  -3  -5   2         43.12         39.75         2.61 o                         
  -2  -5   2         13.17         11.05         1.79 o                         
  -1  -5   2         59.66         60.18         2.62 o                         
   0  -5   2        125.36        134.06         3.43 o                         
   1  -5   2         37.14         34.46         2.53 o                         
   2  -5   2          1.56          3.79         1.83 o                         
   3  -5   2          3.39          8.58         2.07 o                         
   4  -5   2          5.65          4.60         1.87 o                         
   5  -5   2          2.00          1.61         1.94 o                         
  -6  -4   2          0.49         -0.44         2.10 o                         
  -5  -4   2          6.63          7.37         2.27 o                         
  -4  -4   2          1.70          2.02         2.03 o                         
  -3  -4   2          8.61         10.11         1.55 o                         
  -2  -4   2         17.20         19.19         2.12 o                         
  -1  -4   2        299.93        291.00         3.86 o                         
   0  -4   2        261.91        266.16         4.18 o                         
   1  -4   2         15.68         16.80         1.77 o                         
   2  -4   2        148.80        155.68         4.40 o                         
   3  -4   2          6.78          7.52         2.42 o                         
   4  -4   2          0.82          3.15         2.18 o                         
   5  -4   2          1.76         -2.13         2.31 o                         
  -6  -3   2          2.74          1.30         1.95 o                         
  -5  -3   2          6.47          7.18         2.03 o                         
  -4  -3   2         34.61         32.92         2.53 o                         
  -3  -3   2          3.52          3.23         1.52 o                         
  -2  -3   2        551.93        548.85         5.73 o                         
  -1  -3   2        141.07        120.09         2.87 o                         
   0  -3   2         33.62         30.19         1.45 o                         
   1  -3   2         81.43         80.94         2.99 o                         
   2  -3   2         34.55         31.83         1.83 o                         
   3  -3   2         35.26         36.32         2.84 o                         
   4  -3   2          2.46          3.20         2.10 o                         
   5  -3   2          0.89          1.30         2.44 o                         
  -6  -2   2          0.63          0.26         1.01 o                         
  -5  -2   2         26.84         27.92         1.78 o                         
  -4  -2   2         26.55         27.57         1.54 o                         
  -3  -2   2         24.15         25.26         1.08 o                         
  -2  -2   2         33.24         31.95         2.42 o                         
  -1  -2   2        475.13        453.94         5.59 o                         
   0  -2   2       1012.86        998.63         5.94 o                         
   1  -2   2        227.47        297.43        11.86 o                         
   2  -2   2         29.01         33.69         1.57 o                         
   3  -2   2         28.95         28.69         1.44 o                         
   4  -2   2         10.37         10.42         1.22 o                         
   5  -2   2          3.48          3.98         1.14 o                         
   6  -2   2          3.29          4.62         2.25 o                         
  -6  -1   2          1.21          1.38         1.07 o                         
  -5  -1   2          0.54          0.63         0.87 o                         
  -4  -1   2         23.50         23.12         1.22 o                         
  -3  -1   2        150.05        160.57         2.12 o                         
  -2  -1   2          6.07          6.32         1.12 o                         
  -1  -1   2       4580.27       5031.17        23.96 o                         
   0  -1   2       1397.05       1372.08         8.77 o                         
   1  -1   2         70.40         83.44         2.56 o                         
   2  -1   2         73.39         68.17         2.54 o                         
   3  -1   2          5.68          6.17         1.64 o                         
   4  -1   2         23.08         20.24         1.73 o                         
   5  -1   2         17.09         16.82         1.87 o                         
   6  -1   2          0.20         -0.52         1.31 o                         
  -6   0   2          0.24          1.44         1.27 o                         
  -5   0   2          6.88          6.80         1.12 o                         
  -4   0   2         13.03         12.13         1.03 o                         
  -3   0   2         26.27         26.08         1.09 o                         
  -2   0   2         90.38         99.46         2.07 o                         
  -1   0   2       1014.26        920.47         5.15 o                         
   1   0   2        141.70        132.24         2.04 o                         
   2   0   2        215.62        213.05         2.83 o                         
   3   0   2          0.07          1.93         0.98 o                         
   4   0   2        127.36        123.61         2.99 o                         
   5   0   2         42.53         44.62         2.36 o                         
   6   0   2          1.59          1.58         1.71 o                         
  -6   1   2          1.21          1.75         1.53 o                         
  -5   1   2          0.54          0.43         1.05 o                         
  -4   1   2         23.52         23.39         1.35 o                         
  -3   1   2        150.00        160.17         2.70 o                         
  -2   1   2          6.10          6.29         0.89 o                         
  -1   1   2       4579.70       5098.85        25.71 o                         
   0   1   2       1397.36       1371.67         5.60 o                         
   1   1   2         70.39         76.90         1.96 o                         
   2   1   2         73.37         72.96         1.78 o                         
   3   1   2          5.66          5.09         1.14 o                         
   4   1   2         23.11         20.93         1.62 o                         
   5   1   2         17.09         17.54         1.98 o                         
   6   1   2          0.20          1.56         2.36 o                         
  -6   2   2          0.63          0.18         0.94 o                         
  -5   2   2         26.83         27.29         1.62 o                         
  -4   2   2         26.54         26.57         1.29 o                         
  -3   2   2         24.15         27.81         1.35 o                         
  -2   2   2         33.19         34.10         1.37 o                         
  -1   2   2        475.04        459.88         4.40 o                         
   0   2   2       1013.48        996.26         6.17 o                         
   1   2   2        227.54        283.90         9.27 o                         
   2   2   2         28.92         34.48         2.43 o                         
   3   2   2         28.98         29.64         1.57 o                         
   4   2   2         10.36          9.13         1.07 o                         
   5   2   2          3.48          4.66         1.46 o                         
   6   2   2          3.28          3.95         1.64 o                         
  -6   3   2          2.74          1.45         1.13 o                         
  -5   3   2          6.48          5.23         1.13 o                         
  -4   3   2         34.61         33.82         1.86 o                         
  -3   3   2          3.52          3.33         0.79 o                         
  -2   3   2        551.85        549.90         6.98 o                         
  -1   3   2        141.02        123.40         2.92 o                         
   0   3   2         33.66         32.78         2.04 o                         
   1   3   2         81.42         82.17         2.17 o                         
   2   3   2         34.55         29.95         2.15 o                         
   3   3   2         35.23         40.42         2.88 o                         
   4   3   2          2.46          3.37         1.07 o                         
   5   3   2          0.89          0.36         1.06 o                         
  -6   4   2          0.49          0.69         1.25 o                         
  -5   4   2          6.64          6.71         1.20 o                         
  -4   4   2          1.71          2.03         1.17 o                         
  -3   4   2          8.60         10.05         1.43 o                         
  -2   4   2         17.16         18.28         2.26 o                         
  -1   4   2        300.04        295.81         5.02 o                         
   0   4   2        261.92        268.24         5.52 o                         
   1   4   2         15.72         18.07         1.50 o                         
   2   4   2        148.80        159.75         3.30 o                         
   3   4   2          6.77          8.40         2.33 o                         
   4   4   2          0.82          2.29         1.74 o                         
   5   4   2          1.76          2.70         0.86 o                         
  -5   5   2          5.08          4.66         1.48 o                         
  -4   5   2          9.30          8.55         1.37 o                         
  -3   5   2         43.07         41.83         3.33 o                         
  -2   5   2         13.14          9.52         2.35 o                         
  -1   5   2         59.72         64.75         2.89 o                         
   0   5   2        125.34        133.24         4.45 o                         
   1   5   2         37.14         31.87         2.48 o                         
   2   5   2          1.56          2.49         1.26 o                         
   3   5   2          3.39          5.67         1.51 o                         
   4   5   2          5.65          5.50         1.74 o                         
   5   5   2          2.00          2.67         1.43 o                         
  -5   6   2          1.28          0.58         1.02 o                         
  -4   6   2          0.23          0.16         1.39 o                         
  -3   6   2          8.54          7.31         1.55 o                         
  -2   6   2         36.69         35.41         3.58 o                         
  -1   6   2         32.44         38.66         2.71 o                         
   0   6   2         38.84         39.65         2.96 o                         
   1   6   2         28.76         27.18         2.10 o                         
   2   6   2         23.14         25.07         2.11 o                         
   3   6   2          6.32          6.92         1.83 o                         
   4   6   2          8.77         10.66         2.18 o                         
   5   6   2          1.31         -0.43         1.29 o                         
  -5   7   2          0.31          1.24         2.01 o                         
  -4   7   2          4.87          4.78         1.71 o                         
  -3   7   2          3.12          2.95         1.72 o                         
  -2   7   2         56.62         57.61         4.69 o                         
  -1   7   2         22.89         25.37         2.51 o                         
   0   7   2          7.04          7.94         2.32 o                         
   1   7   2         17.17         14.85         1.93 o                         
   2   7   2          7.93          8.43         1.62 o                         
   3   7   2          0.10         -0.14         1.22 o                         
   4   7   2          1.73          4.18         2.16 o                         
  -4   8   2          4.08          4.86         1.14 o                         
  -3   8   2         10.41         11.85         2.33 o                         
  -2   8   2          5.65          4.06         2.08 o                         
  -1   8   2         38.18         41.08         2.76 o                         
   0   8   2          8.75          8.08         2.07 o                         
   1   8   2         34.68         34.19         2.87 o                         
   2   8   2         29.45         27.16         2.48 o                         
   3   8   2          5.87          7.65         1.66 o                         
   4   8   2          2.47          1.73         2.29 o                         
  -4   9   2          0.49          0.69         1.30 o                         
  -3   9   2          0.31          0.46         2.29 o                         
  -2   9   2          4.28          5.25         2.52 o                         
  -1   9   2          6.55          7.88         2.09 o                         
   0   9   2         10.35         10.08         2.37 o                         
   1   9   2         13.81         13.38         2.46 o                         
   2   9   2          2.25          1.82         1.73 o                         
   3   9   2         10.82         13.56         1.90 o                         
  -3  10   2          0.20          0.35         2.24 o                         
  -2  10   2          0.38          0.65         2.52 o                         
  -1  10   2          3.82          0.18         2.20 o                         
   0  10   2          3.30          3.93         2.45 o                         
   1  10   2          0.84          0.38         1.89 o                         
   2  10   2          0.67          0.72         1.71 o                         
   3  10   2          3.79          6.60         2.05 o                         
  -2  11   2          1.44          0.20         2.67 o                         
  -1  11   2          2.07          4.47         3.15 o                         
   0  11   2          2.46          3.27         2.94 o                         
   1  11   2          0.84          0.01         2.10 o                         
   2  11   2          0.01         -0.46         2.22 o                         
  -2 -11   3          1.14          3.22         2.40 o                         
  -1 -11   3          1.55          1.80         2.46 o                         
   0 -11   3          0.54         -0.81         2.16 o                         
   1 -11   3          0.01          0.38         2.02 o                         
  -3 -10   3          1.09          0.66         2.18 o                         
  -2 -10   3          4.42          2.37         2.18 o                         
  -1 -10   3          1.33          2.23         2.39 o                         
   0 -10   3          4.68          6.50         2.18 o                         
   1 -10   3          6.72          8.87         2.27 o                         
   2 -10   3          2.06          3.67         2.56 o                         
   3 -10   3          0.56          2.26         3.18 o                         
  -4  -9   3          1.69          3.23         2.65 o                         
  -3  -9   3          4.67          4.06         2.85 o                         
  -2  -9   3          6.86          4.73         2.34 o                         
  -1  -9   3          5.58          6.16         1.80 o                         
   0  -9   3          2.08          2.91         1.69 o                         
   1  -9   3          3.94          4.01         2.12 o                         
   2  -9   3          1.33         -0.39         2.75 o                         
   3  -9   3          3.81          7.01         3.04 o                         
  -4  -8   3          1.96          3.14         1.99 o                         
  -3  -8   3          1.64          2.18         2.70 o                         
  -2  -8   3          0.74          1.25         1.87 o                         
  -1  -8   3         14.84         12.87         1.77 o                         
   0  -8   3         16.95         18.16         2.04 o                         
   1  -8   3          9.46          6.55         1.99 o                         
   2  -8   3          9.12          6.48         2.69 o                         
   3  -8   3         11.77          8.67         3.05 o                         
   4  -8   3          0.22          0.51         2.58 o                         
  -5  -7   3          0.30         -0.58         1.88 o                         
  -4  -7   3          1.85          2.25         1.63 o                         
  -3  -7   3         10.52          8.18         2.20 o                         
  -2  -7   3         12.24         11.36         2.38 o                         
  -1  -7   3          2.40          2.36         1.86 o                         
   0  -7   3         24.10         25.92         2.32 o                         
   1  -7   3         39.88         34.39         3.20 o                         
   2  -7   3         35.10         40.29         3.11 o                         
   3  -7   3          7.64         12.05         2.89 o                         
   4  -7   3          2.60          4.46         2.96 o                         
  -5  -6   3          2.48          3.68         2.09 o                         
  -4  -6   3          6.17          4.39         1.64 o                         
  -3  -6   3         66.05         64.31         3.33 o                         
  -2  -6   3         72.00         65.51         3.58 o                         
  -1  -6   3         32.13         32.39         1.90 o                         
   0  -6   3          7.32          6.95         1.75 o                         
   1  -6   3         19.81         20.14         2.54 o                         
   2  -6   3          1.59          2.81         1.91 o                         
   3  -6   3          5.22          5.61         2.18 o                         
   4  -6   3          2.93          1.43         2.38 o                         
   5  -6   3          2.16          3.26         2.30 o                         
  -5  -5   3          3.31          1.17         2.42 o                         
  -4  -5   3          0.67          1.24         1.65 o                         
  -3  -5   3         18.62         19.07         2.06 o                         
  -2  -5   3         62.17         60.90         2.93 o                         
  -1  -5   3          1.74          2.95         1.15 o                         
   0  -5   3         11.81         12.42         1.75 o                         
   1  -5   3         34.45         35.68         2.34 o                         
   2  -5   3         21.86         25.90         2.91 o                         
   3  -5   3          4.43          3.21         1.96 o                         
   4  -5   3         17.91         20.06         3.29 o                         
   5  -5   3          0.46          0.08         2.09 o                         
  -6  -4   3          2.81          4.77         2.69 o                         
  -5  -4   3          1.17         -0.68         2.11 o                         
  -4  -4   3         23.65         24.07         2.55 o                         
  -3  -4   3         19.32         18.51         1.80 o                         
  -2  -4   3        332.61        316.46         4.41 o                         
  -1  -4   3         42.04         44.55         1.84 o                         
   0  -4   3        451.35        495.95         5.80 o                         
   1  -4   3         59.51         61.00         2.94 o                         
   2  -4   3         11.65         14.94         2.07 o                         
   3  -4   3          7.45         10.30         3.10 o                         
   4  -4   3          0.28         -1.03         2.35 o                         
   5  -4   3          1.70          0.22         2.59 o                         
  -6  -3   3          2.18         -0.83         2.55 o                         
  -5  -3   3         19.08         20.78         4.12 o                         
  -4  -3   3          3.48          2.72         1.86 o                         
  -3  -3   3         24.46         25.87         1.86 o                         
  -2  -3   3        184.94        185.79         3.57 o                         
  -1  -3   3         29.15         27.86         1.33 o                         
   0  -3   3        419.53        416.17         5.12 o                         
   1  -3   3         55.78         64.43         2.34 o                         
   2  -3   3        112.46        109.17         3.21 o                         
   3  -3   3         17.32         14.96         2.51 o                         
   4  -3   3          6.00          5.59         2.34 o                         
   5  -3   3          3.15          2.40         3.02 o                         
  -6  -2   3          0.17          1.08         2.49 o                         
  -5  -2   3          0.05          0.18         2.20 o                         
  -4  -2   3         22.23         21.95         2.78 o                         
  -3  -2   3         16.07         13.81         2.06 o                         
  -2  -2   3         22.22         23.65         1.36 o                         
  -1  -2   3       2667.09       2683.69        13.43 o                         
   0  -2   3        473.40        440.18         4.24 o                         
   1  -2   3         13.74         14.51         1.29 o                         
   2  -2   3        148.92        162.01         3.68 o                         
   3  -2   3         24.39         24.88         2.31 o                         
   4  -2   3          1.50          1.36         1.21 o                         
   5  -2   3          5.12          7.36         1.42 o                         
  -6  -1   3          0.64          0.52         1.35 o                         
  -5  -1   3         19.23         17.34         1.23 o                         
  -4  -1   3         24.11         23.49         1.04 o                         
  -3  -1   3         53.50         52.65         1.94 o                         
  -2  -1   3        376.66        389.42         3.59 o                         
  -1  -1   3        717.99        637.76         4.32 o                         
   0  -1   3       2116.44       2151.69        10.38 o                         
   1  -1   3        110.19        106.18         3.08 o                         
   2  -1   3        118.40        114.60         3.37 o                         
   3  -1   3          0.46          0.35         1.62 o                         
   4  -1   3         80.82         83.27         3.81 o                         
   5  -1   3          2.13          2.45         1.43 o                         
   6  -1   3          0.89          1.24         1.49 o                         
  -6   0   3          0.12         -0.06         0.97 o                         
  -5   0   3          2.22          2.24         1.03 o                         
  -4   0   3          7.04          8.70         0.97 o                         
  -3   0   3        152.71        154.96         2.03 o                         
  -2   0   3         34.38         31.57         1.12 o                         
  -1   0   3         50.02         44.61         1.35 o                         
   0   0   3        433.04        410.62         3.13 o                         
   1   0   3          3.61          1.87         0.90 o                         
   2   0   3         25.29         24.01         2.12 o                         
   3   0   3         43.64         44.11         2.68 o                         
   4   0   3          0.56          0.96         1.72 o                         
   5   0   3         13.50         12.01         1.88 o                         
   6   0   3          1.01          1.77         1.70 o                         
  -6   1   3          0.64          0.64         1.25 o                         
  -5   1   3         19.23         17.99         1.28 o                         
  -4   1   3         24.12         22.67         1.22 o                         
  -3   1   3         53.46         54.69         1.51 o                         
  -2   1   3        376.67        390.30         4.28 o                         
  -1   1   3        718.04        632.16         6.29 o                         
   0   1   3       2115.77       2166.60         8.30 o                         
   1   1   3        110.17        109.28         1.93 o                         
   2   1   3        118.32        117.09         2.25 o                         
   3   1   3          0.46          1.44         1.05 o                         
   4   1   3         80.87         79.82         2.61 o                         
   5   1   3          2.14          1.96         1.38 o                         
   6   1   3          0.89          3.31         2.58 o                         
  -6   2   3          0.17         -0.47         1.08 o                         
  -5   2   3          0.05          0.90         1.01 o                         
  -4   2   3         22.25         20.94         1.68 o                         
  -3   2   3         16.03         13.69         1.02 o                         
  -2   2   3         22.28         22.02         1.33 o                         
  -1   2   3       2666.82       2691.12        11.90 o                         
   0   2   3        473.62        439.30         3.50 o                         
   1   2   3         13.74         13.62         1.31 o                         
   2   2   3        148.88        161.42         3.37 o                         
   3   2   3         24.38         26.00         1.32 o                         
   4   2   3          1.51          0.87         1.11 o                         
   5   2   3          5.13          6.62         1.49 o                         
  -6   3   3          2.18          2.98         1.12 o                         
  -5   3   3         19.09         21.10         1.37 o                         
  -4   3   3          3.48          4.36         0.89 o                         
  -3   3   3         24.43         23.03         1.58 o                         
  -2   3   3        184.90        188.90         3.77 o                         
  -1   3   3         29.13         25.12         2.03 o                         
   0   3   3        419.56        421.44         4.97 o                         
   1   3   3         55.83         59.93         2.23 o                         
   2   3   3        112.40        110.89         3.84 o                         
   3   3   3         17.31         18.55         1.79 o                         
   4   3   3          5.98          5.50         1.00 o                         
   5   3   3          3.15          2.98         1.12 o                         
  -6   4   3          2.81          2.84         1.45 o                         
  -5   4   3          1.17          1.46         1.46 o                         
  -4   4   3         23.65         22.94         1.36 o                         
  -3   4   3         19.35         18.58         1.84 o                         
  -2   4   3        332.60        314.81         4.97 o                         
  -1   4   3         42.11         45.65         2.81 o                         
   0   4   3        451.29        474.31        12.06 o                         
   1   4   3         59.49         59.89         2.50 o                         
   2   4   3         11.66         17.95         2.66 o                         
   3   4   3          7.46          7.82         2.72 o                         
   4   4   3          0.29          0.71         1.24 o                         
   5   4   3          1.70          2.09         1.66 o                         
  -5   5   3          3.32          3.90         1.68 o                         
  -4   5   3          0.67          0.33         0.93 o                         
  -3   5   3         18.60         18.31         2.30 o                         
  -2   5   3         62.13         61.14         2.74 o                         
  -1   5   3          1.74          0.76         1.66 o                         
   0   5   3         11.84         12.38         1.57 o                         
   1   5   3         34.48         34.84         2.00 o                         
   2   5   3         21.85         23.35         1.89 o                         
   3   5   3          4.42          5.28         2.11 o                         
   4   5   3         17.92         20.58         2.80 o                         
   5   5   3          0.46          0.71         1.13 o                         
  -5   6   3          2.48          3.45         1.45 o                         
  -4   6   3          6.18          4.38         0.98 o                         
  -3   6   3         66.06         73.54         5.34 o                         
  -2   6   3         71.94         69.59         3.98 o                         
  -1   6   3         32.13         34.94         3.84 o                         
   0   6   3          7.30          7.00         2.08 o                         
   1   6   3         19.81         20.96         2.06 o                         
   2   6   3          1.59          1.03         1.29 o                         
   3   6   3          5.22          3.80         1.98 o                         
   4   6   3          2.93          2.79         1.89 o                         
   5   6   3          2.17          1.85         1.30 o                         
  -5   7   3          0.30          0.29         1.37 o                         
  -4   7   3          1.85          2.97         1.12 o                         
  -3   7   3         10.53         11.56         3.82 o                         
  -2   7   3         12.25         12.48         2.03 o                         
  -1   7   3          2.40          2.62         2.10 o                         
   0   7   3         24.10         24.52         3.06 o                         
   1   7   3         39.91         36.81         2.64 o                         
   2   7   3         35.06         34.87         2.51 o                         
   3   7   3          7.66          6.81         2.08 o                         
   4   7   3          2.61          2.42         2.27 o                         
  -4   8   3          1.96          2.82         1.35 o                         
  -3   8   3          1.64          2.68         2.11 o                         
  -2   8   3          0.74          0.00         2.29 o                         
  -1   8   3         14.82         12.76         2.79 o                         
   0   8   3         16.96         13.08         3.17 o                         
   1   8   3          9.45          9.93         1.93 o                         
   2   8   3          9.12          8.44         1.77 o                         
   3   8   3         11.77         12.88         1.88 o                         
   4   8   3          0.22          0.64         2.39 o                         
  -4   9   3          1.69          1.16         1.53 o                         
  -3   9   3          4.67          6.52         2.49 o                         
  -2   9   3          6.86          3.86         2.30 o                         
  -1   9   3          5.58          9.11         2.69 o                         
   0   9   3          2.08          1.11         2.34 o                         
   1   9   3          3.95          4.76         1.71 o                         
   2   9   3          1.33          2.53         1.78 o                         
   3   9   3          3.81          4.89         1.67 o                         
  -3  10   3          1.09         -0.56         2.36 o                         
  -2  10   3          4.42          4.53         3.09 o                         
  -1  10   3          1.34          2.58         2.20 o                         
   0  10   3          4.68          3.40         2.46 o                         
   1  10   3          6.72          9.34         2.05 o                         
   2  10   3          2.06         -0.64         1.68 o                         
   3  10   3          0.56          1.40         1.70 o                         
  -2  11   3          1.14          1.10         3.03 o                         
  -1  11   3          1.55          3.12         2.64 o                         
   0  11   3          0.54         -2.30         2.30 o                         
   1  11   3          0.01          1.57         2.07 o                         
  -2 -11   4          3.82          5.18         2.45 o                         
  -1 -11   4          4.07          4.46         2.55 o                         
   0 -11   4          1.54         -0.89         2.45 o                         
   1 -11   4          1.03          3.21         2.59 o                         
  -3 -10   4          2.01          2.06         2.02 o                         
  -2 -10   4          0.37          2.21         2.24 o                         
  -1 -10   4          1.24          3.06         2.45 o                         
   0 -10   4          7.14          8.88         2.27 o                         
   1 -10   4          2.05          1.57         2.71 o                         
   2 -10   4          0.71         -0.79         2.53 o                         
  -4  -9   4          2.82          2.46         5.13 o                         
  -3  -9   4          0.61          2.02         1.83 o                         
  -2  -9   4          5.56          5.20         2.14 o                         
  -1  -9   4          0.60          1.70         2.02 o                         
   0  -9   4          3.99          4.74         1.88 o                         
   1  -9   4          0.27          0.33         2.34 o                         
   2  -9   4          3.40          3.88         3.39 o                         
   3  -9   4          0.97          4.31         3.28 o                         
  -4  -8   4          1.83          2.06         3.60 o                         
  -3  -8   4          3.67          4.64         2.74 o                         
  -2  -8   4         15.16         12.75         2.02 o                         
  -1  -8   4          4.86          4.71         2.03 o                         
   0  -8   4          7.53         10.24         2.41 o                         
   1  -8   4         18.84         21.35         2.09 o                         
   2  -8   4         10.35          9.58         3.27 o                         
   3  -8   4          3.10          2.97         3.10 o                         
   4  -8   4          0.04          2.39         2.87 o                         
  -5  -7   4          1.80          1.54         1.85 o                         
  -4  -7   4          5.50          5.82         2.13 o                         
  -3  -7   4          7.43          6.76         2.37 o                         
  -2  -7   4         18.03         16.12         1.93 o                         
  -1  -7   4         10.02          9.47         1.62 o                         
   0  -7   4         10.25          8.17         2.25 o                         
   1  -7   4         10.70          8.71         1.57 o                         
   2  -7   4         24.33         28.53         3.90 o                         
   3  -7   4         18.18         14.71         3.28 o                         
   4  -7   4          0.93          2.67         2.65 o                         
  -5  -6   4          2.89          5.02         1.76 o                         
  -4  -6   4          1.96          2.09         1.62 o                         
  -3  -6   4         54.74         50.80         4.15 o                         
  -2  -6   4         31.12         27.78         1.93 o                         
  -1  -6   4          4.01          6.15         1.60 o                         
   0  -6   4         23.36         23.43         2.52 o                         
   1  -6   4         24.42         23.35         2.80 o                         
   2  -6   4         11.56         10.76         2.73 o                         
   3  -6   4          2.53         -0.42         2.20 o                         
   4  -6   4          6.63          7.96         2.79 o                         
   5  -6   4          0.98         -0.40         2.42 o                         
  -5  -5   4          1.61          0.04         1.72 o                         
  -4  -5   4          2.28          1.93         1.38 o                         
  -3  -5   4         52.68         54.33         2.85 o                         
  -2  -5   4         19.67         18.77         2.15 o                         
  -1  -5   4         54.68         56.78         2.28 o                         
   0  -5   4         17.76         17.19         1.85 o                         
   1  -5   4         47.08         51.35         3.10 o                         
   2  -5   4         16.29         17.73         2.26 o                         
   3  -5   4          6.23         10.81         3.21 o                         
   4  -5   4          3.05          5.84         2.79 o                         
   5  -5   4          2.51          2.95         2.89 o                         
  -6  -4   4          0.73          0.16         2.35 o                         
  -5  -4   4          4.15          3.71         1.97 o                         
  -4  -4   4         10.14         10.68         1.76 o                         
  -3  -4   4         13.49         13.54         1.60 o                         
  -2  -4   4        117.04        118.38         3.49 o                         
  -1  -4   4         46.94         54.18         2.10 o                         
   0  -4   4        405.10        438.67         6.06 o                         
   1  -4   4        141.65        136.79         3.63 o                         
   2  -4   4         11.45          9.75         1.84 o                         
   3  -4   4          3.84          3.02         1.64 o                         
   4  -4   4          8.14          7.47         2.83 o                         
   5  -4   4          0.42          1.45         3.27 o                         
  -6  -3   4          0.14         -1.44         2.91 o                         
  -5  -3   4          2.86          3.78         6.69 o                         
  -4  -3   4         35.67         36.01         2.39 o                         
  -3  -3   4         12.27         11.46         1.37 o                         
  -2  -3   4         29.04         28.14         1.44 o                         
  -1  -3   4        258.64        252.44         5.03 o                         
   0  -3   4        367.25        364.88         4.59 o                         
   1  -3   4        101.32        129.30         4.17 o                         
   2  -3   4          0.96          1.84         1.11 o                         
   3  -3   4         15.16         14.64         1.72 o                         
   4  -3   4          0.80         -1.22         2.40 o                         
   5  -3   4          5.05          6.18         3.23 o                         
  -6  -2   4          3.21          3.48         1.67 o                         
  -5  -2   4         29.40         26.82         2.60 o                         
  -4  -2   4          5.83          6.06         1.74 o                         
  -3  -2   4          2.73          2.18         0.63 o                         
  -2  -2   4        112.38        105.94         1.45 o                         
  -1  -2   4         43.15         40.02         2.12 o                         
   0  -2   4        117.37        109.60         3.03 o                         
   1  -2   4         71.97         74.52         2.35 o                         
   2  -2   4        165.02        172.63         7.44 o                         
   3  -2   4         29.84         29.38         2.73 o                         
   4  -2   4         17.85         21.14         2.59 o                         
   5  -2   4          2.69          3.14         1.44 o                         
  -6  -1   4          0.36         -1.02         1.79 o                         
  -5  -1   4          2.29          2.37         1.00 o                         
  -4  -1   4          6.76          5.98         1.11 o                         
  -3  -1   4         67.31         69.16         1.55 o                         
  -2  -1   4         21.79         22.21         0.99 o                         
  -1  -1   4         29.93         31.99         1.22 o                         
   0  -1   4        397.23        376.82         4.78 o                         
   1  -1   4        148.21        146.24         3.81 o                         
   2  -1   4         93.53         88.08         3.23 o                         
   3  -1   4         12.44         11.71         2.14 o                         
   4  -1   4         43.89         40.48         3.03 o                         
   5  -1   4         10.38          9.17         1.75 o                         
  -6   0   4          0.14          0.93         1.17 o                         
  -5   0   4         14.41         14.53         1.25 o                         
  -4   0   4         11.78         11.69         1.34 o                         
  -3   0   4         17.00         18.40         0.79 o                         
  -2   0   4        169.40        162.46         1.95 o                         
  -1   0   4         19.05         15.23         1.10 o                         
   0   0   4        614.75        568.82         4.26 o                         
   1   0   4          6.45          7.60         0.87 o                         
   2   0   4        144.64        134.92         3.82 o                         
   3   0   4         52.39         53.22         3.11 o                         
   4   0   4        159.59        150.57         4.88 o                         
   5   0   4          0.44          0.94         1.70 o                         
  -6   1   4          0.36         -0.02         1.19 o                         
  -5   1   4          2.29          1.81         0.84 o                         
  -4   1   4          6.75          6.51         0.98 o                         
  -3   1   4         67.37         66.72         1.68 o                         
  -2   1   4         21.78         20.94         1.66 o                         
  -1   1   4         29.86         30.90         1.91 o                         
   0   1   4        397.35        370.67         4.25 o                         
   1   1   4        148.11        149.93         2.41 o                         
   2   1   4         93.57         94.24         2.66 o                         
   3   1   4         12.44         12.08         1.18 o                         
   4   1   4         43.87         43.84         1.77 o                         
   5   1   4         10.39         10.27         2.57 o                         
  -6   2   4          3.21          2.89         1.06 o                         
  -5   2   4         29.39         30.49         1.68 o                         
  -4   2   4          5.84          5.92         1.11 o                         
  -3   2   4          2.73          3.77         0.98 o                         
  -2   2   4        112.40        104.96         1.80 o                         
  -1   2   4         43.17         37.80         1.85 o                         
   0   2   4        117.42        112.76         2.38 o                         
   1   2   4         72.03         72.60         2.32 o                         
   2   2   4        164.90        172.18         5.30 o                         
   3   2   4         29.84         29.14         1.69 o                         
   4   2   4         17.83         18.90         1.75 o                         
   5   2   4          2.69          3.76         1.33 o                         
  -6   3   4          0.14         -0.17         1.13 o                         
  -5   3   4          2.86          3.96         1.12 o                         
  -4   3   4         35.68         35.49         1.83 o                         
  -3   3   4         12.27         12.21         1.42 o                         
  -2   3   4         28.98         28.34         1.27 o                         
  -1   3   4        258.72        252.59         4.37 o                         
   0   3   4        367.17        349.78         5.57 o                         
   1   3   4        101.38        128.88         3.72 o                         
   2   3   4          0.96          2.11         1.30 o                         
   3   3   4         15.17         13.49         1.67 o                         
   4   3   4          0.80          0.25         1.00 o                         
   5   3   4          5.06          6.20         1.65 o                         
  -6   4   4          0.73          1.56         1.28 o                         
  -5   4   4          4.15          3.80         1.14 o                         
  -4   4   4         10.13         10.02         1.41 o                         
  -3   4   4         13.47         15.50         1.87 o                         
  -2   4   4        117.02        115.70         2.98 o                         
  -1   4   4         46.96         52.62         1.90 o                         
   0   4   4        405.13        441.31         6.68 o                         
   1   4   4        141.74        143.18         3.30 o                         
   2   4   4         11.43         11.01         2.31 o                         
   3   4   4          3.83          6.82         1.52 o                         
   4   4   4          8.13          8.86         1.56 o                         
   5   4   4          0.42          0.98         1.54 o                         
  -5   5   4          1.61          1.73         1.51 o                         
  -4   5   4          2.28          1.63         1.28 o                         
  -3   5   4         52.71         53.58         2.85 o                         
  -2   5   4         19.64         19.97         2.23 o                         
  -1   5   4         54.73         50.66         3.99 o                         
   0   5   4         17.79         17.29         1.82 o                         
   1   5   4         47.05         51.41         2.61 o                         
   2   5   4         16.30         16.30         1.72 o                         
   3   5   4          6.23          3.29         2.11 o                         
   4   5   4          3.06          3.97         1.83 o                         
   5   5   4          2.51          2.76         1.18 o                         
  -5   6   4          2.90          3.72         1.55 o                         
  -4   6   4          1.96          3.12         1.47 o                         
  -3   6   4         54.73         55.19         3.57 o                         
  -2   6   4         31.13         29.43         2.76 o                         
  -1   6   4          4.01          4.69         2.05 o                         
   0   6   4         23.34         24.22         2.08 o                         
   1   6   4         24.41         24.38         2.29 o                         
   2   6   4         11.54         12.19         1.62 o                         
   3   6   4          2.54          1.68         1.74 o                         
   4   6   4          6.63          7.23         2.16 o                         
   5   6   4          0.98          2.12         1.51 o                         
  -5   7   4          1.79          1.97         1.69 o                         
  -4   7   4          5.50          7.88         1.73 o                         
  -3   7   4          7.43          6.48         2.70 o                         
  -2   7   4         18.05         18.08         3.21 o                         
  -1   7   4         10.00          8.76         2.31 o                         
   0   7   4         10.26         10.72         1.88 o                         
   1   7   4         10.69         10.85         2.03 o                         
   2   7   4         24.32         25.43         2.09 o                         
   3   7   4         18.18         21.85         3.07 o                         
   4   7   4          0.93          1.52         2.16 o                         
  -4   8   4          1.84          3.76         1.62 o                         
  -3   8   4          3.66          2.64         3.02 o                         
  -2   8   4         15.16         15.19         2.63 o                         
  -1   8   4          4.85          3.54         2.29 o                         
   0   8   4          7.53          6.65         1.74 o                         
   1   8   4         18.85         19.79         4.77 o                         
   2   8   4         10.35         12.07         2.20 o                         
   3   8   4          3.09          4.94         2.76 o                         
   4   8   4          0.04         -1.34         2.25 o                         
  -4   9   4          2.82          2.02         1.76 o                         
  -3   9   4          0.61         -2.57         3.76 o                         
  -2   9   4          5.56          5.39         2.66 o                         
  -1   9   4          0.60          1.02         2.19 o                         
   0   9   4          4.00          4.02         1.86 o                         
   1   9   4          0.27          0.61         1.81 o                         
   2   9   4          3.40          4.47         2.08 o                         
   3   9   4          0.97          1.24         1.50 o                         
  -3  10   4          2.01          3.67         4.06 o                         
  -2  10   4          0.37         -1.16         2.51 o                         
  -1  10   4          1.24          1.11         2.60 o                         
   0  10   4          7.15          8.34         2.33 o                         
   1  10   4          2.05          2.53         2.03 o                         
   2  10   4          0.71          0.02         1.73 o                         
  -2  11   4          3.82          7.79         3.60 o                         
  -1  11   4          4.08          3.51         2.33 o                         
   0  11   4          1.54          1.52         1.92 o                         
   1  11   4          1.03         -0.70         2.03 o                         
  -1 -11   5          0.73         -0.16         2.50 o                         
   0 -11   5          0.43          2.13         2.17 o                         
   1 -11   5          1.44          1.56         3.23 o                         
  -3 -10   5          0.03         -1.18         2.06 o                         
  -2 -10   5          2.35          2.01         2.18 o                         
  -1 -10   5          3.08          0.51         2.44 o                         
   0 -10   5          0.04         -0.04         2.02 o                         
   1 -10   5          0.01          1.91         2.99 o                         
   2 -10   5          0.22         -3.08         3.19 o                         
  -4  -9   5          0.21         -0.88         2.81 o                         
  -3  -9   5          1.03          1.20         2.01 o                         
  -2  -9   5          2.11          2.50         2.14 o                         
  -1  -9   5          0.34         -0.06         1.57 o                         
   0  -9   5          6.32          7.35         2.53 o                         
   1  -9   5          8.84          7.58         3.75 o                         
   2  -9   5          3.65          1.34         3.05 o                         
   3  -9   5          3.66          5.06         3.68 o                         
  -4  -8   5          0.20          1.03         1.91 o                         
  -3  -8   5          3.29          3.15         1.81 o                         
  -2  -8   5          0.13         -0.14         1.71 o                         
  -1  -8   5          1.53          1.60         1.51 o                         
   0  -8   5         10.36          8.24         2.31 o                         
   1  -8   5          0.45          1.64         3.02 o                         
   2  -8   5          7.73          7.04         2.89 o                         
   3  -8   5          1.71          3.21         3.44 o                         
   4  -8   5          2.59          0.99         3.19 o                         
  -5  -7   5          0.06         -1.11         1.69 o                         
  -4  -7   5          2.44          2.80         2.10 o                         
  -3  -7   5          5.40          4.33         1.57 o                         
  -2  -7   5          8.66          9.30         1.81 o                         
  -1  -7   5          0.79          1.58         1.86 o                         
   0  -7   5          1.26          0.09         2.19 o                         
   1  -7   5         21.62         19.19         2.95 o                         
   2  -7   5         28.97         28.07         3.51 o                         
   3  -7   5          3.36          5.77         2.89 o                         
   4  -7   5          1.20         -0.08         2.59 o                         
  -5  -6   5          2.41          2.60         1.83 o                         
  -4  -6   5          0.15         -0.87         1.67 o                         
  -3  -6   5          8.18          6.74         1.99 o                         
  -2  -6   5         15.42         15.30         1.61 o                         
  -1  -6   5         12.73         10.59         1.88 o                         
   0  -6   5          2.22          2.82         2.03 o                         
   1  -6   5         35.56         34.15         2.90 o                         
   2  -6   5         50.00         48.58         3.20 o                         
   3  -6   5         16.31         16.20         2.94 o                         
   4  -6   5          0.27          1.04         2.59 o                         
  -5  -5   5          4.99          5.53         1.80 o                         
  -4  -5   5         28.74         27.05         2.06 o                         
  -3  -5   5        215.22        202.89         3.71 o                         
  -2  -5   5         82.47         79.88         3.40 o                         
  -1  -5   5         42.78         42.17         2.38 o                         
   0  -5   5         27.31         32.09         2.31 o                         
   1  -5   5         12.39         11.07         1.81 o                         
   2  -5   5          2.51          2.96         2.12 o                         
   3  -5   5          3.16          1.82         1.71 o                         
   4  -5   5          7.17         11.04         3.16 o                         
   5  -5   5          0.45         -1.61         3.48 o                         
  -6  -4   5          0.43          0.81         1.89 o                         
  -5  -4   5          0.87          0.86         1.76 o                         
  -4  -4   5         23.44         21.37         1.86 o                         
  -3  -4   5          7.72          6.97         1.19 o                         
  -2  -4   5        157.21        159.70         4.04 o                         
  -1  -4   5         56.66         66.65         3.31 o                         
   0  -4   5         66.10         61.45         2.33 o                         
   1  -4   5          1.08          2.59         1.57 o                         
   2  -4   5         16.74         19.49         1.81 o                         
   3  -4   5         10.35          8.69         1.91 o                         
   4  -4   5          3.82          2.91         2.77 o                         
   5  -4   5          2.50          2.24         3.17 o                         
  -6  -3   5          0.63          1.30         1.85 o                         
  -5  -3   5         12.02         13.06         1.81 o                         
  -4  -3   5          2.92          2.58         1.33 o                         
  -3  -3   5         18.54         17.81         1.21 o                         
  -2  -3   5        157.44        153.78         3.56 o                         
  -1  -3   5       1171.59       1209.68        11.10 o                         
   0  -3   5        131.07        131.97         3.96 o                         
   1  -3   5         45.14         41.55         2.68 o                         
   2  -3   5          1.41          4.39         1.29 o                         
   3  -3   5         29.94         25.34         2.21 o                         
   4  -3   5          7.75         10.01         1.77 o                         
   5  -3   5          1.29          1.56         1.57 o                         
  -6  -2   5          0.23         -0.16         1.66 o                         
  -5  -2   5          4.43          5.18         1.40 o                         
  -4  -2   5         35.97         31.46         1.37 o                         
  -3  -2   5         18.92         17.11         1.06 o                         
  -2  -2   5        261.83        262.45         2.52 o                         
  -1  -2   5         56.09         58.36         2.16 o                         
   0  -2   5        244.27        247.71         4.73 o                         
   1  -2   5         16.99         26.01         1.91 o                         
   2  -2   5         54.91         56.17         2.33 o                         
   3  -2   5          0.03          0.81         2.03 o                         
   4  -2   5         22.98         26.25         2.95 o                         
   5  -2   5          5.33          6.27         1.20 o                         
  -6  -1   5          1.51          1.92         1.61 o                         
  -5  -1   5         16.23         19.27         1.59 o                         
  -4  -1   5         18.89         19.25         1.24 o                         
  -3  -1   5         17.23         17.32         1.03 o                         
  -2  -1   5         21.38         22.74         1.62 o                         
  -1  -1   5         46.26         49.68         1.73 o                         
   0  -1   5        264.04        262.94         3.55 o                         
   1  -1   5        748.11        736.12         8.61 o                         
   2  -1   5         67.66         67.77         3.04 o                         
   3  -1   5         51.13         54.51         3.25 o                         
   4  -1   5         32.11         31.29         3.13 o                         
   5  -1   5          2.14          1.53         1.65 o                         
  -6   0   5          2.47          1.95         1.28 o                         
  -5   0   5         10.44         11.30         1.17 o                         
  -4   0   5          9.33         10.98         0.88 o                         
  -3   0   5         92.54         92.52         1.50 o                         
  -2   0   5         18.10         17.52         1.31 o                         
  -1   0   5        115.71        106.54         2.04 o                         
   0   0   5        687.24        690.21         5.20 o                         
   1   0   5        222.08        217.73         3.03 o                         
   2   0   5        146.64        157.04         3.73 o                         
   3   0   5          1.34          2.20         1.99 o                         
   4   0   5          0.00          0.07         2.25 o                         
   5   0   5          1.50          0.91         2.16 o                         
  -6   1   5          1.51          0.69         1.06 o                         
  -5   1   5         16.22         17.10         1.33 o                         
  -4   1   5         18.88         19.38         1.30 o                         
  -3   1   5         17.26         16.64         0.93 o                         
  -2   1   5         21.38         19.37         1.72 o                         
  -1   1   5         46.24         47.94         2.48 o                         
   0   1   5        263.93        264.46         3.50 o                         
   1   1   5        748.25        752.80         5.81 o                         
   2   1   5         67.61         75.30         2.67 o                         
   3   1   5         51.13         51.32         2.30 o                         
   4   1   5         32.10         31.58         2.80 o                         
   5   1   5          2.14          0.54         2.31 o                         
  -6   2   5          0.23          1.01         1.19 o                         
  -5   2   5          4.43          4.69         1.30 o                         
  -4   2   5         35.98         33.63         1.44 o                         
  -3   2   5         18.90         17.83         1.56 o                         
  -2   2   5        262.00        255.78         3.81 o                         
  -1   2   5         56.00         58.73         1.85 o                         
   0   2   5        244.20        246.20         3.58 o                         
   1   2   5         16.97         22.49         1.97 o                         
   2   2   5         54.89         58.47         1.83 o                         
   3   2   5          0.03          0.92         1.29 o                         
   4   2   5         22.98         24.88         1.88 o                         
   5   2   5          5.33          7.19         2.87 o                         
  -6   3   5          0.63          0.89         1.41 o                         
  -5   3   5         12.02         11.62         1.72 o                         
  -4   3   5          2.91          2.42         1.12 o                         
  -3   3   5         18.57         15.33         1.50 o                         
  -2   3   5        157.45        153.60         2.72 o                         
  -1   3   5       1171.73       1200.48         9.88 o                         
   0   3   5        131.10        135.33         2.65 o                         
   1   3   5         45.14         41.43         2.07 o                         
   2   3   5          1.43          2.65         1.43 o                         
   3   3   5         29.95         26.05         1.90 o                         
   4   3   5          7.75         11.08         1.28 o                         
   5   3   5          1.29          2.09         1.39 o                         
  -6   4   5          0.43          0.59         1.70 o                         
  -5   4   5          0.87          0.23         1.14 o                         
  -4   4   5         23.44         20.03         1.77 o                         
  -3   4   5          7.74          5.04         1.56 o                         
  -2   4   5        157.10        154.73         2.49 o                         
  -1   4   5         56.74         63.04         1.75 o                         
   0   4   5         66.13         59.20         2.38 o                         
   1   4   5          1.08          2.11         1.10 o                         
   2   4   5         16.73         16.98         1.95 o                         
   3   4   5         10.35         10.48         1.92 o                         
   4   4   5          3.82          3.75         1.62 o                         
   5   4   5          2.50          3.14         1.62 o                         
  -5   5   5          4.99          5.83         1.35 o                         
  -4   5   5         28.76         30.09         2.23 o                         
  -3   5   5        215.17        204.94         5.77 o                         
  -2   5   5         82.49         76.08         2.89 o                         
  -1   5   5         42.76         42.92         2.08 o                         
   0   5   5         27.28         27.93         2.29 o                         
   1   5   5         12.39         12.20         1.74 o                         
   2   5   5          2.50          2.18         1.94 o                         
   3   5   5          3.17          4.56         1.61 o                         
   4   5   5          7.18          8.28         2.14 o                         
   5   5   5          0.45          0.07         1.10 o                         
  -5   6   5          2.41          1.24         1.18 o                         
  -4   6   5          0.15         -0.23         1.60 o                         
  -3   6   5          8.19         10.19         2.20 o                         
  -2   6   5         15.42         12.64         1.19 o                         
  -1   6   5         12.73         10.68         1.62 o                         
   0   6   5          2.23          2.42         1.57 o                         
   1   6   5         35.55         34.41         2.33 o                         
   2   6   5         49.98         50.79         2.87 o                         
   3   6   5         16.32         18.42         2.97 o                         
   4   6   5          0.27         -0.55         1.90 o                         
  -5   7   5          0.06          0.36         1.14 o                         
  -4   7   5          2.44          4.31         2.73 o                         
  -3   7   5          5.39          5.25         2.67 o                         
  -2   7   5          8.65          7.44         2.21 o                         
  -1   7   5          0.79         -0.02         1.37 o                         
   0   7   5          1.26         -0.43         1.58 o                         
   1   7   5         21.64         23.56         2.41 o                         
   2   7   5         28.98         27.24         2.22 o                         
   3   7   5          3.36          3.85         2.36 o                         
   4   7   5          1.20          1.08         1.99 o                         
  -4   8   5          0.20         -0.08         2.79 o                         
  -3   8   5          3.29          4.88         2.92 o                         
  -2   8   5          0.13         -0.51         2.11 o                         
  -1   8   5          1.53          2.01         1.60 o                         
   0   8   5         10.37         10.41         1.98 o                         
   1   8   5          0.45         -0.22         1.71 o                         
   2   8   5          7.73          8.53         2.04 o                         
   3   8   5          1.71          2.73         2.65 o                         
   4   8   5          2.59          4.40         2.57 o                         
  -4   9   5          0.21         -0.07         1.95 o                         
  -3   9   5          1.02          2.73         3.88 o                         
  -2   9   5          2.11          1.77         2.48 o                         
  -1   9   5          0.34          0.69         1.73 o                         
   0   9   5          6.32          6.32         2.04 o                         
   1   9   5          8.85          9.43         2.23 o                         
   2   9   5          3.64          4.28         1.98 o                         
   3   9   5          3.66          4.31         3.05 o                         
  -3  10   5          0.03         -0.06         6.01 o                         
  -2  10   5          2.35          4.16         2.71 o                         
  -1  10   5          3.08          1.29         2.05 o                         
   0  10   5          0.04         -0.91         1.96 o                         
   1  10   5          0.01          0.15         2.02 o                         
   2  10   5          0.22          0.19         2.07 o                         
  -1  11   5          0.73         -1.86         2.00 o                         
   0  11   5          0.43          1.05         2.05 o                         
   1  11   5          1.44          1.21         2.14 o                         
  -1 -11   6          2.81          1.22         2.85 o                         
   0 -11   6          1.40         -0.08         2.51 o                         
  -3 -10   6          3.22          4.16         1.79 o                         
  -2 -10   6          0.12          1.81         2.37 o                         
  -1 -10   6          0.84          1.33         2.07 o                         
   0 -10   6          0.53         -1.28         2.82 o                         
   1 -10   6          0.90          3.07         2.99 o                         
   2 -10   6          0.34          0.92         3.50 o                         
  -3  -9   6          1.56          3.09         2.93 o                         
  -2  -9   6          1.19          4.41         2.19 o                         
  -1  -9   6          2.78          5.40         2.03 o                         
   0  -9   6          2.40          3.97         2.97 o                         
   1  -9   6          1.12          0.96         3.76 o                         
   2  -9   6          2.17          3.23         3.30 o                         
   3  -9   6          0.07         -1.32         3.37 o                         
  -4  -8   6          0.99          1.39         1.67 o                         
  -3  -8   6          0.32          0.98         2.62 o                         
  -2  -8   6          0.10         -0.49         1.69 o                         
  -1  -8   6          8.45          6.66         2.20 o                         
   0  -8   6         19.67         19.53         3.15 o                         
   1  -8   6         10.32         10.80         2.61 o                         
   2  -8   6          3.68          6.75         3.22 o                         
   3  -8   6          4.47          6.87         3.30 o                         
  -5  -7   6          2.38          2.51         1.49 o                         
  -4  -7   6          1.15          1.13         1.60 o                         
  -3  -7   6          1.43          1.30         2.07 o                         
  -2  -7   6         10.07         12.52         1.74 o                         
  -1  -7   6          0.17          1.90         1.68 o                         
   0  -7   6          1.92          0.73         2.06 o                         
   1  -7   6         15.33         13.21         2.52 o                         
   2  -7   6          5.69          9.81         2.56 o                         
   3  -7   6          4.06          2.87         2.94 o                         
   4  -7   6          1.66          1.21         2.84 o                         
  -5  -6   6          1.13          2.55         1.43 o                         
  -4  -6   6          8.88         10.48         1.59 o                         
  -3  -6   6          0.92          1.91         1.19 o                         
  -2  -6   6          4.77          3.28         1.35 o                         
  -1  -6   6         12.46         13.91         2.12 o                         
   0  -6   6          9.71          8.65         1.65 o                         
   1  -6   6         35.91         36.33         2.60 o                         
   2  -6   6         33.38         30.19         2.82 o                         
   3  -6   6          2.36          2.83         2.09 o                         
   4  -6   6          2.23          4.85         4.17 o                         
  -5  -5   6          0.02          0.79         1.30 o                         
  -4  -5   6          4.43          5.75         1.28 o                         
  -3  -5   6         21.47         20.82         2.38 o                         
  -2  -5   6         36.22         34.98         2.82 o                         
  -1  -5   6         73.20         74.69         3.94 o                         
   0  -5   6         56.70         54.10         2.97 o                         
   1  -5   6         26.31         27.12         2.39 o                         
   2  -5   6          9.02          9.49         1.80 o                         
   3  -5   6          4.16          3.27         2.08 o                         
   4  -5   6          0.20         -0.94         3.14 o                         
  -5  -4   6          9.31         12.66         1.75 o                         
  -4  -4   6         34.18         34.63         1.58 o                         
  -3  -4   6        108.04        100.67         3.31 o                         
  -2  -4   6          4.81          4.99         1.87 o                         
  -1  -4   6         11.93         12.44         2.19 o                         
   0  -4   6         79.40         76.98         3.57 o                         
   1  -4   6          4.14          4.66         1.82 o                         
   2  -4   6         17.31         16.21         1.89 o                         
   3  -4   6          9.84          8.56         2.04 o                         
   4  -4   6         12.14          9.07         1.86 o                         
   5  -4   6          0.81          1.60         3.62 o                         
  -6  -3   6          0.52          0.47         1.52 o                         
  -5  -3   6         11.07         12.28         1.62 o                         
  -4  -3   6         37.94         35.53         1.71 o                         
  -3  -3   6         27.44         24.79         1.59 o                         
  -2  -3   6          5.07          4.65         1.52 o                         
  -1  -3   6          1.08          3.72         1.42 o                         
   0  -3   6        180.33        174.13         4.60 o                         
   1  -3   6         14.59         14.04         1.84 o                         
   2  -3   6        102.85        104.62         3.27 o                         
   3  -3   6          8.21          8.50         1.35 o                         
   4  -3   6          0.85         -0.38         1.60 o                         
   5  -3   6          2.34          2.29         2.99 o                         
  -6  -2   6          0.75          1.64         1.32 o                         
  -5  -2   6         12.52         13.75         1.34 o                         
  -4  -2   6          3.48          4.01         0.86 o                         
  -3  -2   6         52.86         56.75         1.57 o                         
  -2  -2   6         61.05         64.03         2.20 o                         
  -1  -2   6        296.96        295.37         7.07 o                         
   0  -2   6        101.95         93.24         3.41 o                         
   1  -2   6          1.78          1.37         1.57 o                         
   2  -2   6         34.30         31.12         2.12 o                         
   3  -2   6         37.57         38.54         2.10 o                         
   4  -2   6         25.04         24.17         3.12 o                         
   5  -2   6          1.00          1.72         1.33 o                         
  -6  -1   6          1.71          1.68         1.53 o                         
  -5  -1   6          0.31         -0.60         1.04 o                         
  -4  -1   6          0.25          0.38         0.79 o                         
  -3  -1   6         56.29         57.89         1.74 o                         
  -2  -1   6         20.85         23.73         1.28 o                         
  -1  -1   6         50.45         59.37         2.65 o                         
   0  -1   6        261.49        286.05         3.64 o                         
   1  -1   6        247.00        268.85         4.77 o                         
   2  -1   6         24.24         22.74         2.35 o                         
   3  -1   6         83.69         87.97         3.99 o                         
   4  -1   6          9.98         11.40         2.67 o                         
   5  -1   6          1.42          1.64         2.24 o                         
  -6   0   6          0.05         -0.16         1.66 o                         
  -5   0   6          6.61          6.02         1.48 o                         
  -4   0   6          2.33          2.66         0.89 o                         
  -3   0   6         35.68         34.71         1.51 o                         
  -2   0   6         41.53         44.10         2.46 o                         
  -1   0   6        172.60        166.73         2.36 o                         
   0   0   6        114.14        102.04         2.39 o                         
   1   0   6        135.62        129.96         2.93 o                         
   2   0   6         32.01         28.31         2.31 o                         
   3   0   6          0.13         -1.07         2.01 o                         
   4   0   6          5.42          3.32         2.20 o                         
   5   0   6          2.00          2.04         2.28 o                         
  -6   1   6          1.71          1.89         1.06 o                         
  -5   1   6          0.31          0.43         1.14 o                         
  -4   1   6          0.25         -0.09         0.81 o                         
  -3   1   6         56.28         59.40         1.48 o                         
  -2   1   6         20.86         23.32         1.97 o                         
  -1   1   6         50.50         61.20         2.81 o                         
   0   1   6        261.62        280.32         3.68 o                         
   1   1   6        246.91        272.64         3.89 o                         
   2   1   6         24.27         21.87         1.96 o                         
   3   1   6         83.66         84.00         3.52 o                         
   4   1   6          9.98          8.72         2.30 o                         
   5   1   6          1.42          1.43         2.51 o                         
  -6   2   6          0.75          0.78         1.12 o                         
  -5   2   6         12.53         14.38         1.56 o                         
  -4   2   6          3.47          3.37         1.06 o                         
  -3   2   6         52.89         54.50         1.44 o                         
  -2   2   6         61.06         63.57         2.20 o                         
  -1   2   6        296.95        299.18         4.37 o                         
   0   2   6        101.94         96.09         2.92 o                         
   1   2   6          1.78          0.71         1.29 o                         
   2   2   6         34.33         33.26         1.69 o                         
   3   2   6         37.56         39.10         2.38 o                         
   4   2   6         25.06         23.51         1.52 o                         
   5   2   6          1.00          1.00         2.65 o                         
  -6   3   6          0.51          2.66         1.46 o                         
  -5   3   6         11.07         10.85         1.42 o                         
  -4   3   6         37.94         36.93         2.14 o                         
  -3   3   6         27.43         25.79         1.78 o                         
  -2   3   6          5.09          3.99         1.39 o                         
  -1   3   6          1.09          2.90         1.12 o                         
   0   3   6        180.34        174.53         3.13 o                         
   1   3   6         14.62         14.43         1.56 o                         
   2   3   6        102.79         96.70         3.15 o                         
   3   3   6          8.21          8.89         1.20 o                         
   4   3   6          0.85          1.55         1.19 o                         
   5   3   6          2.34          0.92         1.22 o                         
  -5   4   6          9.31         10.81         1.85 o                         
  -4   4   6         34.21         32.96         2.09 o                         
  -3   4   6        107.95        108.41         2.17 o                         
  -2   4   6          4.81          4.97         1.46 o                         
  -1   4   6         11.93         12.50         1.68 o                         
   0   4   6         79.39         77.38         2.45 o                         
   1   4   6          4.14          4.57         1.19 o                         
   2   4   6         17.28         19.26         2.09 o                         
   3   4   6          9.86          9.47         1.77 o                         
   4   4   6         12.15         12.97         2.00 o                         
   5   4   6          0.81          3.09         1.68 o                         
  -5   5   6          0.02         -0.52         1.49 o                         
  -4   5   6          4.42          4.67         1.65 o                         
  -3   5   6         21.49         22.20         2.32 o                         
  -2   5   6         36.19         34.46         2.24 o                         
  -1   5   6         73.18         74.07         2.20 o                         
   0   5   6         56.73         52.66         2.33 o                         
   1   5   6         26.28         30.86         2.14 o                         
   2   5   6          9.00          9.72         1.83 o                         
   3   5   6          4.17          5.61         1.88 o                         
   4   5   6          0.20         -0.16         1.73 o                         
  -5   6   6          1.12          1.65         1.37 o                         
  -4   6   6          8.89         11.86         2.54 o                         
  -3   6   6          0.92          2.06         1.35 o                         
  -2   6   6          4.77          4.00         1.50 o                         
  -1   6   6         12.48         14.22         1.76 o                         
   0   6   6          9.72          6.92         1.86 o                         
   1   6   6         35.92         31.46         2.37 o                         
   2   6   6         33.38         34.79         3.70 o                         
   3   6   6          2.36          2.04         1.96 o                         
   4   6   6          2.22          2.73         1.97 o                         
  -5   7   6          2.38          1.94         1.53 o                         
  -4   7   6          1.15          0.08         2.21 o                         
  -3   7   6          1.43         -0.08         1.47 o                         
  -2   7   6         10.07         10.43         1.30 o                         
  -1   7   6          0.17          0.18         1.34 o                         
   0   7   6          1.92          0.11         1.54 o                         
   1   7   6         15.34         13.89         1.88 o                         
   2   7   6          5.68          7.46         1.78 o                         
   3   7   6          4.05          4.67         2.31 o                         
   4   7   6          1.66          2.22         1.97 o                         
  -4   8   6          0.98         -0.57         2.37 o                         
  -3   8   6          0.32          1.67         2.61 o                         
  -2   8   6          0.10          0.04         1.31 o                         
  -1   8   6          8.44          6.13         1.79 o                         
   0   8   6         19.67         19.17         2.33 o                         
   1   8   6         10.32          9.89         2.13 o                         
   2   8   6          3.67          3.73         1.76 o                         
   3   8   6          4.47          3.75         2.74 o                         
  -3   9   6          1.56          4.49         3.16 o                         
  -2   9   6          1.19          2.55         1.64 o                         
  -1   9   6          2.78          4.95         1.96 o                         
   0   9   6          2.40          3.14         1.97 o                         
   1   9   6          1.12          1.51         1.92 o                         
   2   9   6          2.17          0.24         2.05 o                         
   3   9   6          0.07          1.96         3.04 o                         
  -3  10   6          3.22          3.96         1.18 o                         
  -2  10   6          0.12          0.14         1.63 o                         
  -1  10   6          0.84         -0.48         1.93 o                         
   0  10   6          0.53          0.80         2.05 o                         
   1  10   6          0.90         -1.37         2.03 o                         
   2  10   6          0.34         -2.08         2.08 o                         
  -1  11   6          2.81          4.35         2.28 o                         
   0  11   6          1.40          1.84         2.22 o                         
  -2 -10   7          0.93          3.76         2.12 o                         
  -1 -10   7          0.35          0.58         2.00 o                         
   0 -10   7          2.17          2.20         2.02 o                         
   1 -10   7          0.18          3.66         3.42 o                         
  -3  -9   7          1.07          0.64         3.04 o                         
  -2  -9   7          0.03         -0.66         1.77 o                         
  -1  -9   7          0.83         -0.42         2.41 o                         
   0  -9   7          0.07         -1.25         1.68 o                         
   1  -9   7          0.49          2.16         3.16 o                         
   2  -9   7          0.69         -1.47         3.26 o                         
  -4  -8   7          0.54         -0.22         2.74 o                         
  -3  -8   7          0.35          0.16         2.66 o                         
  -2  -8   7          0.63         -0.27         2.51 o                         
  -1  -8   7          6.71          6.27         2.40 o                         
   0  -8   7          0.77          0.58         1.68 o                         
   1  -8   7          4.38          5.31         2.53 o                         
   2  -8   7          1.30          0.19         2.54 o                         
   3  -8   7          2.88          3.19         2.88 o                         
  -4  -7   7          2.02          2.39         2.34 o                         
  -3  -7   7          3.21          4.17         2.47 o                         
  -2  -7   7          0.27         -0.46         1.36 o                         
  -1  -7   7          0.76          1.07         1.76 o                         
   0  -7   7          3.40          3.88         1.44 o                         
   1  -7   7          1.26          2.98         2.25 o                         
   2  -7   7          2.56          1.75         2.30 o                         
   3  -7   7          3.96          5.26         2.36 o                         
   4  -7   7          0.06         -1.32         3.30 o                         
  -5  -6   7          1.09          0.76         1.65 o                         
  -4  -6   7          6.29          7.39         1.84 o                         
  -3  -6   7         10.56         11.42         2.29 o                         
  -2  -6   7          4.64          5.50         1.91 o                         
  -1  -6   7          6.80          8.41         2.32 o                         
   0  -6   7          4.87          5.11         1.78 o                         
   1  -6   7         72.34         63.09         3.14 o                         
   2  -6   7         49.32         47.62         3.80 o                         
   3  -6   7          2.25          4.00         2.39 o                         
   4  -6   7          0.34          2.29         4.68 o                         
  -5  -5   7          5.54          4.93         2.04 o                         
  -4  -5   7         19.85         18.81         1.88 o                         
  -3  -5   7          6.86          6.02         1.82 o                         
  -2  -5   7         17.80         17.05         2.26 o                         
  -1  -5   7          5.86          8.21         2.60 o                         
   0  -5   7         48.60         39.69         2.81 o                         
   1  -5   7         82.88         78.86         4.02 o                         
   2  -5   7         74.78         71.61         3.37 o                         
   3  -5   7          3.43          2.63         2.31 o                         
   4  -5   7          1.28          2.37         1.90 o                         
  -5  -4   7          0.98         -0.68         1.75 o                         
  -4  -4   7         15.63         14.94         1.95 o                         
  -3  -4   7        104.06         93.77         3.35 o                         
  -2  -4   7         29.96         28.09         2.31 o                         
  -1  -4   7          6.24          4.55         1.60 o                         
   0  -4   7         76.73         80.16         3.78 o                         
   1  -4   7          4.70          8.12         2.07 o                         
   2  -4   7         26.29         28.41         2.29 o                         
   3  -4   7          3.88          5.30         1.58 o                         
   4  -4   7          3.92          1.87         2.06 o                         
   5  -4   7          0.60         -0.82         3.68 o                         
  -6  -3   7          1.80          2.43         1.45 o                         
  -5  -3   7         10.43          8.25         1.69 o                         
  -4  -3   7         18.38         20.18         1.62 o                         
  -3  -3   7         38.08         34.56         1.57 o                         
  -2  -3   7         54.03         57.61         2.84 o                         
  -1  -3   7         36.60         35.02         2.60 o                         
   0  -3   7        111.37        107.68         3.91 o                         
   1  -3   7          5.57          5.55         1.70 o                         
   2  -3   7         17.56         16.39         1.96 o                         
   3  -3   7         20.18         17.84         1.75 o                         
   4  -3   7         15.30         18.01         2.44 o                         
   5  -3   7          1.04          0.77         1.44 o                         
  -6  -2   7          0.01          0.43         1.72 o                         
  -5  -2   7         11.46         11.65         1.20 o                         
  -4  -2   7          6.73          7.04         0.90 o                         
  -3  -2   7         26.29         27.68         1.46 o                         
  -2  -2   7        108.24        114.70         2.31 o                         
  -1  -2   7          5.32          6.44         1.59 o                         
   0  -2   7        277.26        271.35         4.95 o                         
   1  -2   7          5.32          4.83         1.88 o                         
   2  -2   7         10.30         10.51         1.81 o                         
   3  -2   7         32.85         33.25         2.20 o                         
   4  -2   7          5.43          7.55         1.67 o                         
   5  -2   7          0.09         -0.25         1.15 o                         
  -6  -1   7          1.67          1.31         1.55 o                         
  -5  -1   7         10.94         11.19         1.57 o                         
  -4  -1   7         11.11         10.49         1.01 o                         
  -3  -1   7         10.17          9.82         1.26 o                         
  -2  -1   7         37.50         37.21         1.71 o                         
  -1  -1   7        318.23        316.02         4.60 o                         
   0  -1   7          5.52          4.02         1.12 o                         
   1  -1   7         55.83         59.80         2.34 o                         
   2  -1   7         92.07         89.77         4.19 o                         
   3  -1   7          1.16         -0.25         1.82 o                         
   4  -1   7          2.90          2.97         2.46 o                         
   5  -1   7          0.73         -1.31         2.62 o                         
  -6   0   7          3.77          6.16         1.96 o                         
  -5   0   7          2.32          2.31         1.13 o                         
  -4   0   7          9.72          9.89         1.09 o                         
  -3   0   7          8.54          7.25         1.54 o                         
  -2   0   7        169.21        180.51         4.53 o                         
  -1   0   7         44.46         47.45         1.70 o                         
   0   0   7         86.91         91.90         2.42 o                         
   1   0   7        301.72        323.57         4.29 o                         
   2   0   7          0.72          2.93         1.47 o                         
   3   0   7          9.27         11.61         2.37 o                         
   4   0   7          9.15          8.87         2.67 o                         
   5   0   7          0.50          0.12         2.25 o                         
  -6   1   7          1.66          1.59         1.16 o                         
  -5   1   7         10.96         10.20         1.16 o                         
  -4   1   7         11.09         10.57         0.92 o                         
  -3   1   7         10.19          9.47         0.89 o                         
  -2   1   7         37.52         36.68         2.37 o                         
  -1   1   7        318.16        312.30         6.10 o                         
   0   1   7          5.52          4.31         1.22 o                         
   1   1   7         55.82         60.53         2.19 o                         
   2   1   7         92.10         92.66         2.33 o                         
   3   1   7          1.15          1.29         1.46 o                         
   4   1   7          2.90          3.96         2.32 o                         
   5   1   7          0.73         -0.44         2.47 o                         
  -6   2   7          0.01          0.07         1.29 o                         
  -5   2   7         11.46         11.70         1.45 o                         
  -4   2   7          6.73          6.62         1.01 o                         
  -3   2   7         26.29         26.67         1.87 o                         
  -2   2   7        108.16        111.47         2.91 o                         
  -1   2   7          5.33          5.28         0.91 o                         
   0   2   7        277.39        277.60         4.93 o                         
   1   2   7          5.34          6.78         1.31 o                         
   2   2   7         10.33          9.11         1.41 o                         
   3   2   7         32.83         31.68         2.25 o                         
   4   2   7          5.43          8.93         2.83 o                         
   5   2   7          0.09         -0.59         2.66 o                         
  -6   3   7          1.80          1.92         1.51 o                         
  -5   3   7         10.44          9.40         1.33 o                         
  -4   3   7         18.39         18.50         1.74 o                         
  -3   3   7         38.07         36.82         1.61 o                         
  -2   3   7         54.04         50.00         2.54 o                         
  -1   3   7         36.60         36.19         1.85 o                         
   0   3   7        111.38        105.47         3.00 o                         
   1   3   7          5.57          4.68         1.36 o                         
   2   3   7         17.55         17.78         1.75 o                         
   3   3   7         20.19         20.09         1.78 o                         
   4   3   7         15.31         14.74         1.53 o                         
   5   3   7          1.04          2.03         2.96 o                         
  -5   4   7          0.98         -0.47         1.34 o                         
  -4   4   7         15.64         11.89         1.66 o                         
  -3   4   7        104.07         97.38         2.36 o                         
  -2   4   7         29.95         29.72         2.13 o                         
  -1   4   7          6.24          5.79         1.29 o                         
   0   4   7         76.73         79.93         2.77 o                         
   1   4   7          4.68          5.04         1.51 o                         
   2   4   7         26.28         27.40         2.05 o                         
   3   4   7          3.89          6.25         1.40 o                         
   4   4   7          3.93          2.82         1.86 o                         
   5   4   7          0.60          0.86         2.17 o                         
  -5   5   7          5.53          4.92         1.67 o                         
  -4   5   7         19.87         20.45         2.22 o                         
  -3   5   7          6.85          6.37         1.45 o                         
  -2   5   7         17.78         18.40         1.94 o                         
  -1   5   7          5.86          6.48         1.77 o                         
   0   5   7         48.60         43.23         2.15 o                         
   1   5   7         82.86         80.17         2.76 o                         
   2   5   7         74.76         75.81         3.32 o                         
   3   5   7          3.44          2.53         1.82 o                         
   4   5   7          1.28          1.84         1.83 o                         
  -5   6   7          1.09          2.41         1.51 o                         
  -4   6   7          6.29          6.00         1.95 o                         
  -3   6   7         10.55         13.55         1.70 o                         
  -2   6   7          4.64          4.92         1.74 o                         
  -1   6   7          6.80          8.54         1.70 o                         
   0   6   7          4.88          6.33         1.46 o                         
   1   6   7         72.37         69.52         3.02 o                         
   2   6   7         49.29         52.24         3.47 o                         
   3   6   7          2.25          1.75         1.99 o                         
   4   6   7          0.34         -1.12         1.88 o                         
  -4   7   7          2.02          1.82         2.02 o                         
  -3   7   7          3.21          2.80         1.67 o                         
  -2   7   7          0.27          0.89         1.67 o                         
  -1   7   7          0.75          1.30         1.30 o                         
   0   7   7          3.40          2.71         1.63 o                         
   1   7   7          1.27          1.31         1.51 o                         
   2   7   7          2.55          2.40         2.09 o                         
   3   7   7          3.96          4.06         2.14 o                         
   4   7   7          0.06         -0.55         2.06 o                         
  -4   8   7          0.54         -0.21         2.66 o                         
  -3   8   7          0.36          0.05         1.82 o                         
  -2   8   7          0.63          1.17         1.96 o                         
  -1   8   7          6.71          6.02         1.70 o                         
   0   8   7          0.77          2.16         1.77 o                         
   1   8   7          4.38          4.37         2.00 o                         
   2   8   7          1.30          1.70         1.81 o                         
   3   8   7          2.87          2.84         2.20 o                         
  -3   9   7          1.07          0.41         2.03 o                         
  -2   9   7          0.03         -0.65         1.32 o                         
  -1   9   7          0.83          2.58         1.85 o                         
   0   9   7          0.07          1.21         2.05 o                         
   1   9   7          0.49          0.37         2.21 o                         
   2   9   7          0.69         -0.92         1.66 o                         
  -2  10   7          0.93          1.70         2.28 o                         
  -1  10   7          0.35          0.30         1.95 o                         
   0  10   7          2.17          3.40         2.10 o                         
   1  10   7          0.18          1.50         2.10 o                         
  -2 -10   8          0.26          0.46         3.56 o                         
  -1 -10   8          0.61         -0.47         2.38 o                         
   0 -10   8          1.79          1.02         2.92 o                         
   1 -10   8          4.28          6.17         3.50 o                         
  -3  -9   8          2.56          7.88         3.28 o                         
  -2  -9   8          0.11         -0.14         2.89 o                         
  -1  -9   8          0.47          0.17         2.29 o                         
   0  -9   8          5.47          4.32         2.95 o                         
   1  -9   8          0.27         -0.76         2.60 o                         
   2  -9   8          2.21          1.12         3.27 o                         
  -4  -8   8          1.43          2.51         2.61 o                         
  -3  -8   8          3.55          5.06         3.05 o                         
  -2  -8   8          2.91          3.64         1.84 o                         
  -1  -8   8          3.49          3.16         2.48 o                         
   0  -8   8          0.11         -0.40         2.31 o                         
   1  -8   8          1.87          2.56         2.55 o                         
   2  -8   8          1.79          1.37         2.86 o                         
   3  -8   8          1.71          7.16         3.34 o                         
  -4  -7   8          2.04          1.34         2.25 o                         
  -3  -7   8          1.15          2.52         2.37 o                         
  -2  -7   8          0.12          0.56         2.14 o                         
  -1  -7   8         25.71         21.15         2.76 o                         
   0  -7   8         12.02         13.37         2.53 o                         
   1  -7   8         12.90         11.20         2.17 o                         
   2  -7   8          7.57          9.71         2.61 o                         
   3  -7   8          0.63         -2.27         2.27 o                         
  -5  -6   8          3.14          2.35         2.00 o                         
  -4  -6   8         10.66         14.66         2.08 o                         
  -3  -6   8          9.40         14.04         2.41 o                         
  -2  -6   8          9.32         11.53         2.27 o                         
  -1  -6   8          1.70          5.30         1.78 o                         
   0  -6   8          4.88          3.10         1.90 o                         
   1  -6   8         11.59         11.48         2.32 o                         
   2  -6   8          2.87          2.42         2.00 o                         
   3  -6   8          2.75          3.86         2.81 o                         
   4  -6   8          0.57         -0.12         2.16 o                         
  -5  -5   8          1.21          2.69         1.77 o                         
  -4  -5   8          2.14          3.08         1.46 o                         
  -3  -5   8         19.89         19.11         2.29 o                         
  -2  -5   8         23.42         22.76         2.33 o                         
  -1  -5   8          3.09          4.51         1.68 o                         
   0  -5   8          2.34          0.88         2.10 o                         
   1  -5   8         83.41         78.16         4.10 o                         
   2  -5   8         20.13         20.89         2.40 o                         
   3  -5   8          1.68          2.05         1.59 o                         
   4  -5   8          0.40          1.19         2.03 o                         
  -5  -4   8         13.38         12.86         1.74 o                         
  -4  -4   8         13.16         14.07         1.84 o                         
  -3  -4   8         41.75         43.07         2.78 o                         
  -2  -4   8          6.06          6.51         2.10 o                         
  -1  -4   8         94.07         91.89         3.62 o                         
   0  -4   8         10.37          7.84         2.31 o                         
   1  -4   8         75.30         70.44         4.04 o                         
   2  -4   8         30.50         30.67         2.53 o                         
   3  -4   8          4.75          2.34         1.57 o                         
   4  -4   8          2.50          3.78         2.10 o                         
  -5  -3   8          1.22          0.61         1.23 o                         
  -4  -3   8         26.91         25.58         1.46 o                         
  -3  -3   8         14.04         13.11         1.29 o                         
  -2  -3   8         48.94         55.00         2.45 o                         
  -1  -3   8         39.19         39.94         2.83 o                         
   0  -3   8         51.76         46.08         3.06 o                         
   1  -3   8          3.99          8.23         1.75 o                         
   2  -3   8         16.49         16.62         2.04 o                         
   3  -3   8          7.95          7.36         1.70 o                         
   4  -3   8          6.97          7.72         1.53 o                         
  -6  -2   8          1.63          1.06         1.78 o                         
  -5  -2   8          9.75          7.97         1.07 o                         
  -4  -2   8         13.84         13.42         1.57 o                         
  -3  -2   8         18.12         17.17         1.15 o                         
  -2  -2   8         10.31         14.78         1.81 o                         
  -1  -2   8        122.14        120.13         3.26 o                         
   0  -2   8          8.12          7.62         1.87 o                         
   1  -2   8          0.45         -0.19         1.56 o                         
   2  -2   8         44.28         40.91         3.31 o                         
   3  -2   8         11.11         11.87         1.83 o                         
   4  -2   8         12.45         13.84         2.04 o                         
   5  -2   8          0.57          1.22         1.99 o                         
  -6  -1   8          0.75         -0.03         1.90 o                         
  -5  -1   8          8.21          9.64         1.22 o                         
  -4  -1   8          1.36          1.33         0.93 o                         
  -3  -1   8          4.74          8.34         1.55 o                         
  -2  -1   8         22.69         22.14         1.70 o                         
  -1  -1   8         19.46         21.47         1.52 o                         
   0  -1   8         53.09         52.86         2.00 o                         
   1  -1   8         10.83          9.43         1.43 o                         
   2  -1   8          8.97          7.23         2.09 o                         
   3  -1   8          0.41         -0.04         1.98 o                         
   4  -1   8          4.31          6.26         2.66 o                         
   5  -1   8          0.11          0.85         2.77 o                         
  -6   0   8          0.04          0.50         1.58 o                         
  -5   0   8          4.80          4.43         1.14 o                         
  -4   0   8          6.44          6.85         1.11 o                         
  -3   0   8          2.72          3.31         1.56 o                         
  -2   0   8          1.53          1.24         0.92 o                         
  -1   0   8         58.64         70.22         2.05 o                         
   0   0   8          4.04          3.80         1.37 o                         
   1   0   8         60.96         63.94         2.25 o                         
   2   0   8          9.39          8.03         1.69 o                         
   3   0   8          3.24          2.29         2.32 o                         
   4   0   8          1.51          0.79         2.43 o                         
   5   0   8          2.45          4.36         2.74 o                         
  -6   1   8          0.75         -0.07         1.64 o                         
  -5   1   8          8.21          8.28         1.47 o                         
  -4   1   8          1.36          0.49         0.99 o                         
  -3   1   8          4.75          4.45         1.37 o                         
  -2   1   8         22.67         19.96         2.39 o                         
  -1   1   8         19.50         20.20         1.46 o                         
   0   1   8         53.03         52.55         2.07 o                         
   1   1   8         10.83          8.86         1.48 o                         
   2   1   8          8.99          9.07         1.31 o                         
   3   1   8          0.41          1.08         1.47 o                         
   4   1   8          4.31          6.48         2.56 o                         
   5   1   8          0.11         -2.36         2.36 o                         
  -6   2   8          1.63          1.10         1.16 o                         
  -5   2   8          9.77          8.17         1.27 o                         
  -4   2   8         13.82         13.81         1.03 o                         
  -3   2   8         18.10         15.32         1.82 o                         
  -2   2   8         10.31         12.18         1.20 o                         
  -1   2   8        122.19        112.52         3.83 o                         
   0   2   8          8.12          7.76         1.40 o                         
   1   2   8          0.45          0.36         1.27 o                         
   2   2   8         44.29         43.16         2.17 o                         
   3   2   8         11.12         11.32         1.98 o                         
   4   2   8         12.45         13.87         1.94 o                         
   5   2   8          0.57         -0.98         2.91 o                         
  -5   3   8          1.22          1.22         1.20 o                         
  -4   3   8         26.91         24.80         1.84 o                         
  -3   3   8         14.03         14.79         1.38 o                         
  -2   3   8         48.95         54.19         1.98 o                         
  -1   3   8         39.15         42.99         2.29 o                         
   0   3   8         51.79         50.69         2.60 o                         
   1   3   8          4.00          7.36         1.64 o                         
   2   3   8         16.48         16.50         1.60 o                         
   3   3   8          7.96          6.99         1.26 o                         
   4   3   8          6.97          7.67         1.35 o                         
  -5   4   8         13.36         13.70         1.60 o                         
  -4   4   8         13.18         12.94         1.77 o                         
  -3   4   8         41.79         42.46         1.88 o                         
  -2   4   8          6.07          5.20         1.83 o                         
  -1   4   8         94.05         94.80         3.24 o                         
   0   4   8         10.38          9.46         1.45 o                         
   1   4   8         75.27         68.20         3.69 o                         
   2   4   8         30.50         31.65         2.26 o                         
   3   4   8          4.75          5.50         1.44 o                         
   4   4   8          2.50          3.41         1.81 o                         
  -5   5   8          1.21          1.58         1.40 o                         
  -4   5   8          2.14          0.98         1.70 o                         
  -3   5   8         19.89         18.56         1.51 o                         
  -2   5   8         23.41         21.85         2.04 o                         
  -1   5   8          3.10          3.39         1.77 o                         
   0   5   8          2.34          0.44         1.36 o                         
   1   5   8         83.47         81.41         3.24 o                         
   2   5   8         20.11         20.20         2.04 o                         
   3   5   8          1.68          1.93         1.50 o                         
   4   5   8          0.40         -0.02         1.13 o                         
  -5   6   8          3.13          2.51         1.56 o                         
  -4   6   8         10.67          9.28         2.49 o                         
  -3   6   8          9.39          9.83         1.74 o                         
  -2   6   8          9.31          8.63         1.86 o                         
  -1   6   8          1.70          4.30         1.66 o                         
   0   6   8          4.88          2.66         1.48 o                         
   1   6   8         11.60         12.22         1.73 o                         
   2   6   8          2.86          2.78         1.72 o                         
   3   6   8          2.75          5.47         2.24 o                         
   4   6   8          0.57          0.73         1.42 o                         
  -4   7   8          2.04          3.02         2.01 o                         
  -3   7   8          1.15          1.97         1.60 o                         
  -2   7   8          0.13         -1.31         1.67 o                         
  -1   7   8         25.70         20.46         2.35 o                         
   0   7   8         12.03         11.75         1.84 o                         
   1   7   8         12.89         12.13         1.90 o                         
   2   7   8          7.58          6.83         2.33 o                         
   3   7   8          0.62          0.80         1.98 o                         
  -4   8   8          1.43          0.09         2.69 o                         
  -3   8   8          3.55          6.66         2.10 o                         
  -2   8   8          2.91          2.46         2.01 o                         
  -1   8   8          3.48          1.32         1.52 o                         
   0   8   8          0.11         -0.49         1.77 o                         
   1   8   8          1.87          1.05         1.77 o                         
   2   8   8          1.79          2.23         1.98 o                         
   3   8   8          1.71          3.13         2.23 o                         
  -3   9   8          2.56          2.47         2.19 o                         
  -2   9   8          0.11         -0.08         2.07 o                         
  -1   9   8          0.47          0.85         1.66 o                         
   0   9   8          5.47          5.76         2.01 o                         
   1   9   8          0.27          0.74         2.03 o                         
   2   9   8          2.21          2.81         1.83 o                         
  -2  10   8          0.26         -0.55         2.18 o                         
  -1  10   8          0.61          2.48         1.96 o                         
   0  10   8          1.79          2.07         2.06 o                         
   1  10   8          4.28          6.46         2.49 o                         
  -1 -10   9          0.07          1.18         2.38 o                         
   0 -10   9          0.09         -1.41         2.59 o                         
  -3  -9   9          2.81          3.72         3.09 o                         
  -2  -9   9          0.61          0.20         2.00 o                         
  -1  -9   9          0.04          0.49         2.44 o                         
   0  -9   9          0.26          0.51         3.04 o                         
   1  -9   9          0.95          1.46         2.56 o                         
   2  -9   9          0.73          3.97         3.33 o                         
  -3  -8   9          2.04          4.01         2.63 o                         
  -2  -8   9          1.84          1.62         2.44 o                         
  -1  -8   9          0.46         -0.83         2.14 o                         
   0  -8   9          0.96          1.26         2.40 o                         
   1  -8   9          0.14         -0.21         2.93 o                         
   2  -8   9          2.04          3.96         3.06 o                         
  -4  -7   9          1.50          1.86         2.21 o                         
  -3  -7   9          2.37          4.00         2.50 o                         
  -2  -7   9          6.43          4.25         2.39 o                         
  -1  -7   9          4.74          6.44         2.06 o                         
   0  -7   9          1.28         -1.12         2.12 o                         
   1  -7   9          7.29          7.18         2.41 o                         
   2  -7   9          1.74          2.16         2.07 o                         
   3  -7   9          0.92          2.96         2.99 o                         
  -5  -6   9          1.60          1.14         1.84 o                         
  -4  -6   9          1.10         -0.10         1.62 o                         
  -3  -6   9         10.80         12.61         2.48 o                         
  -2  -6   9          0.17          2.69         2.13 o                         
  -1  -6   9         14.70         11.17         2.25 o                         
   0  -6   9          1.99          4.10         2.09 o                         
   1  -6   9          1.58          1.27         2.26 o                         
   2  -6   9          9.06          6.93         2.34 o                         
   3  -6   9          0.72          0.50         2.63 o                         
  -5  -5   9          2.62          4.06         1.68 o                         
  -4  -5   9          8.62          9.85         1.47 o                         
  -3  -5   9          3.17          3.00         2.01 o                         
  -2  -5   9          0.36          3.78         1.82 o                         
  -1  -5   9         15.03         14.99         2.36 o                         
   0  -5   9         63.06         64.42         4.02 o                         
   1  -5   9        130.77        139.16         5.34 o                         
   2  -5   9          1.53          0.54         1.89 o                         
   3  -5   9          0.67          0.50         1.83 o                         
   4  -5   9          2.34          0.52         2.13 o                         
  -5  -4   9          0.19          0.86         1.04 o                         
  -4  -4   9          5.91          4.65         1.35 o                         
  -3  -4   9          2.45          1.58         1.61 o                         
  -2  -4   9          4.24          5.54         1.64 o                         
  -1  -4   9          4.77          7.57         2.42 o                         
   0  -4   9          6.99          8.23         2.26 o                         
   1  -4   9        120.22        117.00         4.35 o                         
   2  -4   9         29.50         24.78         2.44 o                         
   3  -4   9          4.05          4.24         1.93 o                         
   4  -4   9          0.62          0.97         2.27 o                         
  -5  -3   9          5.88          5.82         1.11 o                         
  -4  -3   9         15.27         18.14         1.48 o                         
  -3  -3   9         34.03         32.44         1.38 o                         
  -2  -3   9          3.14          5.14         1.67 o                         
  -1  -3   9        100.72        105.99         4.25 o                         
   0  -3   9         38.25         40.44         2.80 o                         
   1  -3   9         21.49         22.29         2.51 o                         
   2  -3   9         30.30         28.69         2.53 o                         
   3  -3   9         13.67         15.19         2.02 o                         
   4  -3   9          1.93          2.52         1.52 o                         
  -5  -2   9          1.92          1.83         1.15 o                         
  -4  -2   9         15.05         16.93         1.56 o                         
  -3  -2   9          0.56          0.54         1.01 o                         
  -2  -2   9         13.28         14.19         1.46 o                         
  -1  -2   9          0.73         -0.07         1.32 o                         
   0  -2   9        118.41        124.14         3.60 o                         
   1  -2   9          1.11          1.78         2.05 o                         
   2  -2   9          5.34          5.17         1.77 o                         
   3  -2   9          7.86          6.76         1.79 o                         
   4  -2   9          4.74          5.20         1.84 o                         
  -6  -1   9          2.34          1.94         1.48 o                         
  -5  -1   9         11.12         11.53         1.43 o                         
  -4  -1   9          3.29          3.42         1.07 o                         
  -3  -1   9         48.87         47.83         2.36 o                         
  -2  -1   9          4.05          6.01         1.59 o                         
  -1  -1   9         27.13         23.74         1.62 o                         
   0  -1   9         45.63         45.01         2.02 o                         
   1  -1   9         18.44         17.73         1.83 o                         
   2  -1   9          0.16         -1.68         1.68 o                         
   3  -1   9          1.44          0.57         2.23 o                         
   4  -1   9          2.48          1.99         2.81 o                         
  -6   0   9          0.14          0.20         1.56 o                         
  -5   0   9          7.69          8.55         1.43 o                         
  -4   0   9          0.42          0.00         1.08 o                         
  -3   0   9         19.05         17.37         2.05 o                         
  -2   0   9         32.50         28.56         1.67 o                         
  -1   0   9          5.41          5.90         1.17 o                         
   0   0   9          6.84          5.93         1.35 o                         
   1   0   9         31.26         29.62         1.87 o                         
   2   0   9          0.13          2.53         1.62 o                         
   3   0   9          1.08          1.83         2.31 o                         
   4   0   9          1.70          0.91         2.41 o                         
  -6   1   9          2.34          2.93         1.89 o                         
  -5   1   9         11.12         11.20         1.21 o                         
  -4   1   9          3.29          2.84         1.12 o                         
  -3   1   9         48.82         49.67         3.07 o                         
  -2   1   9          4.05          6.13         2.07 o                         
  -1   1   9         27.12         24.76         1.68 o                         
   0   1   9         45.63         46.69         2.10 o                         
   1   1   9         18.45         16.64         1.70 o                         
   2   1   9          0.16          0.90         1.13 o                         
   3   1   9          1.44          2.19         1.73 o                         
   4   1   9          2.48          3.42         3.03 o                         
  -5   2   9          1.92          2.52         0.99 o                         
  -4   2   9         15.04         15.62         1.11 o                         
  -3   2   9          0.56          0.55         1.40 o                         
  -2   2   9         13.28         14.89         1.22 o                         
  -1   2   9          0.73         -0.10         1.10 o                         
   0   2   9        118.38        125.25         4.43 o                         
   1   2   9          1.11          1.02         1.30 o                         
   2   2   9          5.34          5.66         1.41 o                         
   3   2   9          7.87          7.57         2.28 o                         
   4   2   9          4.74          6.70         1.84 o                         
  -5   3   9          5.87          6.24         1.33 o                         
  -4   3   9         15.28         17.13         1.72 o                         
  -3   3   9         34.01         34.28         1.78 o                         
  -2   3   9          3.14          5.42         1.44 o                         
  -1   3   9        100.77        109.46         3.58 o                         
   0   3   9         38.23         36.06         2.45 o                         
   1   3   9         21.50         20.78         2.01 o                         
   2   3   9         30.31         28.28         1.94 o                         
   3   3   9         13.67         13.60         1.43 o                         
   4   3   9          1.92          2.70         1.80 o                         
  -5   4   9          0.19         -0.06         1.50 o                         
  -4   4   9          5.91          4.66         1.63 o                         
  -3   4   9          2.45          3.69         1.18 o                         
  -2   4   9          4.24          4.47         1.60 o                         
  -1   4   9          4.75          8.01         1.58 o                         
   0   4   9          7.00          7.17         1.62 o                         
   1   4   9        120.25        113.86         3.78 o                         
   2   4   9         29.48         25.20         2.16 o                         
   3   4   9          4.04          4.35         1.45 o                         
   4   4   9          0.62          0.66         1.86 o                         
  -5   5   9          2.62          2.27         2.02 o                         
  -4   5   9          8.61          9.30         1.68 o                         
  -3   5   9          3.18          2.08         1.27 o                         
  -2   5   9          0.36          2.11         1.58 o                         
  -1   5   9         15.01         14.72         1.68 o                         
   0   5   9         63.08         66.03         2.97 o                         
   1   5   9        130.76        140.12         4.65 o                         
   2   5   9          1.53          3.52         1.70 o                         
   3   5   9          0.67          1.19         1.49 o                         
   4   5   9          2.33          1.92         1.10 o                         
  -5   6   9          1.60          2.32         2.06 o                         
  -4   6   9          1.10         -0.04         1.89 o                         
  -3   6   9         10.80         13.76         2.03 o                         
  -2   6   9          0.17          1.22         1.59 o                         
  -1   6   9         14.68         12.98         2.22 o                         
   0   6   9          1.99          3.09         1.53 o                         
   1   6   9          1.58          2.00         1.79 o                         
   2   6   9          9.07          7.69         1.81 o                         
   3   6   9          0.72          0.87         1.64 o                         
  -4   7   9          1.50          1.01         2.06 o                         
  -3   7   9          2.37          2.11         1.88 o                         
  -2   7   9          6.43          3.20         1.89 o                         
  -1   7   9          4.73          7.43         2.08 o                         
   0   7   9          1.28          1.96         1.52 o                         
   1   7   9          7.28          4.63         1.34 o                         
   2   7   9          1.74          2.44         2.16 o                         
   3   7   9          0.92          1.41         1.89 o                         
  -3   8   9          2.04          4.60         1.96 o                         
  -2   8   9          1.84          2.32         2.12 o                         
  -1   8   9          0.46          0.34         1.83 o                         
   0   8   9          0.96         -0.36         1.63 o                         
   1   8   9          0.14         -0.14         1.60 o                         
   2   8   9          2.04          2.27         2.33 o                         
  -3   9   9          2.81          5.89         2.14 o                         
  -2   9   9          0.61          2.00         2.14 o                         
  -1   9   9          0.04         -0.57         2.14 o                         
   0   9   9          0.26          0.78         1.76 o                         
   1   9   9          0.95          1.01         2.00 o                         
   2   9   9          0.73          0.22         2.19 o                         
  -1  10   9          0.07         -1.22         1.51 o                         
   0  10   9          0.09          1.41         2.03 o                         
  -2  -9  10          0.02          1.33         2.48 o                         
  -1  -9  10          1.13          0.52         2.45 o                         
   0  -9  10          1.36          2.15         3.06 o                         
   1  -9  10          4.61          7.83         3.74 o                         
  -3  -8  10          1.88          4.10         2.81 o                         
  -2  -8  10          2.12          3.32         2.20 o                         
  -1  -8  10          3.29          3.95         2.62 o                         
   0  -8  10          1.48          1.84         2.63 o                         
   1  -8  10          0.68          0.72         2.58 o                         
   2  -8  10          0.19         -0.21         2.68 o                         
  -4  -7  10          0.09         -0.68         2.02 o                         
  -3  -7  10          4.37          6.58         2.80 o                         
  -2  -7  10          1.14          1.39         2.01 o                         
  -1  -7  10          0.00         -0.26         2.29 o                         
   0  -7  10          2.70          6.61         2.63 o                         
   1  -7  10          0.17          1.53         2.18 o                         
   2  -7  10          1.96          2.82         2.34 o                         
   3  -7  10          1.50          3.82         3.18 o                         
  -4  -6  10          6.20          5.96         1.67 o                         
  -3  -6  10          2.49          2.54         1.19 o                         
  -2  -6  10         13.18         14.63         2.28 o                         
  -1  -6  10          5.03          3.31         2.33 o                         
   0  -6  10         16.02         16.48         2.74 o                         
   1  -6  10          3.22          4.65         2.52 o                         
   2  -6  10          0.63         -0.54         2.13 o                         
   3  -6  10          0.13         -0.32         1.88 o                         
  -5  -5  10          0.56          0.40         1.22 o                         
  -4  -5  10          4.85          4.85         1.75 o                         
  -3  -5  10          5.14          3.90         1.71 o                         
  -2  -5  10          3.55          3.72         1.65 o                         
  -1  -5  10          6.35          9.39         2.29 o                         
   0  -5  10          1.89          2.59         2.15 o                         
   1  -5  10          1.16          0.70         2.07 o                         
   2  -5  10          4.10          3.92         2.21 o                         
   3  -5  10          0.83          1.90         1.79 o                         
  -5  -4  10          0.72          0.48         1.14 o                         
  -4  -4  10          0.46          1.66         1.87 o                         
  -3  -4  10         30.35         31.30         1.46 o                         
  -2  -4  10         20.57         18.53         2.21 o                         
  -1  -4  10         48.70         51.78         4.02 o                         
   0  -4  10        178.69        163.85         5.77 o                         
   1  -4  10         47.54         45.46         3.26 o                         
   2  -4  10          5.30          5.32         2.11 o                         
   3  -4  10          3.31          2.84         1.99 o                         
   4  -4  10          0.54         -0.50         1.44 o                         
  -5  -3  10          2.09          3.36         2.11 o                         
  -4  -3  10          6.83          8.62         1.07 o                         
  -3  -3  10          2.06          1.74         0.93 o                         
  -2  -3  10          0.62          0.94         1.68 o                         
  -1  -3  10         37.32         36.61         3.10 o                         
   0  -3  10         16.39         17.20         2.51 o                         
   1  -3  10        139.61        132.16         4.56 o                         
   2  -3  10          2.04          2.54         1.77 o                         
   3  -3  10          0.26         -0.29         1.79 o                         
   4  -3  10          1.89          2.88         1.73 o                         
  -5  -2  10          2.18          2.92         1.15 o                         
  -4  -2  10         14.15         16.16         1.78 o                         
  -3  -2  10         18.40         19.82         1.55 o                         
  -2  -2  10          2.35          5.44         1.82 o                         
  -1  -2  10         18.60         19.07         1.73 o                         
   0  -2  10         82.82         84.96         3.20 o                         
   1  -2  10         20.46         22.96         2.82 o                         
   2  -2  10         13.83         15.79         2.21 o                         
   3  -2  10         16.73         19.15         2.46 o                         
   4  -2  10          2.75          2.02         1.98 o                         
  -5  -1  10         11.06         11.30         1.54 o                         
  -4  -1  10          0.83          0.99         1.08 o                         
  -3  -1  10         16.27         15.70         2.15 o                         
  -2  -1  10          2.80          2.32         1.25 o                         
  -1  -1  10         12.55         13.02         1.69 o                         
   0  -1  10         36.37         35.09         1.99 o                         
   1  -1  10         14.70         15.67         1.84 o                         
   2  -1  10          5.22          5.79         2.07 o                         
   3  -1  10          1.44          1.81         2.50 o                         
   4  -1  10          1.49          1.06         2.72 o                         
  -5   0  10          8.53         10.62         1.55 o                         
  -4   0  10          2.83          1.87         1.35 o                         
  -3   0  10         21.95         22.65         2.48 o                         
  -2   0  10         44.43         45.15         2.17 o                         
  -1   0  10         13.36         14.78         1.49 o                         
   0   0  10          8.72          9.28         1.50 o                         
   1   0  10          2.47          2.60         1.37 o                         
   2   0  10          6.52          5.11         1.59 o                         
   3   0  10          0.36          3.20         2.43 o                         
   4   0  10          0.03          0.06         3.32 o                         
  -5   1  10         11.06         10.84         1.47 o                         
  -4   1  10          0.83         -0.27         1.30 o                         
  -3   1  10         16.26         13.88         2.23 o                         
  -2   1  10          2.80          3.26         2.11 o                         
  -1   1  10         12.54         12.26         1.46 o                         
   0   1  10         36.38         36.21         2.03 o                         
   1   1  10         14.69         15.21         1.76 o                         
   2   1  10          5.22          4.80         1.35 o                         
   3   1  10          1.45          1.71         1.74 o                         
   4   1  10          1.49         -0.80         2.70 o                         
  -5   2  10          2.17          3.00         1.38 o                         
  -4   2  10         14.16         15.11         1.68 o                         
  -3   2  10         18.40         18.12         1.91 o                         
  -2   2  10          2.35          2.30         1.11 o                         
  -1   2  10         18.65         16.59         1.54 o                         
   0   2  10         82.79         85.10         3.10 o                         
   1   2  10         20.47         21.59         2.04 o                         
   2   2  10         13.83         15.27         1.70 o                         
   3   2  10         16.73         19.13         2.74 o                         
   4   2  10          2.75          3.71         1.87 o                         
  -5   3  10          2.09          1.52         1.02 o                         
  -4   3  10          6.84          7.17         1.13 o                         
  -3   3  10          2.05          0.66         1.29 o                         
  -2   3  10          0.62          1.33         1.16 o                         
  -1   3  10         37.32         36.56         2.02 o                         
   0   3  10         16.38         16.72         2.08 o                         
   1   3  10        139.61        124.01         4.17 o                         
   2   3  10          2.04          2.75         1.33 o                         
   3   3  10          0.26          0.63         1.04 o                         
   4   3  10          1.89          2.91         1.94 o                         
  -5   4  10          0.71          0.79         1.43 o                         
  -4   4  10          0.45          0.13         0.91 o                         
  -3   4  10         30.35         29.88         2.31 o                         
  -2   4  10         20.59         23.34         2.48 o                         
  -1   4  10         48.70         49.86         2.50 o                         
   0   4  10        178.73        160.50         4.18 o                         
   1   4  10         47.52         45.41         2.70 o                         
   2   4  10          5.30          5.70         1.63 o                         
   3   4  10          3.31          4.25         1.48 o                         
   4   4  10          0.54          1.29         1.98 o                         
  -5   5  10          0.56          0.30         1.52 o                         
  -4   5  10          4.85          5.02         1.11 o                         
  -3   5  10          5.13          2.90         1.71 o                         
  -2   5  10          3.55          2.29         1.73 o                         
  -1   5  10          6.34          8.73         1.59 o                         
   0   5  10          1.89          2.80         1.69 o                         
   1   5  10          1.16          1.26         1.41 o                         
   2   5  10          4.09          3.99         1.88 o                         
   3   5  10          0.83          1.55         1.46 o                         
  -4   6  10          6.20          5.68         1.27 o                         
  -3   6  10          2.49          2.06         1.39 o                         
  -2   6  10         13.18         12.45         2.15 o                         
  -1   6  10          5.02          4.36         2.01 o                         
   0   6  10         16.02         16.53         1.99 o                         
   1   6  10          3.21          3.44         1.67 o                         
   2   6  10          0.63          0.60         1.74 o                         
   3   6  10          0.13         -1.60         1.60 o                         
  -4   7  10          0.09          0.94         1.32 o                         
  -3   7  10          4.37          6.27         2.05 o                         
  -2   7  10          1.14          2.14         2.00 o                         
  -1   7  10          0.00          1.05         1.85 o                         
   0   7  10          2.69          0.98         1.68 o                         
   1   7  10          0.17         -0.56         1.85 o                         
   2   7  10          1.96          1.26         2.25 o                         
   3   7  10          1.50          3.53         1.97 o                         
  -3   8  10          1.88          3.02         2.07 o                         
  -2   8  10          2.12          1.89         2.13 o                         
  -1   8  10          3.29          1.76         2.04 o                         
   0   8  10          1.48          2.97         2.10 o                         
   1   8  10          0.68         -1.69         1.69 o                         
   2   8  10          0.19          0.65         2.18 o                         
  -2   9  10          0.02         -1.85         2.04 o                         
  -1   9  10          1.13          3.24         2.18 o                         
   0   9  10          1.36          1.49         2.25 o                         
   1   9  10          4.61          6.07         2.23 o                         
  -2  -9  11          0.75          0.82         2.17 o                         
  -1  -9  11          0.07          1.08         2.96 o                         
   0  -9  11          1.29          2.98         2.86 o                         
  -3  -8  11          1.94          1.72         2.55 o                         
  -2  -8  11          0.87          1.89         2.09 o                         
  -1  -8  11          0.78          2.29         2.91 o                         
   0  -8  11          0.68         -0.86         2.47 o                         
   1  -8  11          1.88         -0.47         2.44 o                         
  -3  -7  11          0.09          0.75         1.20 o                         
  -2  -7  11          0.85          1.48         1.73 o                         
  -1  -7  11          6.64          6.41         2.55 o                         
   0  -7  11          2.06          3.02         2.66 o                         
   1  -7  11          3.54          2.47         2.60 o                         
   2  -7  11          1.11          1.46         2.42 o                         
  -4  -6  11          3.17          1.29         1.50 o                         
  -3  -6  11          1.70          0.70         1.86 o                         
  -2  -6  11          5.89          2.65         2.37 o                         
  -1  -6  11          0.99          1.32         2.27 o                         
   0  -6  11         10.29          9.99         2.94 o                         
   1  -6  11          9.40          9.12         2.56 o                         
   2  -6  11          4.51          2.43         2.45 o                         
   3  -6  11          0.54          2.85         2.08 o                         
  -4  -5  11          0.47          0.60         1.90 o                         
  -3  -5  11          3.26          3.29         1.75 o                         
  -2  -5  11          8.40          7.89         2.17 o                         
  -1  -5  11          6.41          5.97         2.39 o                         
   0  -5  11         17.42         19.15         2.89 o                         
   1  -5  11         13.00          9.11         2.47 o                         
   2  -5  11          1.59         -0.56         2.09 o                         
   3  -5  11          0.73         -1.01         1.91 o                         
  -5  -4  11          0.92         -0.87         1.94 o                         
  -4  -4  11          1.03          0.89         1.72 o                         
  -3  -4  11          3.46          3.32         2.18 o                         
  -2  -4  11          2.99          4.90         1.94 o                         
  -1  -4  11          6.55          7.37         2.30 o                         
   0  -4  11         24.70         27.80         2.82 o                         
   1  -4  11          6.55          4.65         2.15 o                         
   2  -4  11          2.31          3.87         2.09 o                         
   3  -4  11          1.32          1.83         1.90 o                         
  -5  -3  11          2.32          2.71         1.82 o                         
  -4  -3  11          3.89          3.66         1.30 o                         
  -3  -3  11         30.28         32.44         2.62 o                         
  -2  -3  11         14.26         15.89         3.01 o                         
  -1  -3  11         17.00         20.32         2.71 o                         
   0  -3  11         96.31         97.79         4.12 o                         
   1  -3  11         20.16         19.67         2.60 o                         
   2  -3  11          6.18          8.38         2.13 o                         
   3  -3  11          2.96          2.32         1.97 o                         
   4  -3  11          0.42          0.86         1.78 o                         
  -5  -2  11          1.34          1.50         1.21 o                         
  -4  -2  11          3.72          5.22         1.48 o                         
  -3  -2  11          4.64          4.89         1.30 o                         
  -2  -2  11          0.35         -0.44         1.53 o                         
  -1  -2  11         68.78         68.96         2.66 o                         
   0  -2  11          2.26          2.66         1.58 o                         
   1  -2  11         18.37         18.14         2.56 o                         
   2  -2  11         23.47         21.81         2.55 o                         
   3  -2  11          0.44         -1.37         1.73 o                         
   4  -2  11          2.62          2.60         2.06 o                         
  -5  -1  11          0.60          0.87         1.41 o                         
  -4  -1  11          5.70          5.34         1.53 o                         
  -3  -1  11         20.73         22.47         1.75 o                         
  -2  -1  11         17.66         17.11         1.74 o                         
  -1  -1  11         31.53         32.27         2.24 o                         
   0  -1  11         12.68         11.39         1.64 o                         
   1  -1  11          0.28          3.52         1.62 o                         
   2  -1  11          7.83          7.99         1.85 o                         
   3  -1  11          6.48          6.13         2.75 o                         
   4  -1  11          0.33          1.48         2.89 o                         
  -5   0  11         10.39         12.18         1.55 o                         
  -4   0  11          6.51          5.78         2.18 o                         
  -3   0  11          2.41          0.45         1.79 o                         
  -2   0  11          0.57          0.08         1.24 o                         
  -1   0  11         36.92         33.74         1.96 o                         
   0   0  11         22.44         24.99         1.98 o                         
   1   0  11          3.38          5.29         1.47 o                         
   2   0  11          2.25          1.43         1.79 o                         
   3   0  11          3.34          2.22         2.74 o                         
   4   0  11          0.03         -1.65         2.93 o                         
  -5   1  11          0.60          0.33         1.25 o                         
  -4   1  11          5.70          6.72         1.56 o                         
  -3   1  11         20.76         23.37         2.62 o                         
  -2   1  11         17.64         16.69         2.60 o                         
  -1   1  11         31.58         31.64         2.08 o                         
   0   1  11         12.67         11.60         1.68 o                         
   1   1  11          0.28          3.79         1.45 o                         
   2   1  11          7.83         10.27         2.15 o                         
   3   1  11          6.48          7.42         2.24 o                         
   4   1  11          0.34         -2.04         2.84 o                         
  -5   2  11          1.34         -0.31         0.99 o                         
  -4   2  11          3.72          4.05         1.83 o                         
  -3   2  11          4.63          5.67         1.87 o                         
  -2   2  11          0.35          0.48         1.06 o                         
  -1   2  11         68.79         59.84         2.50 o                         
   0   2  11          2.26          3.76         1.50 o                         
   1   2  11         18.37         15.96         1.85 o                         
   2   2  11         23.45         21.39         1.99 o                         
   3   2  11          0.44         -0.32         2.14 o                         
   4   2  11          2.62          3.22         2.03 o                         
  -5   3  11          2.32          2.72         0.92 o                         
  -4   3  11          3.89          4.49         1.24 o                         
  -3   3  11         30.27         30.35         1.44 o                         
  -2   3  11         14.27         12.88         2.10 o                         
  -1   3  11         16.99         16.96         1.54 o                         
   0   3  11         96.34         91.15         3.32 o                         
   1   3  11         20.15         20.75         2.10 o                         
   2   3  11          6.18          7.12         1.74 o                         
   3   3  11          2.95          3.22         1.20 o                         
   4   3  11          0.42          0.76         2.01 o                         
  -5   4  11          0.92         -0.11         1.53 o                         
  -4   4  11          1.03          1.53         1.30 o                         
  -3   4  11          3.45          3.51         1.67 o                         
  -2   4  11          2.98          3.62         1.14 o                         
  -1   4  11          6.54          6.77         1.74 o                         
   0   4  11         24.70         23.24         2.13 o                         
   1   4  11          6.54          5.96         1.56 o                         
   2   4  11          2.31          1.34         1.59 o                         
   3   4  11          1.32          0.34         1.32 o                         
  -4   5  11          0.47          0.58         1.15 o                         
  -3   5  11          3.26          2.09         1.65 o                         
  -2   5  11          8.40          6.99         2.29 o                         
  -1   5  11          6.39          5.41         1.59 o                         
   0   5  11         17.42         16.34         1.89 o                         
   1   5  11         13.01         11.21         1.92 o                         
   2   5  11          1.59          0.56         1.76 o                         
   3   5  11          0.73          1.31         1.52 o                         
  -4   6  11          3.18          2.55         1.06 o                         
  -3   6  11          1.70          3.09         2.06 o                         
  -2   6  11          5.88          2.47         2.05 o                         
  -1   6  11          0.99          2.03         1.49 o                         
   0   6  11         10.29          9.48         2.71 o                         
   1   6  11          9.41         12.40         2.16 o                         
   2   6  11          4.50          3.83         1.87 o                         
   3   6  11          0.54         -0.15         1.63 o                         
  -3   7  11          0.09         -0.48         1.89 o                         
  -2   7  11          0.85          2.45         2.01 o                         
  -1   7  11          6.65          6.66         2.30 o                         
   0   7  11          2.06          0.92         1.85 o                         
   1   7  11          3.55          1.59         2.06 o                         
   2   7  11          1.11          1.11         1.77 o                         
  -3   8  11          1.93          2.36         2.15 o                         
  -2   8  11          0.87          0.67         2.13 o                         
  -1   8  11          0.78          0.72         2.20 o                         
   0   8  11          0.68          3.05         2.34 o                         
   1   8  11          1.88          1.52         2.14 o                         
  -2   9  11          0.74          0.19         2.42 o                         
  -1   9  11          0.07         -0.66         2.14 o                         
   0   9  11          1.29          2.07         2.32 o                         
  -2  -8  12          0.00         -1.26         2.47 o                         
  -1  -8  12          2.03          4.38         2.96 o                         
   0  -8  12          3.39          3.89         2.71 o                         
   1  -8  12          3.23          4.87         3.05 o                         
  -3  -7  12          2.21          2.73         2.12 o                         
  -2  -7  12          0.15          0.42         2.53 o                         
  -1  -7  12          0.89          1.96         2.67 o                         
   0  -7  12          1.56          5.32         2.81 o                         
   1  -7  12          0.77         -0.65         2.55 o                         
   2  -7  12          0.86          2.22         2.58 o                         
  -4  -6  12          1.46          1.92         2.13 o                         
  -3  -6  12          0.53          1.83         1.68 o                         
  -2  -6  12          0.63          1.93         2.30 o                         
  -1  -6  12          6.95          6.04         2.52 o                         
   0  -6  12          2.36          5.17         3.13 o                         
   1  -6  12          0.20         -0.65         2.53 o                         
   2  -6  12          1.92          1.18         2.50 o                         
  -4  -5  12          1.25         -0.16         1.95 o                         
  -3  -5  12          4.24          1.52         1.95 o                         
  -2  -5  12         13.22         15.81         2.70 o                         
  -1  -5  12          4.30          4.62         2.38 o                         
   0  -5  12          4.65          2.51         2.06 o                         
   1  -5  12          7.27          7.59         2.29 o                         
   2  -5  12          0.64          2.95         2.54 o                         
   3  -5  12          0.40          0.92         2.27 o                         
  -4  -4  12          2.88          1.73         1.84 o                         
  -3  -4  12          7.38          7.72         1.52 o                         
  -2  -4  12          0.44         -0.25         1.93 o                         
  -1  -4  12         24.94         23.52         2.95 o                         
   0  -4  12          1.32          2.95         2.01 o                         
   1  -4  12         13.59         14.51         2.65 o                         
   2  -4  12          2.60          2.39         2.24 o                         
   3  -4  12          2.40          3.99         2.22 o                         
  -5  -3  12          1.37          2.16         2.02 o                         
  -4  -3  12          1.49          0.27         1.31 o                         
  -3  -3  12          2.28          1.26         1.94 o                         
  -2  -3  12          2.28          2.65         1.83 o                         
  -1  -3  12         20.23         20.40         3.59 o                         
   0  -3  12         45.55         47.06         3.23 o                         
   1  -3  12          8.99          9.71         2.30 o                         
   2  -3  12          0.47         -1.50         1.97 o                         
   3  -3  12          0.73         -0.90         1.88 o                         
  -5  -2  12          3.33          2.73         1.28 o                         
  -4  -2  12          0.72          0.75         1.40 o                         
  -3  -2  12         11.07         11.06         1.70 o                         
  -2  -2  12         13.87         14.77         1.82 o                         
  -1  -2  12          1.67          1.04         1.45 o                         
   0  -2  12         48.53         50.66         2.86 o                         
   1  -2  12          7.26          8.18         2.62 o                         
   2  -2  12          1.68          2.71         2.17 o                         
   3  -2  12          0.84          3.97         2.07 o                         
  -5  -1  12          1.42          1.06         1.51 o                         
  -4  -1  12          9.33          7.93         1.94 o                         
  -3  -1  12          0.49          0.58         1.38 o                         
  -2  -1  12         18.89         19.08         1.80 o                         
  -1  -1  12        101.53        106.19         3.94 o                         
   0  -1  12          0.61          0.26         1.37 o                         
   1  -1  12          3.62          3.95         1.65 o                         
   2  -1  12          2.62          2.94         1.86 o                         
   3  -1  12          0.01          2.76         1.98 o                         
  -5   0  12          3.93          3.46         1.54 o                         
  -4   0  12          0.48          0.54         1.98 o                         
  -3   0  12         15.84         20.08         2.96 o                         
  -2   0  12          5.75          5.03         1.73 o                         
  -1   0  12         91.80         89.38         2.94 o                         
   0   0  12          1.69          0.77         1.33 o                         
   1   0  12          3.78          4.45         1.55 o                         
   2   0  12         12.58          9.99         2.32 o                         
   3   0  12          1.10          1.78         2.86 o                         
  -5   1  12          1.42          1.83         1.36 o                         
  -4   1  12          9.34          9.72         2.05 o                         
  -3   1  12          0.48          0.74         1.98 o                         
  -2   1  12         18.90         24.53         3.20 o                         
  -1   1  12        101.52        104.07         5.70 o                         
   0   1  12          0.61          0.48         1.37 o                         
   1   1  12          3.62          2.11         1.46 o                         
   2   1  12          2.62          2.22         2.03 o                         
   3   1  12          0.01          0.47         2.18 o                         
  -5   2  12          3.33          3.23         1.01 o                         
  -4   2  12          0.72          0.73         1.71 o                         
  -3   2  12         11.08         12.48         1.61 o                         
  -2   2  12         13.86         15.92         1.53 o                         
  -1   2  12          1.66          1.60         1.37 o                         
   0   2  12         48.54         47.82         2.65 o                         
   1   2  12          7.25          7.38         1.91 o                         
   2   2  12          1.68          1.81         1.60 o                         
   3   2  12          0.85          0.52         2.13 o                         
  -5   3  12          1.37          2.88         1.22 o                         
  -4   3  12          1.50          1.29         1.37 o                         
  -3   3  12          2.27          1.24         0.93 o                         
  -2   3  12          2.28          2.32         1.20 o                         
  -1   3  12         20.23         20.70         2.10 o                         
   0   3  12         45.56         42.82         2.55 o                         
   1   3  12          9.00          8.35         1.85 o                         
   2   3  12          0.47         -1.39         1.54 o                         
   3   3  12          0.73          0.35         2.03 o                         
  -4   4  12          2.89          2.18         1.41 o                         
  -3   4  12          7.38          7.24         1.90 o                         
  -2   4  12          0.44          0.38         1.18 o                         
  -1   4  12         24.91         28.50         3.03 o                         
   0   4  12          1.32          2.20         1.58 o                         
   1   4  12         13.61         13.98         1.99 o                         
   2   4  12          2.61          4.31         1.79 o                         
   3   4  12          2.40          2.88         1.47 o                         
  -4   5  12          1.25          1.62         1.34 o                         
  -3   5  12          4.25          4.58         1.83 o                         
  -2   5  12         13.21         12.55         2.53 o                         
  -1   5  12          4.30          4.00         1.82 o                         
   0   5  12          4.65          3.67         1.57 o                         
   1   5  12          7.27          9.68         1.96 o                         
   2   5  12          0.64          1.83         1.82 o                         
   3   5  12          0.40         -0.38         1.54 o                         
  -4   6  12          1.46          0.27         1.24 o                         
  -3   6  12          0.53          2.21         1.98 o                         
  -2   6  12          0.63          1.53         2.17 o                         
  -1   6  12          6.95          8.65         1.81 o                         
   0   6  12          2.36          2.19         2.06 o                         
   1   6  12          0.20          1.16         1.88 o                         
   2   6  12          1.92          2.58         2.00 o                         
  -3   7  12          2.21          2.02         2.10 o                         
  -2   7  12          0.15         -0.51         2.00 o                         
  -1   7  12          0.89         -0.16         2.23 o                         
   0   7  12          1.56          3.49         2.26 o                         
   1   7  12          0.77         -1.23         2.07 o                         
   2   7  12          0.86          1.13         1.94 o                         
  -2   8  12          0.00         -0.24         2.30 o                         
  -1   8  12          2.02          2.91         2.12 o                         
   0   8  12          3.40          4.95         1.98 o                         
   1   8  12          3.23          4.44         2.43 o                         
  -1  -8  13          0.04         -1.65         2.73 o                         
   0  -8  13          0.85          0.24         2.85 o                         
  -3  -7  13          0.57          1.77         2.33 o                         
  -2  -7  13          0.07         -1.18         2.51 o                         
  -1  -7  13          1.75          3.27         2.77 o                         
   0  -7  13          4.37          4.24         2.81 o                         
   1  -7  13          1.54          1.62         2.71 o                         
  -3  -6  13          0.09         -0.46         2.08 o                         
  -2  -6  13          0.40          0.85         2.51 o                         
  -1  -6  13          2.51          1.30         2.56 o                         
   0  -6  13          1.43          3.79         2.76 o                         
   1  -6  13          2.71          2.44         2.57 o                         
   2  -6  13          0.29          1.71         2.63 o                         
  -4  -5  13          1.20          1.85         2.16 o                         
  -3  -5  13          1.00          2.43         2.39 o                         
  -2  -5  13          2.63          3.01         2.45 o                         
  -1  -5  13          6.13          9.43         2.99 o                         
   0  -5  13          3.12          3.33         2.53 o                         
   1  -5  13          2.60          3.48         2.63 o                         
   2  -5  13          0.63          1.04         2.24 o                         
  -4  -4  13          0.69          0.90         1.64 o                         
  -3  -4  13          4.54          5.14         2.50 o                         
  -2  -4  13          1.10          4.00         2.92 o                         
  -1  -4  13          2.64          3.70         2.22 o                         
   0  -4  13          0.74          0.58         2.34 o                         
   1  -4  13          1.60          0.81         2.48 o                         
   2  -4  13          1.26          2.75         2.31 o                         
   3  -4  13          1.26          1.44         2.19 o                         
  -4  -3  13          3.31          3.73         1.38 o                         
  -3  -3  13          3.35          4.07         2.07 o                         
  -2  -3  13          4.86          5.09         1.74 o                         
  -1  -3  13          5.77          8.80         2.17 o                         
   0  -3  13          2.50          1.68         2.11 o                         
   1  -3  13          9.12         10.06         2.69 o                         
   2  -3  13          1.51          1.88         2.18 o                         
   3  -3  13          2.06          2.31         2.21 o                         
  -5  -2  13          2.07          2.60         1.34 o                         
  -4  -2  13         13.96         15.55         2.43 o                         
  -3  -2  13         10.64         10.83         1.57 o                         
  -2  -2  13          1.64          1.43         1.74 o                         
  -1  -2  13         25.15         28.78         2.40 o                         
   0  -2  13          3.21          3.12         1.77 o                         
   1  -2  13          4.84          3.54         2.56 o                         
   2  -2  13          2.83          3.08         2.15 o                         
   3  -2  13          0.98          1.63         2.37 o                         
  -5  -1  13          1.76          1.71         1.76 o                         
  -4  -1  13          1.41          2.53         1.89 o                         
  -3  -1  13          8.02          9.39         1.57 o                         
  -2  -1  13         12.12         12.47         1.81 o                         
  -1  -1  13         11.27          9.39         1.83 o                         
   0  -1  13         28.12         26.28         2.43 o                         
   1  -1  13         18.96         19.01         2.18 o                         
   2  -1  13          4.36          5.65         2.07 o                         
   3  -1  13          1.58          0.89         2.07 o                         
  -5   0  13          0.82          1.89         1.66 o                         
  -4   0  13          0.83          0.21         2.09 o                         
  -3   0  13         14.30         13.50         2.46 o                         
  -2   0  13         20.42         19.57         2.05 o                         
  -1   0  13          5.53          7.27         1.78 o                         
   0   0  13          0.69          0.06         1.38 o                         
   1   0  13         13.00         14.65         1.75 o                         
   2   0  13          1.46         -0.01         1.98 o                         
   3   0  13          0.06          0.95         3.11 o                         
  -5   1  13          1.76          1.86         1.60 o                         
  -4   1  13          1.41          0.03         1.89 o                         
  -3   1  13          8.02          6.75         2.53 o                         
  -2   1  13         12.12          9.89         1.68 o                         
  -1   1  13         11.26          9.18         1.62 o                         
   0   1  13         28.12         23.13         2.19 o                         
   1   1  13         18.95         19.03         2.11 o                         
   2   1  13          4.36          4.61         2.21 o                         
   3   1  13          1.58          3.05         2.36 o                         
  -5   2  13          2.06          2.17         1.50 o                         
  -4   2  13         13.97         15.20         2.30 o                         
  -3   2  13         10.63         12.42         1.80 o                         
  -2   2  13          1.64          1.41         1.32 o                         
  -1   2  13         25.16         24.96         1.86 o                         
   0   2  13          3.21          2.77         1.58 o                         
   1   2  13          4.85          4.93         1.79 o                         
   2   2  13          2.83          0.12         1.74 o                         
   3   2  13          0.98          1.71         2.25 o                         
  -4   3  13          3.31          3.18         1.73 o                         
  -3   3  13          3.35          3.52         0.89 o                         
  -2   3  13          4.86          4.39         1.50 o                         
  -1   3  13          5.76          6.60         1.93 o                         
   0   3  13          2.50          3.35         1.53 o                         
   1   3  13          9.12          8.69         2.04 o                         
   2   3  13          1.51          0.86         1.66 o                         
   3   3  13          2.06          1.45         2.24 o                         
  -4   4  13          0.68         -0.34         1.52 o                         
  -3   4  13          4.55          5.02         1.47 o                         
  -2   4  13          1.10          1.68         1.28 o                         
  -1   4  13          2.64          3.04         1.81 o                         
   0   4  13          0.75         -0.25         1.60 o                         
   1   4  13          1.60          1.69         1.66 o                         
   2   4  13          1.26          0.93         1.67 o                         
   3   4  13          1.26          3.00         1.50 o                         
  -4   5  13          1.20          2.31         1.56 o                         
  -3   5  13          1.00          2.26         1.87 o                         
  -2   5  13          2.63          3.20         2.21 o                         
  -1   5  13          6.12          8.18         2.09 o                         
   0   5  13          3.12          1.56         1.65 o                         
   1   5  13          2.61          4.21         1.83 o                         
   2   5  13          0.63          0.11         1.68 o                         
  -3   6  13          0.09          0.10         2.02 o                         
  -2   6  13          0.40         -0.33         2.21 o                         
  -1   6  13          2.51          4.22         1.99 o                         
   0   6  13          1.43          1.50         2.02 o                         
   1   6  13          2.71          2.74         1.78 o                         
   2   6  13          0.29         -0.98         1.66 o                         
  -3   7  13          0.57         -0.15         2.07 o                         
  -2   7  13          0.07         -1.98         2.11 o                         
  -1   7  13          1.75          1.67         2.25 o                         
   0   7  13          4.37          3.92         2.14 o                         
   1   7  13          1.54          3.27         2.32 o                         
  -1   8  13          0.04          0.37         2.35 o                         
   0   8  13          0.85          1.12         2.50 o                         
  -2  -7  14          0.02          1.19         2.67 o                         
  -1  -7  14          0.27         -0.92         2.80 o                         
   0  -7  14          5.55          7.25         3.01 o                         
  -3  -6  14          2.34          4.01         2.25 o                         
  -2  -6  14          0.19          1.40         2.42 o                         
  -1  -6  14          0.17          0.03         2.49 o                         
   0  -6  14          2.30          2.73         2.74 o                         
   1  -6  14          0.11          0.37         2.64 o                         
  -3  -5  14          0.27         -0.26         1.60 o                         
  -2  -5  14          0.49         -0.54         2.22 o                         
  -1  -5  14          0.82          0.33         2.46 o                         
   0  -5  14          0.22         -0.39         2.35 o                         
   1  -5  14          0.43          1.24         2.45 o                         
   2  -5  14          2.98          5.64         2.79 o                         
  -4  -4  14          0.14          0.54         1.52 o                         
  -3  -4  14          0.32          0.46         2.24 o                         
  -2  -4  14          5.23          6.72         2.60 o                         
  -1  -4  14          0.48          0.84         2.61 o                         
   0  -4  14          2.26          2.78         2.43 o                         
   1  -4  14          8.28         13.11         2.97 o                         
   2  -4  14          1.15          1.38         2.44 o                         
  -4  -3  14          4.60          4.76         1.44 o                         
  -3  -3  14          2.66          4.19         1.85 o                         
  -2  -3  14          0.08          1.16         2.39 o                         
  -1  -3  14          3.42          4.72         2.24 o                         
   0  -3  14          4.06          1.48         2.19 o                         
   1  -3  14          1.25         -0.41         2.33 o                         
   2  -3  14          1.24          3.92         2.36 o                         
  -4  -2  14          0.40          0.36         1.96 o                         
  -3  -2  14          1.44          1.40         1.86 o                         
  -2  -2  14          3.86          4.24         1.78 o                         
  -1  -2  14          4.96          4.09         2.23 o                         
   0  -2  14          5.96          7.28         2.29 o                         
   1  -2  14          2.69          1.06         2.20 o                         
   2  -2  14          0.84         -0.20         2.40 o                         
  -4  -1  14          3.78          4.00         1.96 o                         
  -3  -1  14          5.06          4.63         1.43 o                         
  -2  -1  14          6.41          9.66         1.88 o                         
  -1  -1  14         23.90         23.78         2.42 o                         
   0  -1  14          0.91          0.69         1.75 o                         
   1  -1  14          1.59          1.16         1.92 o                         
   2  -1  14          1.79          0.47         2.25 o                         
   3  -1  14          0.50          1.56         2.26 o                         
  -4   0  14          2.76          3.39         2.51 o                         
  -3   0  14         17.11         18.46         2.73 o                         
  -2   0  14         47.08         52.71         3.04 o                         
  -1   0  14          0.01         -0.44         1.64 o                         
   0   0  14          1.33          1.31         1.43 o                         
   1   0  14         12.54         10.86         2.17 o                         
   2   0  14          1.15          2.41         2.00 o                         
   3   0  14          0.23         -1.64         3.39 o                         
  -4   1  14          3.78          4.45         2.18 o                         
  -3   1  14          5.06          7.50         2.74 o                         
  -2   1  14          6.40          5.33         1.77 o                         
  -1   1  14         23.92         24.66         1.97 o                         
   0   1  14          0.91          2.33         1.51 o                         
   1   1  14          1.59          0.42         1.63 o                         
   2   1  14          1.80          0.85         2.34 o                         
   3   1  14          0.50          0.77         2.28 o                         
  -4   2  14          0.40         -0.35         1.77 o                         
  -3   2  14          1.44          0.80         1.64 o                         
  -2   2  14          3.86          2.96         1.44 o                         
  -1   2  14          4.95          3.32         1.57 o                         
   0   2  14          5.97          4.64         1.65 o                         
   1   2  14          2.69          3.60         1.81 o                         
   2   2  14          0.84          1.33         1.72 o                         
  -4   3  14          4.61          6.07         1.90 o                         
  -3   3  14          2.66          1.52         2.18 o                         
  -2   3  14          0.08         -0.20         1.47 o                         
  -1   3  14          3.41          2.70         1.80 o                         
   0   3  14          4.06          2.40         1.63 o                         
   1   3  14          1.25         -0.13         1.75 o                         
   2   3  14          1.24          0.87         1.76 o                         
  -4   4  14          0.14         -1.95         1.95 o                         
  -3   4  14          0.32         -0.03         1.23 o                         
  -2   4  14          5.23          6.44         1.71 o                         
  -1   4  14          0.47          0.00         1.69 o                         
   0   4  14          2.26          1.22         1.81 o                         
   1   4  14          8.28          9.99         2.17 o                         
   2   4  14          1.15          2.76         1.77 o                         
  -3   5  14          0.28         -0.54         1.33 o                         
  -2   5  14          0.49          0.76         1.34 o                         
  -1   5  14          0.82          0.97         2.02 o                         
   0   5  14          0.22         -1.21         1.43 o                         
   1   5  14          0.43         -1.22         1.60 o                         
   2   5  14          2.98          3.69         1.94 o                         
  -3   6  14          2.34          3.05         2.16 o                         
  -2   6  14          0.19         -1.17         2.35 o                         
  -1   6  14          0.17          2.08         1.81 o                         
   0   6  14          2.30         -0.26         1.92 o                         
   1   6  14          0.11          0.31         1.64 o                         
  -2   7  14          0.02          0.78         2.44 o                         
  -1   7  14          0.27         -1.26         1.90 o                         
   0   7  14          5.55          7.70         2.58 o                         
  -2  -6  15          0.95          2.71         2.84 o                         
  -1  -6  15          0.89          0.05         2.46 o                         
   0  -6  15          5.75         13.22         3.16 o                         
  -3  -5  15          0.23          0.18         1.69 o                         
  -2  -5  15          0.15          0.26         2.54 o                         
  -1  -5  15          1.28          1.25         2.47 o                         
   0  -5  15          0.01          1.25         2.49 o                         
   1  -5  15          0.51          1.94         2.71 o                         
  -3  -4  15          0.13         -0.27         2.20 o                         
  -2  -4  15          1.28          1.29         1.90 o                         
  -1  -4  15          0.45          1.69         2.25 o                         
   0  -4  15          0.09         -0.87         2.54 o                         
   1  -4  15          0.04         -0.50         2.28 o                         
  -3  -3  15          0.04          0.30         1.71 o                         
  -2  -3  15          1.38          3.10         2.59 o                         
  -1  -3  15          0.67          0.64         2.19 o                         
   0  -3  15          0.69          0.44         2.48 o                         
   1  -3  15          7.54          8.41         2.38 o                         
   2  -3  15          0.03          0.10         2.44 o                         
  -4  -2  15          2.60          3.19         2.24 o                         
  -3  -2  15          2.77          1.46         2.10 o                         
  -2  -2  15          5.18          4.27         2.03 o                         
  -1  -2  15          1.64          3.52         2.31 o                         
   0  -2  15          1.88          1.71         2.31 o                         
   1  -2  15          3.87          3.93         2.40 o                         
   2  -2  15          0.59         -0.53         2.60 o                         
  -4  -1  15          3.45          3.54         2.07 o                         
  -3  -1  15          7.90          9.86         1.96 o                         
  -2  -1  15          0.02         -0.55         1.72 o                         
  -1  -1  15         11.31         13.31         2.18 o                         
   0  -1  15          0.22          1.35         2.45 o                         
   1  -1  15          6.18          6.03         2.18 o                         
   2  -1  15          0.75          1.55         2.38 o                         
  -4   0  15          1.45          1.60         2.85 o                         
  -3   0  15          2.27          5.12         2.78 o                         
  -2   0  15          8.02         11.34         2.17 o                         
  -1   0  15         10.14         11.67         2.70 o                         
   0   0  15         10.05          9.99         1.84 o                         
   1   0  15          1.49          2.12         1.88 o                         
   2   0  15          0.68          1.40         1.92 o                         
  -4   1  15          3.45          1.38         2.39 o                         
  -3   1  15          7.90          9.86         3.02 o                         
  -2   1  15          0.02         -0.41         2.01 o                         
  -1   1  15         11.30         13.64         1.86 o                         
   0   1  15          0.22          1.55         1.66 o                         
   1   1  15          6.18          3.78         1.87 o                         
   2   1  15          0.75         -0.80         1.96 o                         
  -4   2  15          2.60          3.50         2.24 o                         
  -3   2  15          2.77          4.19         1.70 o                         
  -2   2  15          5.17          4.92         1.61 o                         
  -1   2  15          1.63          3.24         1.66 o                         
   0   2  15          1.88          3.46         1.91 o                         
   1   2  15          3.87          4.93         1.87 o                         
   2   2  15          0.59         -0.25         1.80 o                         
  -3   3  15          0.04         -0.43         1.01 o                         
  -2   3  15          1.38          2.02         1.64 o                         
  -1   3  15          0.67          0.58         1.80 o                         
   0   3  15          0.69          0.19         1.69 o                         
   1   3  15          7.54          7.77         2.10 o                         
   2   3  15          0.03          0.05         1.74 o                         
  -3   4  15          0.13          0.48         1.01 o                         
  -2   4  15          1.28          1.21         1.43 o                         
  -1   4  15          0.45          2.61         1.43 o                         
   0   4  15          0.09          0.37         1.89 o                         
   1   4  15          0.04         -0.45         1.86 o                         
  -3   5  15          0.23          1.36         1.57 o                         
  -2   5  15          0.15         -0.66         1.28 o                         
  -1   5  15          1.28          2.20         1.70 o                         
   0   5  15          0.01          2.76         1.66 o                         
   1   5  15          0.51          1.74         1.85 o                         
  -2   6  15          0.94          3.07         2.98 o                         
  -1   6  15          0.89          0.02         1.96 o                         
   0   6  15          5.75          8.59         2.28 o                         
  -1  -5  16          0.46          0.50         2.80 o                         
  -2  -4  16          0.09          1.90         2.13 o                         
  -1  -4  16          1.08          2.40         2.32 o                         
   0  -4  16          1.01         -0.88         2.35 o                         
  -3  -3  16          1.15          1.55         2.02 o                         
  -2  -3  16          1.33          0.80         2.39 o                         
  -1  -3  16          1.93          4.18         2.24 o                         
   0  -3  16          6.44          8.73         2.65 o                         
   1  -3  16          1.18         -0.50         2.45 o                         
  -3  -2  16          1.42          0.51         2.01 o                         
  -2  -2  16          2.15          2.29         1.95 o                         
  -1  -2  16          0.52         -0.79         2.11 o                         
   0  -2  16          0.18          1.08         2.79 o                         
   1  -2  16          5.53          5.75         2.63 o                         
  -3  -1  16          2.19          2.78         1.33 o                         
  -2  -1  16          2.32          1.47         2.05 o                         
  -1  -1  16          0.84         -0.10         1.83 o                         
   0  -1  16          1.42          2.87         2.69 o                         
   1  -1  16          0.12         -0.02         2.08 o                         
  -3   0  16          4.38          4.71         2.91 o                         
  -2   0  16          3.88          2.95         2.04 o                         
  -1   0  16          4.40          4.52         2.28 o                         
   0   0  16          0.47         -0.39         1.58 o                         
   1   0  16          6.33          8.66         2.17 o                         
  -3   1  16          2.19          5.04         2.93 o                         
  -2   1  16          2.32          3.72         1.86 o                         
  -1   1  16          0.83          1.77         1.54 o                         
   0   1  16          1.42          1.64         1.64 o                         
   1   1  16          0.12         -0.17         1.69 o                         
  -3   2  16          1.42          2.34         1.79 o                         
  -2   2  16          2.15          2.69         1.57 o                         
  -1   2  16          0.52          0.09         1.51 o                         
   0   2  16          0.18          1.63         1.71 o                         
   1   2  16          5.53          7.37         2.08 o                         
  -3   3  16          1.15          0.67         1.24 o                         
  -2   3  16          1.33          1.43         1.57 o                         
  -1   3  16          1.93          2.81         1.89 o                         
   0   3  16          6.45          8.77         2.03 o                         
   1   3  16          1.18          1.69         1.90 o                         
  -2   4  16          0.09          1.26         1.54 o                         
  -1   4  16          1.08          2.69         1.42 o                         
   0   4  16          1.01          3.40         2.22 o                         
  -1   5  16          0.46          1.01         1.83 o                         
  -2  -3  17          0.98          0.68         2.53 o                         
  -1  -3  17          0.67          2.72         2.71 o                         
   0  -3  17          0.26          2.21         2.49 o                         
  -2  -2  17          1.17          0.48         2.17 o                         
  -1  -2  17          3.46          4.55         2.52 o                         
   0  -2  17          5.78          7.21         3.12 o                         
  -2  -1  17          5.45          3.75         2.42 o                         
  -1  -1  17          0.25         -0.47         2.02 o                         
   0  -1  17          3.43          3.85         2.81 o                         
  -2   0  17          0.39          0.77         1.91 o                         
  -1   0  17          0.11          0.32         2.56 o                         
   0   0  17          0.06          0.78         1.73 o                         
  -2   1  17          5.45          5.95         1.78 o                         
  -1   1  17          0.25         -0.79         1.54 o                         
   0   1  17          3.43          4.14         1.85 o                         
  -2   2  17          1.17          1.71         2.35 o                         
  -1   2  17          3.46          4.54         1.69 o                         
   0   2  17          5.78          4.64         1.89 o                         
  -2   3  17          0.98          0.65         1.58 o                         
  -1   3  17          0.67          0.86         1.87 o                         
   0   3  17          0.26         -0.45         1.79 o                         
                                                                                
