# Supplementary material for: One mol­ecule, three crystal structures: conformational trimorphism of N-[(1S)-1-phenyl­eth­yl]benzamide
Source: Acta Crystallogr E Crystallogr Commun. 2020 Jul 7;76(Pt 8):1229–33. doi: 10.1107/S2056989020008877 (PMC7405568; doi:10.1107/S2056989020008877)
Supplement: Supplementary file 3 [file e-76-01229-IIsup3.hkl]

data_II                                                                         
_shelx_title ' fermin6_a.res in P2(1)'                                          
_shelx_refln_list_code          4                                               
_shelx_F_calc_maximum       72.94                                               
_exptl_crystal_F_000       240.00                                               
_reflns_d_resolution_high  0.7826                                               
                                                                                
loop_                                                                           
 _space_group_symop_operation_xyz                                               
 'x, y, z'                                                                      
 '-x, y+1/2, -z'                                                                
                                                                                
_cell_length_a     8.3496                                                       
_cell_length_b     5.2632                                                       
_cell_length_c    14.2969                                                       
_cell_angle_alpha  90.000                                                       
_cell_angle_beta   99.800                                                       
_cell_angle_gamma  90.000                                                       
                                                                                
_shelx_F_squared_multiplier     1.000                                           
                                                                                
loop_                                                                           
 _refln_index_h                                                                 
 _refln_index_k                                                                 
 _refln_index_l                                                                 
 _refln_F_squared_calc                                                          
 _refln_F_squared_meas                                                          
 _refln_F_squared_sigma                                                         
 _refln_observed_status                                                         
   3  -5   0         13.33         14.02         1.06 o                         
   7  -4   0          0.52          0.47         0.70 o                         
   8  -4   0          0.21          0.20         0.94 o                         
   4  -3   0         34.14         28.37         0.72 o                         
   5  -3   0         17.00         15.62         1.21 o                         
   6  -3   0          7.61          6.79         1.40 o                         
   7  -3   0         27.81         30.08         2.37 o                         
   8  -3   0          4.51          4.65         1.41 o                         
   9  -3   0          4.10          5.48         1.57 o                         
   3  -2   0          4.87          4.46         0.60 o                         
   4  -2   0         33.65         35.22         1.38 o                         
   5  -2   0         12.19         13.13         0.85 o                         
   6  -2   0          9.63         10.07         1.12 o                         
   7  -2   0          6.26          6.88         1.05 o                         
   8  -2   0          1.14          1.28         0.81 o                         
   9  -2   0          4.95          4.04         1.07 o                         
  10  -2   0          0.77          0.33         1.08 o                         
   2  -1   0         37.62         34.10         1.66 o                         
   3  -1   0        327.06        327.45         2.64 o                         
   4  -1   0        237.10        251.90         2.63 o                         
   5  -1   0        114.12        124.38         2.19 o                         
   6  -1   0          0.38          0.58         0.77 o                         
   7  -1   0          5.13          4.41         1.01 o                         
   8  -1   0         10.07         11.06         1.16 o                         
   9  -1   0          2.17          1.94         1.14 o                         
  10  -1   0         10.91         10.49         1.36 o                         
   2   0   0        379.61        342.61         2.90 o                         
   3   0   0        411.94        391.07         3.83 o                         
   4   0   0          2.66          3.70         0.99 o                         
   5   0   0        112.28        126.68         2.97 o                         
   6   0   0         18.84         18.26         1.32 o                         
   7   0   0         41.50         39.88         1.89 o                         
   8   0   0          2.61          2.30         1.04 o                         
   9   0   0          3.08          4.96         1.25 o                         
  10   0   0          0.02          0.13         1.26 o                         
   1   1   0        254.34        243.48         1.44 o                         
   2   1   0         37.67         34.92         0.83 o                         
   3   1   0        326.87        319.21         2.99 o                         
   4   1   0        237.11        246.03         2.65 o                         
   5   1   0        114.15        120.19         2.07 o                         
   6   1   0          0.38         -0.27         1.02 o                         
   7   1   0          5.12          4.66         1.20 o                         
   8   1   0         10.08          9.77         1.24 o                         
   9   1   0          2.17          2.48         1.13 o                         
  10   1   0         10.90         12.84         1.70 o                         
   0   2   0        244.65        233.20         1.99 o                         
   1   2   0        221.04        212.65         1.41 o                         
   2   2   0         95.65         99.56         1.20 o                         
   3   2   0          4.87          4.76         0.64 o                         
   4   2   0         33.63         36.65         1.17 o                         
   5   2   0         12.20         12.67         0.89 o                         
   6   2   0          9.63          9.70         0.98 o                         
   7   2   0          6.26          7.00         1.01 o                         
   8   2   0          1.14          1.35         0.92 o                         
   9   2   0          4.95          6.15         1.25 o                         
  10   2   0          0.77          1.08         1.28 o                         
   1   3   0         46.68         49.38         0.55 o                         
   2   3   0         37.46         37.60         0.50 o                         
   3   3   0         29.61         31.75         0.84 o                         
   4   3   0         34.09         33.19         0.97 o                         
   5   3   0         16.98         16.81         1.10 o                         
   6   3   0          7.62          8.13         1.17 o                         
   7   3   0         27.82         26.90         1.30 o                         
   8   3   0          4.51          4.51         1.01 o                         
   9   3   0          4.10          5.18         1.42 o                         
   0   4   0          2.59          2.25         0.43 o                         
   1   4   0         33.09         34.25         0.52 o                         
   2   4   0         27.17         24.10         0.52 o                         
   3   4   0        108.34        109.47         1.50 o                         
   4   4   0         30.68         29.65         0.87 o                         
   5   4   0          4.77          4.84         0.69 o                         
   6   4   0          6.04          6.55         0.73 o                         
   7   4   0          0.53          0.44         0.66 o                         
   8   4   0          0.21          0.24         0.69 o                         
   1   5   0          0.01          0.01         0.34 o                         
   2   5   0         15.34         15.13         0.49 o                         
   3   5   0         13.31         13.52         0.61 o                         
   4   5   0         15.75         15.59         0.70 o                         
   5   5   0          8.60          8.44         0.64 o                         
   6   5   0          6.53          7.63         0.62 o                         
   7   5   0          0.25          0.06         0.57 o                         
   0   6   0          3.09          1.94         0.60 o                         
   1   6   0          3.62          3.12         0.49 o                         
   2   6   0          6.41          6.43         0.51 o                         
   3   6   0          0.87          0.60         0.49 o                         
   4   6   0          4.66          5.55         0.65 o                         
  -4  -6   1          2.92          2.24         0.74 o                         
   4  -5   1          2.61          2.42         1.33 o                         
  -8  -4   1          4.95          4.98         1.22 o                         
   6  -4   1          1.02          0.27         0.97 o                         
   7  -4   1          5.00          4.77         0.91 o                         
   8  -4   1          0.95          0.41         0.96 o                         
  -9  -3   1          3.22          4.68         1.46 o                         
  -8  -3   1          3.63          2.59         1.32 o                         
  -7  -3   1          1.81          1.12         1.07 o                         
  -6  -3   1         10.61         11.81         1.12 o                         
  -5  -3   1         29.59         30.50         1.10 o                         
  -4  -3   1         90.82         90.50         2.29 o                         
   3  -3   1          8.93          9.16         0.79 o                         
   4  -3   1         12.49         11.87         1.18 o                         
   5  -3   1          2.34          2.09         0.79 o                         
   6  -3   1         53.16         59.00         4.26 o                         
   7  -3   1          3.47          4.88         1.40 o                         
   8  -3   1          4.93          4.12         1.37 o                         
   9  -3   1          1.60          0.96         1.44 o                         
 -10  -2   1          3.04          2.93         1.36 o                         
  -9  -2   1          0.20          0.46         1.41 o                         
  -8  -2   1          6.57          6.37         1.56 o                         
  -7  -2   1         10.40         10.35         1.56 o                         
  -6  -2   1         18.44         17.60         1.47 o                         
  -5  -2   1         25.68         24.53         1.40 o                         
  -4  -2   1         22.83         22.91         1.10 o                         
  -3  -2   1         11.55         10.19         0.62 o                         
   3  -2   1          6.00          6.07         1.07 o                         
   4  -2   1         68.66         74.05         1.70 o                         
   5  -2   1         30.07         30.44         1.34 o                         
   6  -2   1         96.29         91.46         2.57 o                         
   7  -2   1          2.93          4.75         1.05 o                         
   8  -2   1          2.59          3.13         1.21 o                         
   9  -2   1         25.31         23.61         1.78 o                         
 -10  -1   1          4.22          3.72         1.09 o                         
  -9  -1   1          0.83          0.75         1.09 o                         
  -8  -1   1          3.59          3.04         1.04 o                         
  -7  -1   1          8.21         11.36         1.30 o                         
  -6  -1   1         28.79         27.85         1.35 o                         
  -5  -1   1         74.99         76.20         2.23 o                         
  -4  -1   1        164.22        171.36         2.38 o                         
  -3  -1   1         63.06         64.02         1.11 o                         
  -2  -1   1        895.73        839.48        10.66 o                         
   3  -1   1          3.94          7.56         0.94 o                         
   4  -1   1         91.78        102.43         2.69 o                         
   5  -1   1         18.12         20.36         1.35 o                         
   6  -1   1          6.58          6.14         0.95 o                         
   7  -1   1          2.63          2.94         0.99 o                         
   8  -1   1         12.36         13.16         1.43 o                         
   9  -1   1          3.53          2.70         1.29 o                         
  10  -1   1          7.81          7.41         1.52 o                         
 -10   0   1          2.01          1.95         1.10 o                         
  -9   0   1          2.03          1.57         0.95 o                         
  -8   0   1         27.46         26.43         2.65 o                         
  -7   0   1          4.82          4.39         1.10 o                         
  -6   0   1         14.99         22.38         1.41 o                         
  -5   0   1         30.49         29.88         1.32 o                         
  -4   0   1         86.15         82.63         1.56 o                         
  -3   0   1        742.73        775.73         5.73 o                         
  -2   0   1       3692.10       3995.11        14.74 o                         
   2   0   1         53.89         48.06         0.91 o                         
   3   0   1        296.54        301.56         2.50 o                         
   4   0   1        229.95        253.14         2.66 o                         
   5   0   1        118.50        123.47         2.57 o                         
   6   0   1         10.85         10.72         1.21 o                         
   7   0   1          8.03          8.33         1.36 o                         
   8   0   1         12.76         12.25         1.29 o                         
   9   0   1          1.57          0.91         1.02 o                         
  10   0   1          0.11         -0.42         1.30 o                         
 -10   1   1          4.22          3.96         1.28 o                         
  -9   1   1          0.83          1.36         1.28 o                         
  -8   1   1          3.58          3.49         1.25 o                         
  -7   1   1          8.21          9.72         1.23 o                         
  -6   1   1         28.77         28.07         1.37 o                         
  -5   1   1         74.95         76.30         1.86 o                         
  -4   1   1        164.23        171.97         2.44 o                         
  -3   1   1         63.06         61.72         1.25 o                         
  -2   1   1        895.59        850.58         4.05 o                         
  -1   1   1       1436.60       1388.61         3.97 o                         
   0   1   1       2623.10       2546.82         5.96 o                         
   1   1   1        636.30        608.22         2.13 o                         
   2   1   1        324.03        305.02         2.02 o                         
   3   1   1          3.95          6.35         0.59 o                         
   4   1   1         91.75         96.88         1.78 o                         
   5   1   1         18.14         19.72         0.98 o                         
   6   1   1          6.57          7.00         0.91 o                         
   7   1   1          2.62          2.57         1.17 o                         
   8   1   1         12.36         13.58         1.51 o                         
   9   1   1          3.53          3.23         1.18 o                         
  10   1   1          7.82          6.87         1.53 o                         
 -10   2   1          3.04          3.70         1.20 o                         
  -9   2   1          0.20         -0.15         1.14 o                         
  -8   2   1          6.57          6.73         1.15 o                         
  -7   2   1         10.41         12.85         1.36 o                         
  -6   2   1         18.42         19.49         1.10 o                         
  -5   2   1         25.66         24.54         1.12 o                         
  -4   2   1         22.80         20.37         0.88 o                         
  -3   2   1         11.54         10.92         0.58 o                         
  -2   2   1        201.56        211.43         1.57 o                         
  -1   2   1         35.22         35.76         0.47 o                         
   0   2   1         31.62         32.46         0.38 o                         
   1   2   1         75.20         68.58         0.56 o                         
   2   2   1         84.63         80.08         1.27 o                         
   3   2   1          6.02          6.52         0.65 o                         
   4   2   1         68.58         70.74         1.46 o                         
   5   2   1         30.03         28.56         1.18 o                         
   6   2   1         96.34         92.42         1.86 o                         
   7   2   1          2.93          2.93         0.96 o                         
   8   2   1          2.59          2.13         1.03 o                         
   9   2   1         25.30         25.85         1.82 o                         
  -9   3   1          3.22          3.50         1.10 o                         
  -8   3   1          3.64          3.77         1.01 o                         
  -7   3   1          1.80          1.35         0.86 o                         
  -6   3   1         10.60         11.26         0.81 o                         
  -5   3   1         29.60         29.27         0.98 o                         
  -4   3   1         90.81         92.40         1.30 o                         
  -3   3   1          4.12          4.55         0.39 o                         
  -2   3   1         68.73         63.17         0.80 o                         
  -1   3   1         18.60         19.08         0.41 o                         
   0   3   1         36.87         39.07         0.47 o                         
   1   3   1        214.55        223.77         1.18 o                         
   2   3   1        147.72        150.25         1.34 o                         
   3   3   1          8.93          8.07         0.63 o                         
   4   3   1         12.50         13.22         0.92 o                         
   5   3   1          2.33          1.86         0.78 o                         
   6   3   1         53.19         58.14         1.64 o                         
   7   3   1          3.47          4.83         1.05 o                         
   8   3   1          4.93          3.37         1.18 o                         
   9   3   1          1.60          1.76         1.22 o                         
  -8   4   1          4.95          6.01         1.00 o                         
  -7   4   1          1.58          1.50         0.61 o                         
  -6   4   1         12.35         13.34         0.75 o                         
  -5   4   1         41.60         43.27         0.98 o                         
  -4   4   1         36.27         35.44         0.78 o                         
  -3   4   1        155.66        150.71         1.30 o                         
  -2   4   1          2.47          2.66         0.45 o                         
  -1   4   1          2.92          2.62         0.26 o                         
   0   4   1         26.71         26.91         0.57 o                         
   1   4   1        151.79        148.70         1.03 o                         
   2   4   1        105.21         97.01         0.94 o                         
   3   4   1         30.08         30.89         0.71 o                         
   4   4   1         11.13         11.19         0.70 o                         
   5   4   1         10.11         11.06         0.77 o                         
   6   4   1          1.02          1.24         0.81 o                         
   7   4   1          5.00          4.64         0.90 o                         
   8   4   1          0.95          0.66         0.84 o                         
  -7   5   1          0.86          0.86         0.51 o                         
  -6   5   1          0.26         -0.15         0.50 o                         
  -5   5   1          2.16          2.03         0.58 o                         
  -4   5   1         21.67         19.76         0.77 o                         
  -3   5   1         30.85         31.12         0.75 o                         
  -2   5   1         25.52         25.67         0.66 o                         
  -1   5   1         47.96         50.68         0.76 o                         
   0   5   1         13.07         12.25         0.48 o                         
   1   5   1         96.05        100.68         0.95 o                         
   2   5   1         74.40         77.20         0.97 o                         
   3   5   1          1.46          1.53         0.51 o                         
   4   5   1          2.60          1.90         0.60 o                         
   5   5   1          3.18          2.88         0.57 o                         
   6   5   1         19.57         20.44         0.80 o                         
  -4   6   1          2.92          2.77         0.54 o                         
  -3   6   1          0.79          0.57         0.48 o                         
  -2   6   1          0.68          1.01         0.44 o                         
  -1   6   1          1.82          1.53         0.47 o                         
   0   6   1          1.48          1.03         0.43 o                         
   1   6   1          4.66          4.79         0.51 o                         
   2   6   1          5.09          5.60         0.46 o                         
   3   6   1          1.41          1.10         0.50 o                         
   4   6   1          1.04          0.80         0.48 o                         
  -5  -5   2          6.25          6.44         0.83 o                         
   4  -5   2         20.21         20.45         1.83 o                         
   5  -5   2          4.65          2.03         1.78 o                         
   6  -5   2          3.57          1.38         1.85 o                         
  -8  -4   2         12.13         11.43         1.77 o                         
  -7  -4   2          0.94          1.05         1.28 o                         
  -6  -4   2          4.72          2.41         1.24 o                         
  -5  -4   2         44.87         45.31         1.86 o                         
   3  -4   2          9.21          9.72         1.30 o                         
   4  -4   2          3.56          4.03         0.84 o                         
   5  -4   2          1.37          0.70         1.07 o                         
   6  -4   2          0.52          0.68         0.72 o                         
   7  -4   2          6.97          6.87         0.96 o                         
   8  -4   2          1.85          2.02         1.00 o                         
  -9  -3   2          1.92          1.78         1.41 o                         
  -8  -3   2          1.04          1.09         1.33 o                         
  -7  -3   2          3.51          5.21         1.16 o                         
  -6  -3   2         50.75         55.83         1.90 o                         
  -5  -3   2         40.39         41.74         2.25 o                         
   2  -3   2         13.16         13.74         1.21 o                         
   4  -3   2          7.85          8.71         0.77 o                         
   5  -3   2         14.79         13.88         1.07 o                         
   6  -3   2         33.73         34.14         2.42 o                         
   7  -3   2         13.03         12.86         1.59 o                         
   8  -3   2          1.97          2.44         1.50 o                         
   9  -3   2          3.48          3.11         1.56 o                         
 -10  -2   2          0.94          1.01         1.42 o                         
  -9  -2   2          0.23          0.68         1.45 o                         
  -8  -2   2          1.89          2.47         1.25 o                         
  -7  -2   2         15.93         15.53         1.33 o                         
  -6  -2   2         23.72         24.58         1.36 o                         
  -5  -2   2         13.19         13.81         0.96 o                         
  -4  -2   2         20.55         19.41         0.87 o                         
  -3  -2   2        337.74        352.91         3.69 o                         
   1  -2   2         13.21         13.13         1.00 o                         
   3  -2   2         54.12         56.14         1.69 o                         
   4  -2   2        192.23        185.00         3.96 o                         
   5  -2   2          4.40          1.66         1.01 o                         
   6  -2   2         21.13         20.72         1.25 o                         
   7  -2   2          3.47          4.60         1.10 o                         
   8  -2   2          3.14          3.03         1.11 o                         
   9  -2   2          4.74          3.78         1.26 o                         
 -10  -1   2          0.51          1.17         1.11 o                         
  -9  -1   2          1.18          1.01         0.89 o                         
  -8  -1   2          1.90          2.38         1.02 o                         
  -7  -1   2         12.98         14.24         1.20 o                         
  -6  -1   2         11.38         13.26         1.07 o                         
  -5  -1   2          4.80          4.63         0.70 o                         
  -4  -1   2          4.40          2.72         0.80 o                         
  -3  -1   2        385.69        379.05         5.15 o                         
  -2  -1   2        442.76        422.38         2.54 o                         
  -1  -1   2       1467.21       1409.47        25.86 o                         
   0  -1   2       1100.13       1020.45         5.93 o                         
   1  -1   2       1500.95       1424.73         5.46 o                         
   2  -1   2        114.06        107.69         2.41 o                         
   3  -1   2        241.66        238.79         4.54 o                         
   4  -1   2         70.15         68.95         2.24 o                         
   5  -1   2         42.20         46.13         2.34 o                         
   6  -1   2         19.08         18.59         1.92 o                         
   7  -1   2          8.87          9.45         1.66 o                         
   8  -1   2         48.52         46.89         2.32 o                         
   9  -1   2         11.75         10.10         1.48 o                         
  10  -1   2          2.24          1.25         1.19 o                         
 -10   0   2          5.80          4.14         1.10 o                         
  -9   0   2          0.11          1.07         1.17 o                         
  -8   0   2          0.03          0.09         1.01 o                         
  -7   0   2          3.01          3.84         1.08 o                         
  -6   0   2         27.94         30.59         1.51 o                         
  -5   0   2          2.64          1.65         0.62 o                         
  -4   0   2       1025.70       1044.69         5.67 o                         
  -3   0   2        280.33        268.97         2.10 o                         
  -2   0   2       5319.62       5984.00        29.67 o                         
  -1   0   2       2288.47       2342.36         8.72 o                         
   1   0   2        155.80        150.10         1.79 o                         
   2   0   2         11.03         11.58         0.67 o                         
   3   0   2         17.84         20.73         0.96 o                         
   4   0   2         77.49         80.09         1.78 o                         
   5   0   2         33.61         33.17         1.26 o                         
   6   0   2         13.82         12.45         1.37 o                         
   7   0   2          7.49          5.14         1.94 o                         
   8   0   2          5.88          8.25         1.61 o                         
   9   0   2          1.36          0.92         1.31 o                         
  10   0   2          4.10          5.25         1.40 o                         
 -10   1   2          0.51          0.68         1.30 o                         
  -9   1   2          1.18          1.37         1.19 o                         
  -8   1   2          1.90          1.71         1.07 o                         
  -7   1   2         12.99         11.92         1.24 o                         
  -6   1   2         11.38         10.58         1.10 o                         
  -5   1   2          4.78          5.22         0.83 o                         
  -4   1   2          4.41          4.38         0.83 o                         
  -3   1   2        385.50        380.18         2.93 o                         
  -2   1   2        442.73        427.74         2.21 o                         
  -1   1   2       1467.23       1428.79         3.55 o                         
   0   1   2       1100.30       1023.09         2.81 o                         
   1   1   2       1500.66       1430.76         6.50 o                         
   2   1   2        113.99        109.74         1.39 o                         
   3   1   2        241.80        242.43         2.45 o                         
   4   1   2         70.18         66.98         1.51 o                         
   5   1   2         42.17         45.87         1.47 o                         
   6   1   2         19.08         18.31         1.16 o                         
   7   1   2          8.87         10.52         1.13 o                         
   8   1   2         48.50         50.20         2.17 o                         
   9   1   2         11.73         11.36         1.56 o                         
  10   1   2          2.24          3.63         1.40 o                         
 -10   2   2          0.94          1.53         1.21 o                         
  -9   2   2          0.23          0.17         1.00 o                         
  -8   2   2          1.88          2.11         0.98 o                         
  -7   2   2         15.95         15.02         1.32 o                         
  -6   2   2         23.70         24.63         1.51 o                         
  -5   2   2         13.20         14.00         1.13 o                         
  -4   2   2         20.52         18.64         0.91 o                         
  -3   2   2        337.71        343.26         2.68 o                         
  -2   2   2        228.74        236.77         1.36 o                         
  -1   2   2         20.43         23.86         0.53 o                         
   0   2   2        874.89        883.17         2.32 o                         
   1   2   2         13.25         14.12         0.30 o                         
   2   2   2        247.20        260.82         2.10 o                         
   3   2   2         54.11         56.95         1.23 o                         
   4   2   2        192.20        192.01         2.47 o                         
   5   2   2          4.41          2.51         0.86 o                         
   6   2   2         21.11         20.21         1.36 o                         
   7   2   2          3.47          2.81         1.06 o                         
   8   2   2          3.14          2.55         1.09 o                         
   9   2   2          4.74          5.76         1.54 o                         
  -9   3   2          1.92          1.48         0.92 o                         
  -8   3   2          1.04          0.32         0.88 o                         
  -7   3   2          3.52          3.21         0.90 o                         
  -6   3   2         50.71         53.81         1.48 o                         
  -5   3   2         40.42         39.94         0.85 o                         
  -4   3   2         80.19         78.14         1.05 o                         
  -3   3   2         43.91         41.99         0.58 o                         
  -2   3   2         14.15         14.16         0.55 o                         
  -1   3   2        117.94        128.88         0.93 o                         
   0   3   2         39.39         45.08         0.52 o                         
   1   3   2          7.94         10.78         0.38 o                         
   2   3   2         13.16         13.59         0.53 o                         
   3   3   2          8.47          7.26         0.51 o                         
   4   3   2          7.88          8.65         0.82 o                         
   5   3   2         14.78         14.83         1.14 o                         
   6   3   2         33.74         33.23         1.55 o                         
   7   3   2         13.03         14.26         1.36 o                         
   8   3   2          1.97          1.69         1.18 o                         
   9   3   2          3.49          2.46         1.19 o                         
  -8   4   2         12.14         14.31         1.25 o                         
  -7   4   2          0.94          0.85         0.74 o                         
  -6   4   2          4.72          5.03         0.49 o                         
  -5   4   2         44.88         42.52         0.91 o                         
  -4   4   2         11.10         11.81         0.63 o                         
  -3   4   2         36.72         37.62         0.87 o                         
  -2   4   2         14.35         14.84         0.75 o                         
  -1   4   2         12.71         11.60         0.47 o                         
   0   4   2         44.26         43.69         0.65 o                         
   1   4   2         87.66         83.21         0.82 o                         
   2   4   2         18.12         18.73         0.59 o                         
   3   4   2          9.21          8.78         0.55 o                         
   4   4   2          3.55          3.84         0.50 o                         
   5   4   2          1.36          0.90         0.48 o                         
   6   4   2          0.52          0.69         0.73 o                         
   7   4   2          6.97          5.35         1.02 o                         
   8   4   2          1.85          1.10         1.05 o                         
  -7   5   2          6.33          6.58         0.64 o                         
  -6   5   2          4.42          4.98         0.59 o                         
  -5   5   2          6.25          6.89         0.64 o                         
  -4   5   2          3.12          3.26         0.58 o                         
  -3   5   2          8.42          8.43         0.66 o                         
  -2   5   2         16.33         16.81         0.59 o                         
  -1   5   2         26.38         27.98         0.67 o                         
   0   5   2         34.49         37.53         0.78 o                         
   1   5   2         32.35         32.86         0.64 o                         
   2   5   2         37.82         38.90         0.78 o                         
   3   5   2          6.13          5.08         0.45 o                         
   4   5   2         20.21         18.73         0.61 o                         
   5   5   2          4.65          4.10         0.46 o                         
   6   5   2          3.57          4.76         0.73 o                         
  -4   6   2          2.81          2.43         0.65 o                         
  -3   6   2          7.26          7.84         0.54 o                         
  -2   6   2          4.31          4.21         0.51 o                         
  -1   6   2          3.58          4.63         0.59 o                         
   0   6   2          2.43          1.93         0.50 o                         
   1   6   2         13.99         13.46         0.61 o                         
   2   6   2          0.73          0.78         0.43 o                         
   3   6   2          2.87          3.06         0.41 o                         
   4   6   2          1.04          1.58         0.53 o                         
  -6  -5   3          0.90          0.53         1.18 o                         
  -5  -5   3         10.79          8.82         1.03 o                         
   4  -5   3         11.45         13.57         1.73 o                         
   5  -5   3          7.34          8.55         2.09 o                         
   6  -5   3          3.42          4.16         2.14 o                         
  -8  -4   3          3.57          3.52         1.83 o                         
  -7  -4   3          3.95          3.02         1.60 o                         
  -6  -4   3          9.25          7.37         1.57 o                         
  -5  -4   3         57.31         57.65         2.55 o                         
  -4  -4   3          1.74          1.72         0.84 o                         
   2  -4   3          9.77          9.54         0.79 o                         
   3  -4   3          2.09          1.71         1.14 o                         
   4  -4   3         12.40         12.32         1.93 o                         
   5  -4   3         11.95         12.36         1.37 o                         
   6  -4   3          8.98          9.95         1.55 o                         
   7  -4   3         10.59          9.54         1.41 o                         
  -9  -3   3          2.79          1.67         1.41 o                         
  -8  -3   3          1.31          0.94         1.29 o                         
  -7  -3   3          4.98          5.51         1.32 o                         
  -6  -3   3         40.46         40.56         2.82 o                         
  -5  -3   3         13.95         15.23         1.88 o                         
  -3  -3   3         53.83         52.70         1.89 o                         
   1  -3   3         78.21         76.81         1.72 o                         
   2  -3   3         57.18         65.16         2.39 o                         
   3  -3   3         21.85         20.12         1.92 o                         
   4  -3   3          9.56         11.82         1.95 o                         
   5  -3   3         62.09         56.65         4.32 o                         
   6  -3   3          6.87          5.86         0.68 o                         
   7  -3   3          9.59          7.89         0.92 o                         
   8  -3   3          0.06          0.23         0.84 o                         
 -10  -2   3          0.17         -0.59         1.17 o                         
  -9  -2   3          0.14         -1.11         1.11 o                         
  -8  -2   3          5.76          5.78         1.33 o                         
  -7  -2   3          4.81          5.69         1.11 o                         
  -6  -2   3        120.11        126.51         2.65 o                         
  -5  -2   3          6.02          6.84         0.79 o                         
  -4  -2   3         71.26         76.34         1.78 o                         
  -3  -2   3         76.25         81.52         2.03 o                         
  -2  -2   3         53.31         53.90         1.87 o                         
  -1  -2   3         78.99         85.31         1.50 o                         
   1  -2   3        103.99        110.24         1.11 o                         
   2  -2   3        134.07        137.65         3.78 o                         
   3  -2   3         70.04         74.89         2.10 o                         
   4  -2   3          5.50          6.32         1.23 o                         
   5  -2   3        111.07        108.20         5.53 o                         
   6  -2   3          1.26          1.71         1.21 o                         
   7  -2   3         25.07         25.40         1.56 o                         
   8  -2   3          9.23          8.58         1.31 o                         
   9  -2   3          1.55          0.65         1.08 o                         
 -10  -1   3          1.86          1.27         1.12 o                         
  -9  -1   3          5.22          3.35         1.00 o                         
  -8  -1   3          2.37          2.97         1.10 o                         
  -7  -1   3          8.70          7.81         1.12 o                         
  -6  -1   3         71.39         71.87         2.30 o                         
  -5  -1   3         14.21         13.73         1.17 o                         
  -4  -1   3        304.29        320.69         4.86 o                         
  -3  -1   3        155.18        161.18         2.32 o                         
  -2  -1   3       2136.61       2125.96        11.47 o                         
  -1  -1   3       1127.78       1089.92         8.38 o                         
   0  -1   3        317.51        257.49         2.06 o                         
   1  -1   3       1180.98       1119.69         5.55 o                         
   2  -1   3         28.97         26.76         0.98 o                         
   3  -1   3        309.77        295.29         6.66 o                         
   4  -1   3         94.48         90.68         2.66 o                         
   5  -1   3          7.74          7.81         1.18 o                         
   6  -1   3         92.35         87.64         2.75 o                         
   7  -1   3          3.63          6.01         1.52 o                         
   8  -1   3          6.25          5.84         1.59 o                         
   9  -1   3          5.29          4.58         1.20 o                         
 -10   0   3          1.75          1.86         1.20 o                         
  -9   0   3          0.22         -0.69         1.00 o                         
  -8   0   3          1.57          1.70         1.05 o                         
  -7   0   3          6.44          6.34         1.21 o                         
  -6   0   3        206.32        210.71         2.85 o                         
  -5   0   3        104.78        100.10         1.91 o                         
  -4   0   3        448.71        457.26         3.16 o                         
  -3   0   3        393.18        403.41         2.97 o                         
  -2   0   3         58.57         59.66         0.93 o                         
  -1   0   3        148.41        146.38         1.27 o                         
   0   0   3       2827.62       2976.23        11.74 o                         
   1   0   3       1240.75       1252.24         4.57 o                         
   2   0   3         99.18         99.20         1.62 o                         
   3   0   3        190.65        173.59         2.23 o                         
   4   0   3        185.09        182.25         2.61 o                         
   5   0   3         64.27         66.40         1.83 o                         
   6   0   3        136.52        133.49         2.77 o                         
   7   0   3         10.15         10.04         1.68 o                         
   8   0   3         38.72         33.42         2.32 o                         
   9   0   3          0.13          0.79         1.46 o                         
  10   0   3          0.82          0.76         1.20 o                         
 -10   1   3          1.86          1.51         1.26 o                         
  -9   1   3          5.23          4.36         1.55 o                         
  -8   1   3          2.36          1.88         1.01 o                         
  -7   1   3          8.69          9.15         1.18 o                         
  -6   1   3         71.38         73.56         1.97 o                         
  -5   1   3         14.21         15.40         1.09 o                         
  -4   1   3        304.22        312.42         2.71 o                         
  -3   1   3        155.09        155.82         1.77 o                         
  -2   1   3       2136.37       2194.47         6.48 o                         
  -1   1   3       1127.72       1094.74         5.90 o                         
   0   1   3        317.48        258.98         1.54 o                         
   1   1   3       1181.04       1131.74         5.00 o                         
   2   1   3         28.96         27.20         1.17 o                         
   3   1   3        309.80        305.54         2.84 o                         
   4   1   3         94.41         90.96         1.92 o                         
   5   1   3          7.72          9.80         0.94 o                         
   6   1   3         92.31         88.85         2.26 o                         
   7   1   3          3.61          4.26         1.16 o                         
   8   1   3          6.26          6.94         1.26 o                         
   9   1   3          5.30          4.03         1.40 o                         
 -10   2   3          0.17          0.15         1.26 o                         
  -9   2   3          0.14          0.09         1.04 o                         
  -8   2   3          5.76          6.21         1.24 o                         
  -7   2   3          4.80          4.94         1.45 o                         
  -6   2   3        120.04        125.96         2.47 o                         
  -5   2   3          6.01          5.58         0.86 o                         
  -4   2   3         71.34         74.37         1.59 o                         
  -3   2   3         76.21         77.58         1.61 o                         
  -2   2   3         53.31         54.38         1.00 o                         
  -1   2   3         78.99         86.16         0.78 o                         
   0   2   3          2.27          0.58         0.36 o                         
   1   2   3        103.88        106.63         1.21 o                         
   2   2   3        133.98        137.02         1.62 o                         
   3   2   3         70.00         73.34         1.43 o                         
   4   2   3          5.52          5.47         0.83 o                         
   5   2   3        111.10        112.48         2.57 o                         
   6   2   3          1.26          2.14         0.99 o                         
   7   2   3         25.06         25.30         1.55 o                         
   8   2   3          9.22         12.04         1.29 o                         
   9   2   3          1.55          1.61         1.19 o                         
  -9   3   3          2.79          2.64         0.98 o                         
  -8   3   3          1.31          0.71         0.86 o                         
  -7   3   3          4.99          4.60         0.91 o                         
  -6   3   3         40.47         42.47         1.47 o                         
  -5   3   3         13.94         12.91         0.77 o                         
  -4   3   3          4.09          3.23         0.50 o                         
  -3   3   3         53.78         51.85         0.94 o                         
  -2   3   3         62.62         69.83         0.98 o                         
  -1   3   3        210.39        215.16         1.30 o                         
   0   3   3         89.92        101.42         0.95 o                         
   1   3   3         78.14         78.97         0.85 o                         
   2   3   3         57.15         61.94         0.87 o                         
   3   3   3         21.86         22.41         0.91 o                         
   4   3   3          9.56         10.59         0.84 o                         
   5   3   3         62.09         59.79         1.82 o                         
   6   3   3          6.89          5.43         1.09 o                         
   7   3   3          9.61          7.24         1.10 o                         
   8   3   3          0.06         -0.26         1.01 o                         
  -8   4   3          3.57          3.65         0.84 o                         
  -7   4   3          3.95          4.83         0.82 o                         
  -6   4   3          9.26          8.59         0.76 o                         
  -5   4   3         57.29         59.05         1.15 o                         
  -4   4   3          1.73          1.81         0.48 o                         
  -3   4   3         27.88         28.38         0.91 o                         
  -2   4   3          2.99          3.20         0.42 o                         
  -1   4   3         42.58         41.42         0.63 o                         
   0   4   3         51.45         51.93         0.68 o                         
   1   4   3         21.27         18.37         0.47 o                         
   2   4   3          9.76         10.64         0.58 o                         
   3   4   3          2.09          2.03         0.48 o                         
   4   4   3         12.41         12.99         0.79 o                         
   5   4   3         11.94         11.41         0.90 o                         
   6   4   3          8.98          8.02         1.08 o                         
   7   4   3         10.60         11.19         1.25 o                         
  -7   5   3          1.92          2.24         0.63 o                         
  -6   5   3          0.90          0.67         0.69 o                         
  -5   5   3         10.80         10.43         0.79 o                         
  -4   5   3          3.24          3.42         0.72 o                         
  -3   5   3         16.79         17.09         0.90 o                         
  -2   5   3         17.95         18.25         0.51 o                         
  -1   5   3         18.20         19.62         0.63 o                         
   0   5   3         83.92         89.29         1.26 o                         
   1   5   3          5.86          5.57         0.42 o                         
   2   5   3         10.47         10.38         0.49 o                         
   3   5   3         11.45         12.00         0.64 o                         
   4   5   3         11.45         12.46         0.65 o                         
   5   5   3          7.33          7.18         0.76 o                         
   6   5   3          3.42          4.08         0.73 o                         
  -4   6   3          0.93          1.13         0.62 o                         
  -3   6   3          1.70          2.44         0.49 o                         
  -2   6   3          6.82          6.59         0.59 o                         
  -1   6   3         16.39         16.44         0.69 o                         
   0   6   3          2.78          3.00         0.52 o                         
   1   6   3          6.76          5.02         0.59 o                         
   2   6   3          0.46          0.41         0.42 o                         
   3   6   3          0.82          0.52         0.45 o                         
   4   6   3          0.95          0.48         0.45 o                         
  -7  -5   4          1.97          2.28         1.20 o                         
  -6  -5   4          8.34          8.21         1.06 o                         
   3  -5   4         24.70         22.29         1.20 o                         
   4  -5   4          0.76          1.49         0.86 o                         
   5  -5   4          4.03          4.71         0.87 o                         
   6  -5   4         10.54          9.64         1.08 o                         
  -8  -4   4          2.98          4.05         1.94 o                         
  -7  -4   4          6.86          7.52         2.01 o                         
  -6  -4   4          1.33          2.02         1.67 o                         
  -5  -4   4          0.18          0.46         1.13 o                         
  -4  -4   4         13.24         14.47         1.27 o                         
   2  -4   4          3.57          3.32         0.84 o                         
   3  -4   4          8.78          8.87         0.87 o                         
   4  -4   4         17.38         19.16         1.45 o                         
   5  -4   4         43.90         44.09         2.14 o                         
   6  -4   4          7.46          6.53         1.30 o                         
   7  -4   4          9.38         10.63         1.54 o                         
  -9  -3   4          1.15          1.97         1.42 o                         
  -8  -3   4          1.48          1.10         1.30 o                         
  -7  -3   4         22.31         21.61         1.32 o                         
  -6  -3   4          8.91          8.67         1.21 o                         
  -5  -3   4        104.28        108.51         2.71 o                         
  -3  -3   4         21.00         24.59         1.52 o                         
   1  -3   4         44.60         40.21         1.74 o                         
   2  -3   4         35.46         36.00         1.07 o                         
   3  -3   4          7.71          7.49         0.97 o                         
   4  -3   4         11.31         11.71         1.31 o                         
   5  -3   4         13.62         14.70         1.04 o                         
   6  -3   4         12.58         11.48         0.82 o                         
   7  -3   4          9.34          9.28         0.92 o                         
   8  -3   4          5.08          7.56         1.02 o                         
 -10  -2   4          0.90          1.33         1.24 o                         
  -9  -2   4          2.80          4.68         1.35 o                         
  -8  -2   4          3.36          6.18         1.35 o                         
  -7  -2   4         29.80         30.27         1.69 o                         
  -6  -2   4         12.01         13.98         1.20 o                         
  -5  -2   4         16.16         15.62         1.21 o                         
  -4  -2   4        301.10        285.30         4.94 o                         
  -3  -2   4         19.21         20.05         1.31 o                         
  -2  -2   4        110.53        125.43         1.86 o                         
  -1  -2   4        243.39        251.49         3.51 o                         
   0  -2   4        485.93        495.78         5.69 o                         
   1  -2   4        123.74        129.09         2.36 o                         
   2  -2   4        322.14        342.21         3.70 o                         
   3  -2   4         34.85         33.15         1.12 o                         
   4  -2   4         32.91         35.65         1.43 o                         
   5  -2   4          8.96          9.14         1.13 o                         
   6  -2   4         56.76         60.25         2.21 o                         
   7  -2   4          6.53          5.81         1.38 o                         
   8  -2   4          1.94          2.62         1.34 o                         
   9  -2   4          2.16          1.70         1.06 o                         
 -10  -1   4          0.20          0.40         1.27 o                         
  -9  -1   4          0.51          1.32         1.34 o                         
  -8  -1   4         22.16         24.70         1.96 o                         
  -7  -1   4         12.80         10.33         1.46 o                         
  -6  -1   4          2.50          1.98         1.01 o                         
  -5  -1   4         44.98         45.11         1.19 o                         
  -4  -1   4        408.29        412.32         2.81 o                         
  -3  -1   4        110.52        109.02         2.23 o                         
  -2  -1   4        747.66        730.19        12.75 o                         
  -1  -1   4        114.35        114.57         2.09 o                         
   0  -1   4        485.46        461.36         5.08 o                         
   1  -1   4         19.30         22.26         1.13 o                         
   2  -1   4         36.08         37.80         0.85 o                         
   3  -1   4         33.51         37.92         1.46 o                         
   4  -1   4          4.82          6.81         0.66 o                         
   5  -1   4        108.94        105.30         2.72 o                         
   6  -1   4         19.85         18.15         1.89 o                         
   7  -1   4         50.45         48.52         2.49 o                         
   8  -1   4          2.45          1.02         1.32 o                         
   9  -1   4          8.23          6.70         1.60 o                         
 -10   0   4          0.09          0.39         1.10 o                         
  -9   0   4          0.16         -0.01         1.02 o                         
  -8   0   4         29.57         30.14         1.80 o                         
  -7   0   4          1.45          0.71         0.78 o                         
  -6   0   4         91.47         93.33         2.00 o                         
  -5   0   4         30.79         32.52         1.11 o                         
  -4   0   4        150.19        164.34         1.91 o                         
  -3   0   4         82.25         74.41         1.24 o                         
  -2   0   4        100.20         94.15         1.50 o                         
  -1   0   4        487.65        476.05         2.38 o                         
   0   0   4         10.35         11.47         0.56 o                         
   1   0   4          9.39          7.78         0.64 o                         
   2   0   4         81.28         90.57         1.68 o                         
   3   0   4          6.04          5.90         0.72 o                         
   4   0   4         20.46         23.09         1.12 o                         
   5   0   4          1.45          1.14         0.71 o                         
   6   0   4         39.39         38.06         1.52 o                         
   7   0   4          0.02         -0.87         0.88 o                         
   8   0   4         53.80         50.47         2.77 o                         
   9   0   4          4.58          4.20         1.42 o                         
 -10   1   4          0.20         -0.18         1.38 o                         
  -9   1   4          0.51         -0.21         1.02 o                         
  -8   1   4         22.16         23.23         1.57 o                         
  -7   1   4         12.80         10.12         1.16 o                         
  -6   1   4          2.49          3.54         0.87 o                         
  -5   1   4         44.93         42.77         1.26 o                         
  -4   1   4        408.20        411.94         3.14 o                         
  -3   1   4        110.56        113.71         1.35 o                         
  -2   1   4        747.64        741.02         5.14 o                         
  -1   1   4        114.42        111.47         1.38 o                         
   0   1   4        485.57        449.49         3.80 o                         
   1   1   4         19.36         20.81         0.90 o                         
   2   1   4         36.02         35.05         1.10 o                         
   3   1   4         33.45         39.10         1.34 o                         
   4   1   4          4.81          6.44         0.83 o                         
   5   1   4        108.93        108.18         2.17 o                         
   6   1   4         19.85         18.20         1.37 o                         
   7   1   4         50.42         49.22         1.97 o                         
   8   1   4          2.45          3.19         1.18 o                         
   9   1   4          8.24          8.87         1.67 o                         
 -10   2   4          0.90          2.05         0.99 o                         
  -9   2   4          2.80          3.02         1.02 o                         
  -8   2   4          3.35          4.72         1.05 o                         
  -7   2   4         29.79         28.52         1.66 o                         
  -6   2   4         12.00         12.72         1.14 o                         
  -5   2   4         16.17         16.49         1.05 o                         
  -4   2   4        301.23        288.34         2.96 o                         
  -3   2   4         19.23         19.50         0.66 o                         
  -2   2   4        110.68        124.13         1.19 o                         
  -1   2   4        243.48        255.64         2.01 o                         
   0   2   4        485.80        500.76         2.71 o                         
   1   2   4        123.67        131.17         1.59 o                         
   2   2   4        322.14        344.85         3.02 o                         
   3   2   4         34.84         34.01         1.17 o                         
   4   2   4         32.92         34.88         1.38 o                         
   5   2   4          8.96          9.67         1.12 o                         
   6   2   4         56.73         58.42         1.97 o                         
   7   2   4          6.53          6.86         1.15 o                         
   8   2   4          1.94          1.73         1.14 o                         
   9   2   4          2.16          1.96         1.14 o                         
  -9   3   4          1.15          1.23         0.94 o                         
  -8   3   4          1.48          2.06         1.01 o                         
  -7   3   4         22.32         19.97         1.44 o                         
  -6   3   4          8.93          8.94         1.26 o                         
  -5   3   4        104.31        112.05         2.41 o                         
  -4   3   4         25.36         25.71         1.14 o                         
  -3   3   4         20.98         22.72         0.75 o                         
  -2   3   4         30.64         32.02         0.64 o                         
  -1   3   4         82.84         81.10         0.78 o                         
   0   3   4         53.24         57.15         0.90 o                         
   1   3   4         44.68         41.50         0.67 o                         
   2   3   4         35.46         34.52         0.77 o                         
   3   3   4          7.71          6.35         0.77 o                         
   4   3   4         11.33         10.96         1.03 o                         
   5   3   4         13.62         14.82         1.14 o                         
   6   3   4         12.58         11.57         1.10 o                         
   7   3   4          9.35          8.31         1.30 o                         
   8   3   4          5.09          5.61         1.25 o                         
  -8   4   4          2.98          4.06         0.73 o                         
  -7   4   4          6.86          7.41         1.06 o                         
  -6   4   4          1.33          1.18         0.85 o                         
  -5   4   4          0.18          0.04         0.74 o                         
  -4   4   4         13.24         15.09         0.85 o                         
  -3   4   4         36.04         35.19         0.79 o                         
  -2   4   4         14.67         13.41         0.44 o                         
  -1   4   4         16.39         14.17         0.44 o                         
   0   4   4         73.34         69.87         0.94 o                         
   1   4   4          9.21          7.77         0.41 o                         
   2   4   4          3.56          3.96         0.62 o                         
   3   4   4          8.79          9.19         0.77 o                         
   4   4   4         17.40         16.39         0.93 o                         
   5   4   4         43.90         42.67         1.50 o                         
   6   4   4          7.46          7.17         1.09 o                         
   7   4   4          9.38         11.21         1.34 o                         
  -7   5   4          1.97          2.51         0.91 o                         
  -6   5   4          8.33          7.35         0.94 o                         
  -5   5   4         17.73         18.44         1.04 o                         
  -4   5   4         11.64         10.55         0.82 o                         
  -3   5   4          5.81          6.37         0.54 o                         
  -2   5   4         18.81         17.84         0.53 o                         
  -1   5   4         28.83         31.11         0.76 o                         
   0   5   4         70.16         71.96         1.04 o                         
   1   5   4         18.38         19.18         0.61 o                         
   2   5   4          6.09          6.41         0.44 o                         
   3   5   4         24.70         23.29         1.04 o                         
   4   5   4          0.75          0.68         0.66 o                         
   5   5   4          4.03          3.67         0.76 o                         
   6   5   4         10.55         10.05         1.07 o                         
  -4   6   4          2.23          2.11         0.54 o                         
  -3   6   4          0.67          0.96         0.41 o                         
  -2   6   4          0.23          0.11         0.38 o                         
  -1   6   4         12.95         12.42         0.64 o                         
   0   6   4          1.18          0.80         0.58 o                         
   1   6   4         10.46         11.29         0.70 o                         
   2   6   4          3.38          3.09         0.54 o                         
   3   6   4          3.06          3.84         0.47 o                         
  -6  -5   5          0.55          0.43         0.96 o                         
   3  -5   5          0.30         -0.94         0.94 o                         
   4  -5   5         14.94         16.14         1.96 o                         
   5  -5   5          3.71          4.48         0.90 o                         
  -8  -4   5          0.37          1.49         1.96 o                         
  -7  -4   5          3.81          4.74         2.12 o                         
  -5  -4   5          3.39          2.71         1.45 o                         
  -4  -4   5          3.53          4.21         1.14 o                         
   2  -4   5          9.35          8.71         1.27 o                         
   3  -4   5         17.78         19.83         0.93 o                         
   4  -4   5         12.98         14.95         1.37 o                         
   5  -4   5         25.48         27.08         1.97 o                         
   6  -4   5         11.21          9.43         1.41 o                         
   7  -4   5          1.98          1.98         1.24 o                         
  -9  -3   5          1.48          1.90         1.13 o                         
  -8  -3   5          8.39          9.59         1.74 o                         
  -7  -3   5         22.50         23.56         3.38 o                         
  -6  -3   5          1.87          1.81         1.33 o                         
  -5  -3   5         78.99         81.34         2.64 o                         
  -4  -3   5          3.88          2.81         0.66 o                         
  -3  -3   5          2.91          1.69         0.57 o                         
   1  -3   5          5.17          5.29         1.08 o                         
   2  -3   5         14.78         15.30         0.70 o                         
   3  -3   5          5.39          6.48         0.92 o                         
   4  -3   5         45.24         40.18         1.97 o                         
   5  -3   5         12.72         10.47         0.97 o                         
   6  -3   5          1.89          1.48         0.94 o                         
   7  -3   5          3.98          4.36         1.11 o                         
   8  -3   5          2.04          1.91         0.84 o                         
 -10  -2   5          1.75          2.50         1.39 o                         
  -9  -2   5          6.66          6.65         1.41 o                         
  -8  -2   5          7.46          6.91         1.35 o                         
  -7  -2   5         25.22         26.08         1.67 o                         
  -6  -2   5        102.01         98.80         2.46 o                         
  -5  -2   5         43.74         42.33         2.51 o                         
  -4  -2   5          3.79          3.27         0.80 o                         
  -3  -2   5        441.45        440.65         4.43 o                         
  -2  -2   5         99.88        108.14         3.59 o                         
  -1  -2   5         41.49         45.61         2.03 o                         
   0  -2   5        527.57        507.77         6.74 o                         
   1  -2   5        175.71        163.76         4.71 o                         
   2  -2   5         15.74         19.26         1.14 o                         
   3  -2   5         52.94         52.81         0.98 o                         
   4  -2   5         13.33         14.28         1.38 o                         
   5  -2   5         45.86         45.74         1.92 o                         
   6  -2   5          0.42          0.09         0.94 o                         
   7  -2   5          6.19          5.23         1.17 o                         
   8  -2   5          0.59          0.72         1.16 o                         
   9  -2   5          2.26          2.69         1.32 o                         
 -10  -1   5          0.21          0.35         1.28 o                         
  -9  -1   5          1.39          0.16         1.11 o                         
  -8  -1   5         10.45         12.85         1.59 o                         
  -7  -1   5          6.04          7.72         1.43 o                         
  -6  -1   5         57.95         55.72         1.48 o                         
  -5  -1   5         49.81         50.99         1.05 o                         
  -4  -1   5        200.10        201.86         2.21 o                         
  -3  -1   5         76.36         70.57         2.95 o                         
  -2  -1   5         42.65         39.77         1.37 o                         
  -1  -1   5          8.57          8.15         0.62 o                         
   0  -1   5        148.90        146.43         1.86 o                         
   1  -1   5         77.78         74.71         1.97 o                         
   2  -1   5        508.54        531.34         4.44 o                         
   3  -1   5        133.47        135.91         1.97 o                         
   4  -1   5          1.80          1.27         0.50 o                         
   5  -1   5         85.67         79.05         1.59 o                         
   6  -1   5         55.15         53.93         1.76 o                         
   7  -1   5         34.68         32.86         1.66 o                         
   8  -1   5         19.00         18.30         1.48 o                         
   9  -1   5          0.96          2.34         1.13 o                         
 -10   0   5          0.72         -1.11         1.33 o                         
  -9   0   5          4.39          4.83         1.26 o                         
  -8   0   5         16.36         15.15         1.22 o                         
  -7   0   5         10.36         11.63         1.25 o                         
  -6   0   5         22.26         21.68         1.04 o                         
  -5   0   5         82.32         83.59         1.56 o                         
  -4   0   5        193.34        191.67         2.09 o                         
  -3   0   5          5.02          4.40         0.55 o                         
  -2   0   5         23.29         20.62         0.96 o                         
  -1   0   5        291.96        257.95         2.64 o                         
   0   0   5         35.26         27.12         0.74 o                         
   1   0   5        440.89        457.71         3.70 o                         
   2   0   5       1414.50       1486.65         7.54 o                         
   3   0   5         69.27         68.39         1.78 o                         
   4   0   5        151.82        150.25         2.30 o                         
   5   0   5         37.92         36.92         1.42 o                         
   6   0   5         76.91         77.20         2.02 o                         
   7   0   5         48.02         44.98         1.66 o                         
   8   0   5          9.72          8.97         1.41 o                         
   9   0   5          1.39          1.02         1.19 o                         
 -10   1   5          0.22         -0.17         0.90 o                         
  -9   1   5          1.39          0.08         0.88 o                         
  -8   1   5         10.44         11.84         1.14 o                         
  -7   1   5          6.03          4.77         0.98 o                         
  -6   1   5         57.97         57.54         1.55 o                         
  -5   1   5         49.80         51.60         1.37 o                         
  -4   1   5        200.06        203.03         2.43 o                         
  -3   1   5         76.35         68.61         1.31 o                         
  -2   1   5         42.58         40.59         1.04 o                         
  -1   1   5          8.59          7.87         0.57 o                         
   0   1   5        149.00        143.46         1.68 o                         
   1   1   5         77.78         78.40         1.46 o                         
   2   1   5        508.43        543.25         4.22 o                         
   3   1   5        133.38        138.19         2.92 o                         
   4   1   5          1.82          1.46         0.76 o                         
   5   1   5         85.59         80.89         1.97 o                         
   6   1   5         55.18         57.24         1.85 o                         
   7   1   5         34.71         33.32         1.65 o                         
   8   1   5         19.00         17.38         1.42 o                         
   9   1   5          0.96          1.48         1.07 o                         
 -10   2   5          1.75          2.82         1.16 o                         
  -9   2   5          6.66          6.77         1.16 o                         
  -8   2   5          7.45          5.71         1.08 o                         
  -7   2   5         25.21         24.37         1.48 o                         
  -6   2   5        102.08        100.54         2.46 o                         
  -5   2   5         43.78         40.80         1.49 o                         
  -4   2   5          3.78          3.31         0.62 o                         
  -3   2   5        441.45        451.53         2.97 o                         
  -2   2   5         99.88        107.63         1.26 o                         
  -1   2   5         41.47         43.61         1.02 o                         
   0   2   5        527.31        515.12         2.89 o                         
   1   2   5        175.82        168.77         1.99 o                         
   2   2   5         15.78         18.41         0.95 o                         
   3   2   5         52.93         53.34         1.78 o                         
   4   2   5         13.32         15.20         1.10 o                         
   5   2   5         45.87         49.16         1.79 o                         
   6   2   5          0.42          0.39         0.95 o                         
   7   2   5          6.19          5.26         1.11 o                         
   8   2   5          0.59          0.19         0.98 o                         
   9   2   5          2.25          2.82         1.19 o                         
  -9   3   5          1.48          0.91         1.07 o                         
  -8   3   5          8.40          8.42         1.26 o                         
  -7   3   5         22.50         22.89         1.63 o                         
  -6   3   5          1.87          2.22         1.01 o                         
  -5   3   5         78.99         80.30         1.67 o                         
  -4   3   5          3.89          2.93         0.73 o                         
  -3   3   5          2.90          2.51         0.45 o                         
  -2   3   5         25.82         29.38         0.55 o                         
  -1   3   5         14.76         18.38         0.61 o                         
   0   3   5         58.43         57.82         0.96 o                         
   1   3   5          5.18          5.52         0.61 o                         
   2   3   5         14.79         15.80         0.81 o                         
   3   3   5          5.41          7.22         0.81 o                         
   4   3   5         45.27         42.40         1.46 o                         
   5   3   5         12.75         13.07         1.22 o                         
   6   3   5          1.90          2.96         0.97 o                         
   7   3   5          3.98          4.89         1.21 o                         
   8   3   5          2.03          1.17         1.19 o                         
  -8   4   5          0.37          0.80         0.91 o                         
  -7   4   5          3.81          4.02         0.98 o                         
  -6   4   5          7.36          8.60         0.94 o                         
  -5   4   5          3.40          3.07         0.74 o                         
  -4   4   5          3.54          4.19         0.64 o                         
  -3   4   5          2.85          2.90         0.50 o                         
  -2   4   5         16.44         16.66         0.48 o                         
  -1   4   5         40.00         40.88         0.85 o                         
   0   4   5          5.94          5.90         0.51 o                         
   1   4   5          5.86          5.46         0.43 o                         
   2   4   5          9.37          8.81         0.60 o                         
   3   4   5         17.78         17.31         0.89 o                         
   4   4   5         12.96         13.47         0.96 o                         
   5   4   5         25.48         24.41         1.34 o                         
   6   4   5         11.22          8.67         1.17 o                         
   7   4   5          1.97          1.98         1.18 o                         
  -6   5   5          0.55          0.59         0.73 o                         
  -5   5   5          6.08          5.97         0.82 o                         
  -4   5   5         12.13         12.99         0.77 o                         
  -3   5   5         14.55         15.94         0.65 o                         
  -2   5   5         34.09         38.08         0.70 o                         
  -1   5   5         14.94         12.22         0.79 o                         
   0   5   5          8.68         10.24         0.62 o                         
   1   5   5          1.52          0.60         0.39 o                         
   2   5   5          0.84          0.99         0.61 o                         
   3   5   5          0.30          0.02         0.65 o                         
   4   5   5         14.94         13.41         0.98 o                         
   5   5   5          3.72          4.81         0.88 o                         
  -4   6   5          0.89          0.88         0.55 o                         
  -3   6   5         10.96         11.79         0.55 o                         
  -2   6   5          7.73          7.89         0.60 o                         
  -1   6   5         15.77         13.91         0.79 o                         
   0   6   5          2.30          2.35         0.60 o                         
   1   6   5          2.30          1.76         0.60 o                         
   2   6   5          4.51          4.13         0.59 o                         
   3   6   5          0.92          1.01         0.55 o                         
  -6  -5   6          4.78          4.99         1.50 o                         
   3  -5   6          2.32          2.58         1.24 o                         
   4  -5   6          4.70          5.85         1.79 o                         
   5  -5   6          0.89          0.75         0.92 o                         
  -8  -4   6          1.61          0.07         2.07 o                         
  -7  -4   6          3.26          3.09         2.26 o                         
  -6  -4   6          0.91         -0.32         1.60 o                         
  -5  -4   6          1.15          2.50         1.43 o                         
   2  -4   6         35.65         33.05         2.15 o                         
   3  -4   6        111.92        114.81         4.30 o                         
   4  -4   6         34.68         34.46         1.70 o                         
   5  -4   6          2.17          1.18         1.30 o                         
   6  -4   6          9.56         10.08         1.42 o                         
   7  -4   6          0.05          0.41         1.21 o                         
  -9  -3   6          0.08          0.41         1.47 o                         
  -8  -3   6          0.56          1.36         1.51 o                         
  -7  -3   6         24.98         26.48         2.06 o                         
  -6  -3   6          7.51          7.87         1.71 o                         
  -5  -3   6         11.01         10.52         1.11 o                         
  -4  -3   6         36.64         34.69         1.94 o                         
  -3  -3   6         37.20         38.06         2.16 o                         
  -2  -3   6         30.26         30.55         1.44 o                         
  -1  -3   6         73.70         70.98         2.49 o                         
   1  -3   6         52.86         51.87         2.59 o                         
   2  -3   6         28.08         24.72         0.91 o                         
   3  -3   6         30.30         29.31         1.49 o                         
   4  -3   6         47.76         50.08         2.23 o                         
   5  -3   6         30.37         31.31         2.18 o                         
   6  -3   6          6.58          6.48         1.18 o                         
   7  -3   6          8.42          7.78         1.18 o                         
   8  -3   6          0.90          0.35         1.01 o                         
 -10  -2   6          1.80          2.46         1.30 o                         
  -9  -2   6         14.00         11.87         1.80 o                         
  -8  -2   6          6.68          6.86         1.41 o                         
  -7  -2   6          4.32          3.39         0.70 o                         
  -6  -2   6        118.68        114.86         4.55 o                         
  -5  -2   6         31.12         31.63         1.65 o                         
  -4  -2   6         73.73         74.99         2.33 o                         
  -3  -2   6        125.86        138.38         2.81 o                         
  -2  -2   6        109.79        116.31         2.44 o                         
  -1  -2   6        150.82        147.86         3.85 o                         
   0  -2   6        188.67        171.43         1.55 o                         
   1  -2   6          1.09         -0.21         1.32 o                         
   2  -2   6         49.44         52.05         1.79 o                         
   3  -2   6          1.40          1.92         0.95 o                         
   4  -2   6          1.85          1.91         0.52 o                         
   5  -2   6         58.44         58.61         1.60 o                         
   6  -2   6         10.69         10.77         1.10 o                         
   7  -2   6          1.18         -0.09         0.84 o                         
   8  -2   6          2.05          2.02         0.96 o                         
 -10  -1   6          5.63          5.42         1.19 o                         
  -9  -1   6          0.55          1.37         1.00 o                         
  -8  -1   6         24.20         25.52         1.44 o                         
  -7  -1   6         20.91         20.47         0.99 o                         
  -6  -1   6         42.60         40.52         1.06 o                         
  -5  -1   6         52.46         50.59         1.05 o                         
  -4  -1   6         77.83         73.01         1.91 o                         
  -3  -1   6         52.59         59.86         1.60 o                         
  -2  -1   6        105.12        110.18         2.03 o                         
  -1  -1   6         21.86         21.59         0.64 o                         
   0  -1   6        311.72        306.10         3.78 o                         
   1  -1   6        186.29        198.48         2.66 o                         
   2  -1   6         47.01         47.93         4.01 o                         
   3  -1   6         12.61         14.23         0.85 o                         
   4  -1   6         52.09         49.03         1.21 o                         
   5  -1   6          2.69          2.80         0.66 o                         
   6  -1   6         22.72         24.00         1.19 o                         
   7  -1   6         13.48         13.09         1.27 o                         
   8  -1   6          1.81          1.74         1.12 o                         
   9  -1   6          3.63          2.93         1.24 o                         
 -10   0   6          0.00          1.34         1.06 o                         
  -9   0   6          1.20          1.27         0.98 o                         
  -8   0   6          0.42          1.05         0.86 o                         
  -7   0   6          0.38         -0.29         0.82 o                         
  -6   0   6         24.78         22.66         1.10 o                         
  -5   0   6          0.90          0.83         0.58 o                         
  -4   0   6        286.78        267.81         2.63 o                         
  -3   0   6        336.53        327.28         3.37 o                         
  -2   0   6        119.09        116.36         2.27 o                         
  -1   0   6        150.39        143.29         1.66 o                         
   0   0   6        732.78        688.89         3.63 o                         
   1   0   6         65.31         77.03         1.79 o                         
   2   0   6          5.32          5.83         0.78 o                         
   3   0   6          0.01         -0.37         0.71 o                         
   4   0   6         28.43         26.14         1.20 o                         
   5   0   6         21.55         22.42         1.29 o                         
   6   0   6        284.45        281.78         3.68 o                         
   7   0   6          1.61          1.16         0.88 o                         
   8   0   6          1.55          1.53         0.94 o                         
   9   0   6          1.65          1.31         1.20 o                         
 -10   1   6          5.63          6.09         1.18 o                         
  -9   1   6          0.55          0.79         0.94 o                         
  -8   1   6         24.20         27.06         1.42 o                         
  -7   1   6         20.91         21.84         1.34 o                         
  -6   1   6         42.57         42.82         1.65 o                         
  -5   1   6         52.44         55.74         1.49 o                         
  -4   1   6         77.81         74.19         1.49 o                         
  -3   1   6         52.59         58.98         1.26 o                         
  -2   1   6        105.14        106.97         2.25 o                         
  -1   1   6         21.87         23.21         0.82 o                         
   0   1   6        311.61        307.15         2.81 o                         
   1   1   6        186.15        199.47         2.92 o                         
   2   1   6         46.92         49.62         1.38 o                         
   3   1   6         12.64         15.58         1.22 o                         
   4   1   6         52.07         49.87         1.71 o                         
   5   1   6          2.69          2.96         0.98 o                         
   6   1   6         22.71         23.58         1.43 o                         
   7   1   6         13.48         14.20         1.33 o                         
   8   1   6          1.81          2.73         1.08 o                         
   9   1   6          3.64          3.32         1.21 o                         
 -10   2   6          1.80          2.37         1.13 o                         
  -9   2   6         14.00         10.74         1.43 o                         
  -8   2   6          6.68          4.56         1.09 o                         
  -7   2   6          4.32          3.20         0.99 o                         
  -6   2   6        118.70        120.10         2.35 o                         
  -5   2   6         31.13         32.70         1.23 o                         
  -4   2   6         73.66         73.94         1.51 o                         
  -3   2   6        125.84        137.15         1.82 o                         
  -2   2   6        109.69        117.50         1.87 o                         
  -1   2   6        150.75        149.94         1.89 o                         
   0   2   6        188.55        173.83         1.86 o                         
   1   2   6          1.10          0.17         0.57 o                         
   2   2   6         49.42         51.59         1.45 o                         
   3   2   6          1.39          1.26         0.83 o                         
   4   2   6          1.86          1.31         0.91 o                         
   5   2   6         58.39         60.86         2.00 o                         
   6   2   6         10.69         11.16         1.28 o                         
   7   2   6          1.17          1.56         1.01 o                         
   8   2   6          2.05          3.29         1.19 o                         
  -9   3   6          0.08          0.64         1.04 o                         
  -8   3   6          0.56          0.83         1.06 o                         
  -7   3   6         24.99         24.79         1.54 o                         
  -6   3   6          7.52          7.29         0.86 o                         
  -5   3   6         10.99         10.21         0.85 o                         
  -4   3   6         36.62         37.57         1.21 o                         
  -3   3   6         37.19         35.78         0.74 o                         
  -2   3   6         30.27         30.20         0.95 o                         
  -1   3   6         73.74         73.20         1.33 o                         
   0   3   6         19.44         16.31         0.71 o                         
   1   3   6         52.84         55.31         1.23 o                         
   2   3   6         28.13         27.35         1.12 o                         
   3   3   6         30.29         30.65         1.21 o                         
   4   3   6         47.75         47.33         1.59 o                         
   5   3   6         30.37         30.81         1.51 o                         
   6   3   6          6.59          6.99         1.16 o                         
   7   3   6          8.41          8.04         1.23 o                         
   8   3   6          0.90          1.44         1.06 o                         
  -8   4   6          1.61          2.37         0.84 o                         
  -7   4   6          3.26          3.73         0.87 o                         
  -6   4   6          0.91          0.05         0.92 o                         
  -5   4   6          1.15          0.93         0.61 o                         
  -4   4   6          7.99          7.22         0.62 o                         
  -3   4   6         12.46         12.71         0.53 o                         
  -2   4   6         12.54         10.47         0.53 o                         
  -1   4   6         33.06         30.75         1.00 o                         
   0   4   6          6.51          6.44         0.66 o                         
   1   4   6         14.46         14.64         0.56 o                         
   2   4   6         35.67         34.49         0.96 o                         
   3   4   6        111.92        108.06         1.61 o                         
   4   4   6         34.67         32.26         1.28 o                         
   5   4   6          2.18          1.06         0.92 o                         
   6   4   6          9.56         12.15         1.24 o                         
   7   4   6          0.05         -0.27         1.07 o                         
  -6   5   6          4.78          3.82         0.81 o                         
  -5   5   6          6.98          6.26         0.78 o                         
  -4   5   6          3.48          3.42         0.56 o                         
  -3   5   6          2.66          2.19         0.38 o                         
  -2   5   6         10.98         10.76         0.57 o                         
  -1   5   6         28.03         26.34         0.91 o                         
   0   5   6          0.55          0.84         0.53 o                         
   1   5   6          4.80          6.04         0.60 o                         
   2   5   6          2.28          1.47         0.57 o                         
   3   5   6          2.33          2.04         0.75 o                         
   4   5   6          4.70          4.04         0.79 o                         
   5   5   6          0.89          0.56         0.74 o                         
  -3   6   6          4.87          4.43         0.56 o                         
  -2   6   6          3.08          3.33         0.80 o                         
  -1   6   6          4.60          3.94         0.62 o                         
   0   6   6          6.03          7.70         0.69 o                         
   1   6   6          1.81          1.83         0.60 o                         
   2   6   6          6.03          7.75         0.76 o                         
  -6  -5   7          0.74          0.19         1.29 o                         
  -1  -5   7          5.83          6.09         0.89 o                         
   3  -5   7          3.01          2.28         1.38 o                         
   4  -5   7          2.62          2.39         1.84 o                         
   5  -5   7          2.03          2.02         1.09 o                         
  -8  -4   7          2.50          3.66         2.19 o                         
  -7  -4   7          5.20          6.37         2.22 o                         
  -6  -4   7          4.12          2.66         1.78 o                         
  -5  -4   7          6.29          7.07         1.76 o                         
  -4  -4   7          6.66          6.66         0.79 o                         
  -1  -4   7         33.49         32.28         1.91 o                         
   2  -4   7          2.64          3.04         1.50 o                         
   3  -4   7         31.69         30.02         2.78 o                         
   4  -4   7          0.61          0.70         0.92 o                         
   5  -4   7          0.06         -0.40         1.22 o                         
   6  -4   7          0.11          1.42         1.54 o                         
  -9  -3   7          2.30          1.58         1.51 o                         
  -8  -3   7          1.94          2.35         1.55 o                         
  -7  -3   7         20.96         21.05         2.47 o                         
  -6  -3   7         19.67         19.34         1.60 o                         
  -5  -3   7         22.58         22.81         1.16 o                         
  -4  -3   7          4.26          3.21         0.86 o                         
  -3  -3   7         10.27         10.77         1.20 o                         
  -2  -3   7          9.74         12.05         1.30 o                         
  -1  -3   7          1.79          1.09         1.11 o                         
   1  -3   7         89.29         85.05         3.61 o                         
   2  -3   7        119.07        125.15         4.63 o                         
   3  -3   7         80.82         77.11         2.27 o                         
   4  -3   7          1.47          1.12         1.17 o                         
   5  -3   7          4.47          3.34         1.50 o                         
   6  -3   7          7.03          8.07         0.82 o                         
   7  -3   7          0.98          1.11         0.77 o                         
  -9  -2   7          7.14          6.94         0.95 o                         
  -8  -2   7         15.44         15.54         0.97 o                         
  -7  -2   7          5.62          7.12         2.21 o                         
  -6  -2   7          9.59         10.74         1.42 o                         
  -5  -2   7         53.46         51.92         1.80 o                         
  -4  -2   7         56.02         53.52         2.18 o                         
  -3  -2   7          7.69          6.78         0.65 o                         
  -2  -2   7         34.39         35.83         2.23 o                         
  -1  -2   7         30.66         26.16         2.12 o                         
   0  -2   7         30.51         30.27         0.91 o                         
   1  -2   7         58.69         52.78         3.18 o                         
   2  -2   7         21.89         19.53         1.32 o                         
   3  -2   7          7.34          8.51         1.34 o                         
   4  -2   7         11.94         11.96         1.14 o                         
   5  -2   7         20.90         20.66         1.10 o                         
   6  -2   7          7.87          8.30         1.23 o                         
   7  -2   7          0.78          1.60         0.94 o                         
   8  -2   7          3.79          3.53         1.06 o                         
 -10  -1   7          9.47          9.33         1.29 o                         
  -9  -1   7          5.01          4.18         1.07 o                         
  -8  -1   7         10.91         11.99         0.96 o                         
  -7  -1   7         15.17         15.78         0.89 o                         
  -6  -1   7         24.02         23.43         0.91 o                         
  -5  -1   7          1.01          1.75         0.69 o                         
  -4  -1   7         35.44         36.21         1.49 o                         
  -3  -1   7          1.11          1.33         0.73 o                         
  -2  -1   7         45.56         49.56         1.37 o                         
  -1  -1   7         80.38         73.28         1.15 o                         
   0  -1   7          1.42         -0.04         0.62 o                         
   1  -1   7        118.07        125.08         2.02 o                         
   2  -1   7         79.96         85.03         2.72 o                         
   3  -1   7         18.13         19.84         1.04 o                         
   4  -1   7         97.17         92.46         1.82 o                         
   5  -1   7        174.26        172.34         3.17 o                         
   6  -1   7         68.85         70.04         1.77 o                         
   7  -1   7          3.27          2.78         1.08 o                         
   8  -1   7          4.32          2.69         1.03 o                         
 -10   0   7          0.75         -0.06         0.91 o                         
  -9   0   7          3.44          4.15         1.07 o                         
  -8   0   7         11.04         10.93         1.12 o                         
  -7   0   7          0.39          1.24         0.83 o                         
  -6   0   7        236.74        241.66         3.08 o                         
  -5   0   7         11.59         11.09         0.80 o                         
  -4   0   7          9.91         11.76         1.12 o                         
  -3   0   7         21.49         21.40         1.14 o                         
  -2   0   7        123.31        118.48         1.74 o                         
  -1   0   7        150.16        141.85         2.11 o                         
   0   0   7        497.34        544.20         3.41 o                         
   1   0   7        305.40        357.55         3.82 o                         
   2   0   7          0.02         -0.26         0.71 o                         
   3   0   7          0.80          0.78         0.78 o                         
   4   0   7         62.62         59.39         1.97 o                         
   5   0   7          1.74          1.00         0.94 o                         
   6   0   7          1.13          0.45         0.98 o                         
   7   0   7          3.20          4.19         0.99 o                         
   8   0   7          1.30          1.79         0.94 o                         
   9   0   7          0.73          1.04         1.16 o                         
 -10   1   7          9.47          8.47         1.29 o                         
  -9   1   7          5.01          5.51         1.25 o                         
  -8   1   7         10.91         11.13         1.22 o                         
  -7   1   7         15.17         16.92         1.23 o                         
  -6   1   7         24.02         25.70         1.36 o                         
  -5   1   7          1.01          2.67         0.70 o                         
  -4   1   7         35.45         35.88         1.17 o                         
  -3   1   7          1.11          1.17         0.71 o                         
  -2   1   7         45.61         50.89         1.34 o                         
  -1   1   7         80.36         74.99         1.33 o                         
   0   1   7          1.42          0.13         0.65 o                         
   1   1   7        118.02        121.78         1.89 o                         
   2   1   7         80.02         82.42         1.78 o                         
   3   1   7         18.10         18.65         1.26 o                         
   4   1   7         97.12         92.34         2.66 o                         
   5   1   7        174.31        176.02         3.23 o                         
   6   1   7         68.92         67.99         2.08 o                         
   7   1   7          3.26          3.07         1.01 o                         
   8   1   7          4.33          4.38         1.08 o                         
  -9   2   7          7.15          8.08         1.14 o                         
  -8   2   7         15.46         14.90         1.39 o                         
  -7   2   7          5.63          6.09         1.00 o                         
  -6   2   7          9.59         10.73         1.21 o                         
  -5   2   7         53.47         50.46         1.65 o                         
  -4   2   7         56.04         53.03         1.35 o                         
  -3   2   7          7.68          7.34         0.89 o                         
  -2   2   7         34.37         36.72         1.26 o                         
  -1   2   7         30.68         27.31         1.03 o                         
   0   2   7         30.57         30.28         0.99 o                         
   1   2   7         58.76         56.97         1.40 o                         
   2   2   7         21.93         21.60         1.07 o                         
   3   2   7          7.35          6.22         0.99 o                         
   4   2   7         11.94         13.29         1.23 o                         
   5   2   7         20.89         21.92         1.41 o                         
   6   2   7          7.87          9.31         1.20 o                         
   7   2   7          0.78          0.33         1.03 o                         
   8   2   7          3.78          3.42         1.21 o                         
  -9   3   7          2.30          1.65         1.22 o                         
  -8   3   7          1.94          2.23         1.11 o                         
  -7   3   7         20.97         19.63         1.09 o                         
  -6   3   7         19.68         17.26         0.97 o                         
  -5   3   7         22.59         22.66         1.14 o                         
  -4   3   7          4.25          3.29         0.77 o                         
  -3   3   7         10.29         10.21         0.52 o                         
  -2   3   7          9.74         10.72         0.74 o                         
  -1   3   7          1.80          2.72         0.66 o                         
   0   3   7          0.60         -0.53         0.53 o                         
   1   3   7         89.33         83.73         1.62 o                         
   2   3   7        119.11        129.28         2.26 o                         
   3   3   7         80.84         81.33         1.94 o                         
   4   3   7          1.47          1.08         0.90 o                         
   5   3   7          4.48          4.70         1.05 o                         
   6   3   7          7.04          8.49         1.27 o                         
   7   3   7          0.98          1.84         1.11 o                         
  -8   4   7          2.50          3.11         0.89 o                         
  -7   4   7          5.20          4.79         1.07 o                         
  -6   4   7          4.12          3.58         1.02 o                         
  -5   4   7          6.30          6.92         0.69 o                         
  -4   4   7          6.66          6.58         0.55 o                         
  -3   4   7          2.39          2.37         0.54 o                         
  -2   4   7         74.05         74.42         1.38 o                         
  -1   4   7         33.53         34.47         1.23 o                         
   0   4   7          6.58          7.51         0.76 o                         
   1   4   7         25.84         26.01         0.76 o                         
   2   4   7          2.64          2.52         0.64 o                         
   3   4   7         31.71         30.99         1.23 o                         
   4   4   7          0.61          0.04         0.82 o                         
   5   4   7          0.06          0.11         0.89 o                         
   6   4   7          0.11          0.21         1.03 o                         
  -6   5   7          0.74          0.98         0.67 o                         
  -5   5   7          3.45          4.70         0.63 o                         
  -4   5   7         12.37         12.82         0.60 o                         
  -3   5   7         15.97         15.81         0.64 o                         
  -2   5   7          3.02          3.75         0.49 o                         
  -1   5   7          5.82          5.95         0.70 o                         
   0   5   7          5.56          5.26         0.64 o                         
   1   5   7          1.30          1.01         0.51 o                         
   2   5   7          3.49          2.67         0.55 o                         
   3   5   7          3.01          2.34         0.71 o                         
   4   5   7          2.62          2.95         0.78 o                         
   5   5   7          2.02          2.67         0.79 o                         
  -3   6   7          1.08          0.65         0.57 o                         
  -2   6   7          6.98          7.77         0.69 o                         
  -1   6   7          3.01          3.99         0.68 o                         
   0   6   7          5.64          6.05         0.65 o                         
   1   6   7          7.03          7.73         0.84 o                         
  -1  -5   8          5.07          4.43         1.12 o                         
   3  -5   8          0.97          1.78         1.56 o                         
   4  -5   8          1.32         -0.48         1.57 o                         
  -7  -4   8          5.38          5.62         1.13 o                         
  -6  -4   8          1.21          0.80         0.87 o                         
  -5  -4   8          8.49          8.96         1.14 o                         
  -4  -4   8         32.45         31.47         1.81 o                         
  -2  -4   8          6.94          4.94         1.07 o                         
  -1  -4   8          7.54          9.82         1.63 o                         
   2  -4   8         36.12         39.81         2.89 o                         
   3  -4   8          1.60          1.06         1.66 o                         
   4  -4   8          1.28          1.59         1.14 o                         
   5  -4   8          9.24         10.56         1.55 o                         
   6  -4   8          0.76          0.85         1.41 o                         
  -9  -3   8          0.80         -1.12         1.39 o                         
  -8  -3   8          2.40          1.55         1.47 o                         
  -7  -3   8          3.51          3.88         1.44 o                         
  -6  -3   8         22.68         20.87         1.45 o                         
  -5  -3   8         18.65         17.93         1.67 o                         
  -4  -3   8          0.22          0.21         0.88 o                         
  -3  -3   8          2.58          2.51         1.15 o                         
  -2  -3   8          9.74          9.78         1.52 o                         
  -1  -3   8         28.85         28.26         1.04 o                         
   1  -3   8         65.61         71.58         3.63 o                         
   2  -3   8         44.90         45.39         3.30 o                         
   3  -3   8         11.66         10.73         1.21 o                         
   4  -3   8          1.58          1.49         1.14 o                         
   5  -3   8         11.72         11.75         1.81 o                         
   6  -3   8          3.47          3.72         1.59 o                         
   7  -3   8          0.10         -0.59         0.65 o                         
  -9  -2   8          1.16          1.05         1.19 o                         
  -8  -2   8          9.92          8.90         1.78 o                         
  -7  -2   8          1.19          0.40         1.50 o                         
  -6  -2   8         18.62         16.23         1.70 o                         
  -5  -2   8         27.95         26.59         1.13 o                         
  -4  -2   8         35.56         34.13         1.89 o                         
  -3  -2   8          2.67          2.05         0.64 o                         
  -2  -2   8         34.45         33.72         2.53 o                         
  -1  -2   8          9.13          8.52         0.63 o                         
   0  -2   8         61.23         61.53         1.68 o                         
   1  -2   8        166.24        164.14         5.21 o                         
   2  -2   8          4.64          3.45         1.06 o                         
   3  -2   8         56.97         54.12         2.37 o                         
   4  -2   8         67.90         71.51         3.04 o                         
   5  -2   8         25.45         25.85         1.12 o                         
   6  -2   8         14.70         15.01         1.21 o                         
   7  -2   8          2.71          2.34         1.06 o                         
   8  -2   8          3.41          3.95         1.09 o                         
 -10  -1   8          5.64          5.75         1.20 o                         
  -9  -1   8         12.56         13.36         1.28 o                         
  -8  -1   8          6.38          6.14         0.85 o                         
  -7  -1   8          0.91          0.88         0.60 o                         
  -6  -1   8         51.53         47.47         1.84 o                         
  -5  -1   8         25.51         26.30         1.52 o                         
  -4  -1   8          4.10          4.04         0.93 o                         
  -3  -1   8         52.25         47.05         1.71 o                         
  -2  -1   8         14.26         15.33         1.00 o                         
  -1  -1   8        116.15        121.18         1.59 o                         
   0  -1   8        163.76        164.97         2.99 o                         
   1  -1   8         17.88         18.31         1.05 o                         
   2  -1   8        123.52        120.47         3.42 o                         
   3  -1   8         43.27         41.55         2.24 o                         
   4  -1   8         78.39         77.50         1.95 o                         
   5  -1   8         22.55         26.20         1.22 o                         
   6  -1   8         13.29         14.72         1.09 o                         
   7  -1   8          3.34          3.46         0.87 o                         
   8  -1   8          3.10          4.17         1.19 o                         
 -10   0   8          2.44          2.29         1.08 o                         
  -9   0   8          1.21          0.27         1.04 o                         
  -8   0   8          0.83          1.69         0.82 o                         
  -7   0   8         30.89         32.45         1.35 o                         
  -6   0   8         78.18         77.79         1.80 o                         
  -5   0   8         26.44         29.29         1.44 o                         
  -4   0   8          4.81          3.87         0.90 o                         
  -3   0   8        141.97        145.42         2.57 o                         
  -2   0   8         44.00         39.86         1.07 o                         
  -1   0   8        159.34        157.39         2.18 o                         
   0   0   8         80.18         86.17         1.59 o                         
   1   0   8         11.23          7.94         1.01 o                         
   2   0   8         72.28         83.91         1.97 o                         
   3   0   8         45.39         47.11         1.70 o                         
   4   0   8         21.68         18.62         1.36 o                         
   5   0   8         50.10         51.75         1.77 o                         
   6   0   8         15.13         17.36         1.33 o                         
   7   0   8          4.20          3.94         1.00 o                         
   8   0   8          0.51          0.35         0.91 o                         
 -10   1   8          5.64          3.18         1.19 o                         
  -9   1   8         12.56         12.73         1.38 o                         
  -8   1   8          6.37          5.96         1.12 o                         
  -7   1   8          0.91          0.74         0.95 o                         
  -6   1   8         51.51         53.48         1.88 o                         
  -5   1   8         25.52         26.07         1.15 o                         
  -4   1   8          4.10          4.00         0.79 o                         
  -3   1   8         52.24         50.37         1.81 o                         
  -2   1   8         14.27         14.41         0.84 o                         
  -1   1   8        116.03        122.03         2.00 o                         
   0   1   8        163.63        165.07         2.17 o                         
   1   1   8         17.85         17.79         0.99 o                         
   2   1   8        123.51        117.85         2.50 o                         
   3   1   8         43.29         42.35         1.54 o                         
   4   1   8         78.38         82.37         2.36 o                         
   5   1   8         22.56         25.02         1.61 o                         
   6   1   8         13.28         15.06         1.33 o                         
   7   1   8          3.35          2.94         1.01 o                         
   8   1   8          3.11          2.63         1.12 o                         
  -9   2   8          1.16          0.39         1.24 o                         
  -8   2   8          9.92          9.35         1.25 o                         
  -7   2   8          1.20          0.42         1.10 o                         
  -6   2   8         18.60         18.00         1.25 o                         
  -5   2   8         27.93         29.31         1.19 o                         
  -4   2   8         35.52         33.74         1.27 o                         
  -3   2   8          2.67          2.67         0.93 o                         
  -2   2   8         34.45         32.83         1.34 o                         
  -1   2   8          9.11          9.01         0.80 o                         
   0   2   8         61.26         62.12         1.40 o                         
   1   2   8        166.23        159.33         2.27 o                         
   2   2   8          4.63          5.08         0.88 o                         
   3   2   8         56.92         57.62         1.73 o                         
   4   2   8         67.85         69.84         2.43 o                         
   5   2   8         25.44         26.16         1.48 o                         
   6   2   8         14.70         13.60         1.27 o                         
   7   2   8          2.71          2.65         1.20 o                         
   8   2   8          3.41          3.29         1.26 o                         
  -9   3   8          0.80          0.85         1.29 o                         
  -8   3   8          2.40          0.98         0.88 o                         
  -7   3   8          3.51          2.20         0.75 o                         
  -6   3   8         22.66         21.17         1.35 o                         
  -5   3   8         18.65         17.71         1.12 o                         
  -4   3   8          0.22          0.21         0.40 o                         
  -3   3   8          2.58          3.32         0.43 o                         
  -2   3   8          9.74         10.20         0.92 o                         
  -1   3   8         28.81         28.19         1.15 o                         
   0   3   8        125.97        114.21         1.69 o                         
   1   3   8         65.59         71.06         1.60 o                         
   2   3   8         44.86         46.98         1.50 o                         
   3   3   8         11.65         10.31         1.09 o                         
   4   3   8          1.58          1.59         0.88 o                         
   5   3   8         11.72         12.06         1.14 o                         
   6   3   8          3.47          3.13         1.13 o                         
   7   3   8          0.10         -1.06         1.06 o                         
  -7   4   8          5.38          4.05         1.54 o                         
  -6   4   8          1.21          0.85         1.15 o                         
  -5   4   8          8.49          9.66         0.66 o                         
  -4   4   8         32.47         31.88         1.07 o                         
  -3   4   8          7.05          7.23         0.64 o                         
  -2   4   8          6.93          5.34         0.58 o                         
  -1   4   8          7.54          8.64         0.91 o                         
   0   4   8          5.90          5.15         0.77 o                         
   1   4   8         40.81         39.28         1.17 o                         
   2   4   8         36.10         35.92         1.31 o                         
   3   4   8          1.59         -0.22         0.74 o                         
   4   4   8          1.29          1.45         0.84 o                         
   5   4   8          9.23          7.85         1.03 o                         
   6   4   8          0.76          0.75         1.09 o                         
  -6   5   8          3.08          4.13         0.69 o                         
  -5   5   8          2.76          3.79         0.80 o                         
  -4   5   8          2.03          1.84         0.59 o                         
  -3   5   8          3.17          1.60         0.64 o                         
  -2   5   8          5.41          5.05         0.71 o                         
  -1   5   8          5.08          5.25         0.75 o                         
   0   5   8          2.64          3.70         0.62 o                         
   1   5   8          3.84          2.92         0.52 o                         
   2   5   8          7.11          7.12         0.65 o                         
   3   5   8          0.97          0.24         0.69 o                         
   4   5   8          1.32          1.03         0.77 o                         
  -1   6   8          2.04          2.41         0.67 o                         
   0   6   8          2.42          2.84         0.61 o                         
  -1  -5   9          6.20          4.50         1.30 o                         
   3  -5   9          1.46          0.32         1.58 o                         
  -7  -4   9          6.21          5.81         1.25 o                         
  -6  -4   9          2.08          2.22         1.07 o                         
  -5  -4   9          0.52          0.40         0.98 o                         
  -3  -4   9         10.20          9.70         1.26 o                         
  -2  -4   9          1.57          2.83         1.35 o                         
  -1  -4   9          3.03          3.68         1.51 o                         
   1  -4   9          5.14          2.84         1.72 o                         
   2  -4   9          2.19          1.30         1.61 o                         
   3  -4   9         15.22         14.52         2.76 o                         
   4  -4   9          0.50          0.32         0.93 o                         
   5  -4   9          0.14         -0.85         1.16 o                         
  -8  -3   9         13.67         12.45         1.59 o                         
  -7  -3   9         10.19          9.36         1.70 o                         
  -6  -3   9          3.58          3.04         1.03 o                         
  -5  -3   9          5.89          4.12         1.34 o                         
  -4  -3   9          0.46          0.63         0.99 o                         
  -3  -3   9         37.05         33.31         1.28 o                         
  -2  -3   9          8.91          8.14         1.64 o                         
  -1  -3   9         38.71         40.04         1.48 o                         
   0  -3   9        140.13        130.98         4.90 o                         
   1  -3   9         78.59         74.85         2.12 o                         
   2  -3   9         32.05         30.62         3.08 o                         
   3  -3   9         20.77         18.88         1.55 o                         
   4  -3   9          0.38          1.91         1.29 o                         
   5  -3   9          3.45          4.36         1.65 o                         
   6  -3   9          0.03          0.23         1.69 o                         
  -9  -2   9          1.47          0.96         1.66 o                         
  -8  -2   9          1.16         -0.35         1.79 o                         
  -7  -2   9          3.89          4.02         1.26 o                         
  -6  -2   9         11.17         11.93         0.91 o                         
  -5  -2   9          3.24          3.23         1.10 o                         
  -4  -2   9          9.42          9.50         0.91 o                         
  -3  -2   9          3.57          2.58         0.76 o                         
  -2  -2   9          2.15          1.13         0.53 o                         
  -1  -2   9          2.64          1.92         0.56 o                         
   0  -2   9        100.10         95.31         1.93 o                         
   1  -2   9         35.01         33.09         1.83 o                         
   2  -2   9         89.81         86.67         2.79 o                         
   3  -2   9         59.51         59.52         2.66 o                         
   4  -2   9         14.58         12.90         1.09 o                         
   5  -2   9          7.74          5.83         0.74 o                         
   6  -2   9          0.61         -0.10         0.83 o                         
   7  -2   9          1.96          1.73         1.03 o                         
  -9  -1   9          0.92          0.25         0.98 o                         
  -8  -1   9          3.27          2.91         0.94 o                         
  -7  -1   9         19.38         18.27         1.52 o                         
  -6  -1   9          4.97          4.05         0.98 o                         
  -5  -1   9         22.13         21.15         1.18 o                         
  -4  -1   9          3.79          4.61         0.99 o                         
  -3  -1   9         38.71         40.63         1.74 o                         
  -2  -1   9         77.03         72.23         1.89 o                         
  -1  -1   9          5.07          5.55         0.61 o                         
   0  -1   9         21.96         22.20         1.09 o                         
   1  -1   9         43.51         46.91         1.54 o                         
   2  -1   9         81.69         84.12         2.50 o                         
   3  -1   9         76.89         73.11         5.70 o                         
   4  -1   9         66.85         64.02         2.57 o                         
   5  -1   9         17.17         16.56         1.08 o                         
   6  -1   9          5.46          8.12         1.00 o                         
   7  -1   9          0.25          0.45         0.89 o                         
   8  -1   9          0.12          0.02         1.13 o                         
 -10   0   9         20.62         21.33         1.49 o                         
  -9   0   9         11.19         12.22         1.29 o                         
  -8   0   9         14.71         14.13         1.10 o                         
  -7   0   9         10.14         13.49         1.08 o                         
  -6   0   9         16.63         14.91         1.29 o                         
  -5   0   9         18.46         19.92         1.31 o                         
  -4   0   9         23.44         24.37         1.35 o                         
  -3   0   9          1.19          1.24         0.78 o                         
  -2   0   9        109.81        119.91         1.82 o                         
  -1   0   9        134.50        133.06         2.18 o                         
   0   0   9          7.08          6.83         0.76 o                         
   1   0   9         20.66         18.47         1.11 o                         
   2   0   9         10.72         14.10         1.26 o                         
   3   0   9          0.01          0.74         1.12 o                         
   4   0   9          7.50          6.01         1.21 o                         
   5   0   9          0.92          0.82         0.89 o                         
   6   0   9         33.54         33.29         1.76 o                         
   7   0   9         10.45         10.41         1.18 o                         
   8   0   9          0.67          0.26         0.93 o                         
  -9   1   9          0.92          0.18         0.96 o                         
  -8   1   9          3.27          3.64         1.05 o                         
  -7   1   9         19.37         18.23         1.25 o                         
  -6   1   9          4.97          4.22         0.91 o                         
  -5   1   9         22.14         22.45         1.31 o                         
  -4   1   9          3.79          4.07         0.97 o                         
  -3   1   9         38.67         42.05         1.80 o                         
  -2   1   9         77.04         70.53         1.53 o                         
  -1   1   9          5.07          3.92         0.75 o                         
   0   1   9         21.96         21.59         1.02 o                         
   1   1   9         43.53         46.92         1.56 o                         
   2   1   9         81.69         86.16         2.11 o                         
   3   1   9         76.89         73.41         2.20 o                         
   4   1   9         66.94         63.82         2.20 o                         
   5   1   9         17.20         15.96         1.27 o                         
   6   1   9          5.45          6.82         1.22 o                         
   7   1   9          0.25          1.99         1.04 o                         
   8   1   9          0.12          0.44         1.03 o                         
  -9   2   9          1.47          1.26         1.23 o                         
  -8   2   9          1.16          2.18         1.11 o                         
  -7   2   9          3.89          3.42         1.06 o                         
  -6   2   9         11.18         11.47         1.12 o                         
  -5   2   9          3.23          3.83         0.86 o                         
  -4   2   9          9.41          9.78         1.23 o                         
  -3   2   9          3.57          3.69         0.94 o                         
  -2   2   9          2.15          1.40         0.83 o                         
  -1   2   9          2.64          1.48         0.75 o                         
   0   2   9        100.18         98.20         1.77 o                         
   1   2   9         35.02         31.87         1.27 o                         
   2   2   9         89.77         88.56         2.10 o                         
   3   2   9         59.51         61.63         1.92 o                         
   4   2   9         14.58         15.29         1.54 o                         
   5   2   9          7.75          8.02         1.20 o                         
   6   2   9          0.61          0.52         1.04 o                         
   7   2   9          1.96          2.87         1.11 o                         
  -8   3   9         13.67         13.69         1.46 o                         
  -7   3   9         10.19         10.64         1.34 o                         
  -6   3   9          3.57          3.71         0.99 o                         
  -5   3   9          5.89          5.49         0.88 o                         
  -4   3   9          0.46         -0.48         0.91 o                         
  -3   3   9         37.05         37.14         1.07 o                         
  -2   3   9          8.92          7.13         1.06 o                         
  -1   3   9         38.69         41.07         1.39 o                         
   0   3   9        140.16        139.77         2.28 o                         
   1   3   9         78.60         78.59         1.87 o                         
   2   3   9         32.06         32.18         1.62 o                         
   3   3   9         20.80         19.67         1.25 o                         
   4   3   9          0.38          1.62         0.97 o                         
   5   3   9          3.46          3.43         1.02 o                         
   6   3   9          0.03         -0.76         0.99 o                         
  -7   4   9          6.22          4.99         1.31 o                         
  -6   4   9          2.08          1.18         0.69 o                         
  -5   4   9          0.52         -0.38         0.76 o                         
  -4   4   9         10.85         11.08         0.67 o                         
  -3   4   9         10.21          9.32         0.74 o                         
  -2   4   9          1.58          1.73         0.70 o                         
  -1   4   9          3.02          3.06         0.72 o                         
   0   4   9         12.24         12.47         0.90 o                         
   1   4   9          5.16          3.69         0.82 o                         
   2   4   9          2.20          2.45         0.91 o                         
   3   4   9         15.21         14.86         1.05 o                         
   4   4   9          0.50          0.82         0.91 o                         
   5   4   9          0.14         -0.51         0.91 o                         
  -5   5   9          9.71          9.61         0.83 o                         
  -4   5   9          6.19          4.95         0.83 o                         
  -3   5   9          0.56          0.42         0.54 o                         
  -2   5   9          2.04          2.02         0.78 o                         
  -1   5   9          6.20          6.14         0.92 o                         
   0   5   9          0.16         -0.27         0.66 o                         
   1   5   9         11.75         13.84         0.74 o                         
   2   5   9          1.01          1.46         0.49 o                         
   3   5   9          1.47          1.42         0.61 o                         
  -4  -5  10          4.13          4.96         1.08 o                         
  -2  -5  10          1.15          1.83         0.97 o                         
  -1  -5  10          3.06          3.45         1.50 o                         
   3  -5  10          0.01          0.32         1.58 o                         
  -7  -4  10          4.68          3.79         1.30 o                         
  -6  -4  10          7.59          8.22         1.01 o                         
  -5  -4  10         13.57         12.37         1.89 o                         
  -3  -4  10          0.10         -0.63         1.22 o                         
  -2  -4  10         13.92         12.70         1.91 o                         
  -1  -4  10          7.03          4.70         1.82 o                         
   1  -4  10         10.18          9.69         2.18 o                         
   2  -4  10          4.78          4.61         2.18 o                         
   3  -4  10          9.64          9.81         2.38 o                         
   4  -4  10          4.37          4.68         1.12 o                         
   5  -4  10          1.52          0.94         1.18 o                         
  -8  -3  10          3.03          2.92         1.50 o                         
  -7  -3  10          1.94          0.46         1.17 o                         
  -6  -3  10          2.67          1.29         1.13 o                         
  -5  -3  10          4.75          3.99         1.35 o                         
  -4  -3  10          3.01          3.61         1.63 o                         
  -3  -3  10          3.94          5.29         1.67 o                         
  -2  -3  10         12.32         13.10         2.17 o                         
  -1  -3  10         97.60        106.39         3.23 o                         
   0  -3  10         34.47         30.10         1.59 o                         
   1  -3  10         45.03         38.98         1.73 o                         
   2  -3  10          0.60          0.98         1.70 o                         
   3  -3  10          9.80         10.56         1.46 o                         
   4  -3  10          4.06          4.28         1.49 o                         
   5  -3  10          1.24          0.75         1.59 o                         
   6  -3  10          1.21          1.18         1.68 o                         
  -9  -2  10          0.00          0.47         1.81 o                         
  -8  -2  10          1.30          0.81         1.21 o                         
  -7  -2  10          0.18         -0.05         0.67 o                         
  -6  -2  10          4.44          3.24         0.95 o                         
  -5  -2  10          2.18          2.93         1.37 o                         
  -4  -2  10         19.10         18.79         1.27 o                         
  -3  -2  10         17.03         14.38         1.37 o                         
  -2  -2  10         12.14          8.42         1.31 o                         
  -1  -2  10        194.84        197.00         3.92 o                         
   0  -2  10         21.74         21.05         1.08 o                         
   1  -2  10         31.03         30.02         1.46 o                         
   2  -2  10         78.17         88.42         2.43 o                         
   3  -2  10         34.48         34.84         2.26 o                         
   4  -2  10         21.54         21.07         2.17 o                         
   5  -2  10          1.54          0.56         0.73 o                         
   6  -2  10          4.68          4.48         1.37 o                         
   7  -2  10          5.27          5.73         1.08 o                         
  -9  -1  10          0.69         -0.35         1.12 o                         
  -8  -1  10          3.26          2.64         1.06 o                         
  -7  -1  10          1.55          0.89         0.92 o                         
  -6  -1  10          5.07          5.56         1.09 o                         
  -5  -1  10          2.11          3.40         1.15 o                         
  -4  -1  10          0.84          0.56         0.97 o                         
  -3  -1  10          0.36         -0.15         0.70 o                         
  -2  -1  10        101.73        104.62         2.14 o                         
  -1  -1  10         16.82         15.16         0.78 o                         
   0  -1  10          6.06          5.66         0.81 o                         
   1  -1  10         24.25         25.18         1.32 o                         
   2  -1  10        108.51        104.67         2.42 o                         
   3  -1  10         23.80         26.08         2.29 o                         
   4  -1  10          3.30          2.05         1.41 o                         
   5  -1  10          3.27          4.39         0.88 o                         
   6  -1  10          2.66          1.94         0.91 o                         
   7  -1  10          1.52          0.94         0.89 o                         
  -9   0  10          0.80         -0.12         0.86 o                         
  -8   0  10          2.93          2.45         0.84 o                         
  -7   0  10         22.55         20.09         1.64 o                         
  -6   0  10         44.69         45.66         1.83 o                         
  -5   0  10          4.80          6.26         1.13 o                         
  -4   0  10         30.04         29.76         1.53 o                         
  -3   0  10         18.54         18.66         1.31 o                         
  -2   0  10         18.07         17.02         0.82 o                         
  -1   0  10          7.96          7.21         0.78 o                         
   0   0  10         30.39         27.18         1.21 o                         
   1   0  10         11.93         12.49         1.18 o                         
   2   0  10          3.94          5.51         1.13 o                         
   3   0  10          0.22          0.21         1.16 o                         
   4   0  10          1.15          0.40         0.92 o                         
   5   0  10         11.13         12.26         1.17 o                         
   6   0  10          9.00          9.91         1.26 o                         
   7   0  10          2.28          1.52         1.06 o                         
  -9   1  10          0.69          0.92         0.94 o                         
  -8   1  10          3.25          2.89         1.04 o                         
  -7   1  10          1.55          1.01         0.86 o                         
  -6   1  10          5.07          7.47         1.06 o                         
  -5   1  10          2.11          1.16         0.94 o                         
  -4   1  10          0.84          0.74         0.98 o                         
  -3   1  10          0.35          1.31         1.00 o                         
  -2   1  10        101.66        105.97         1.91 o                         
  -1   1  10         16.79         15.32         0.92 o                         
   0   1  10          6.07          5.58         0.88 o                         
   1   1  10         24.29         25.30         1.34 o                         
   2   1  10        108.55        107.88         2.38 o                         
   3   1  10         23.80         26.76         1.77 o                         
   4   1  10          3.30          1.90         1.19 o                         
   5   1  10          3.26          4.86         1.07 o                         
   6   1  10          2.65          1.85         1.10 o                         
   7   1  10          1.52          2.25         1.10 o                         
  -9   2  10          0.00         -0.08         1.00 o                         
  -8   2  10          1.30          2.76         1.11 o                         
  -7   2  10          0.18          0.12         0.96 o                         
  -6   2  10          4.43          4.58         0.99 o                         
  -5   2  10          2.17          1.31         0.96 o                         
  -4   2  10         19.13         19.96         1.47 o                         
  -3   2  10         17.06         16.25         1.13 o                         
  -2   2  10         12.16         11.54         0.99 o                         
  -1   2  10        194.85        198.12         2.75 o                         
   0   2  10         21.73         22.01         1.17 o                         
   1   2  10         31.01         31.78         1.44 o                         
   2   2  10         78.11         94.04         2.26 o                         
   3   2  10         34.49         33.62         1.68 o                         
   4   2  10         21.55         21.20         1.70 o                         
   5   2  10          1.53          1.95         1.02 o                         
   6   2  10          4.68          4.64         1.10 o                         
   7   2  10          5.27          7.13         1.25 o                         
  -8   3  10          3.03          3.24         1.26 o                         
  -7   3  10          1.94          1.97         1.06 o                         
  -6   3  10          2.67          2.45         0.97 o                         
  -5   3  10          4.75          3.93         0.93 o                         
  -4   3  10          3.01          3.41         1.02 o                         
  -3   3  10          3.94          5.62         1.07 o                         
  -2   3  10         12.34         12.45         1.22 o                         
  -1   3  10         97.60        107.51         2.24 o                         
   0   3  10         34.48         31.41         1.23 o                         
   1   3  10         45.03         42.21         1.54 o                         
   2   3  10          0.60          1.29         1.04 o                         
   3   3  10          9.80          8.49         1.15 o                         
   4   3  10          4.05          4.27         1.18 o                         
   5   3  10          1.24          1.05         1.00 o                         
   6   3  10          1.21          2.17         1.12 o                         
  -7   4  10          4.69          5.24         1.24 o                         
  -6   4  10          7.59          9.33         1.17 o                         
  -5   4  10         13.57         12.75         0.96 o                         
  -4   4  10          0.59          0.15         0.92 o                         
  -3   4  10          0.09          0.10         0.61 o                         
  -2   4  10         13.92         13.70         0.90 o                         
  -1   4  10          7.04          5.96         0.83 o                         
   0   4  10          8.08          7.03         0.81 o                         
   1   4  10         10.19          9.87         1.01 o                         
   2   4  10          4.77          4.13         1.01 o                         
   3   4  10          9.64          9.87         1.07 o                         
   4   4  10          4.37          5.33         0.98 o                         
   5   4  10          1.52          0.62         1.06 o                         
  -5   5  10          0.44          1.25         0.77 o                         
  -4   5  10          4.13          4.50         0.84 o                         
  -3   5  10          5.77          6.73         0.64 o                         
  -2   5  10          1.15          2.42         0.82 o                         
  -1   5  10          3.05          3.17         0.79 o                         
   0   5  10          3.28          2.69         0.76 o                         
   1   5  10          2.51          2.57         0.78 o                         
   2   5  10          0.33         -0.16         0.71 o                         
   3   5  10          0.01         -0.13         0.53 o                         
  -2  -5  11          2.32          1.88         1.22 o                         
  -1  -5  11          3.85          4.41         1.79 o                         
  -6  -4  11          0.21          0.25         0.98 o                         
  -5  -4  11          0.09         -0.04         1.71 o                         
  -4  -4  11          2.84          2.70         1.47 o                         
  -3  -4  11          0.08          1.04         1.49 o                         
  -2  -4  11          2.16          0.99         1.82 o                         
  -1  -4  11         10.38          9.94         2.30 o                         
   1  -4  11          2.00          2.21         1.89 o                         
   2  -4  11          1.65          2.26         1.19 o                         
   3  -4  11          0.54          0.29         1.87 o                         
   4  -4  11          2.44          2.05         2.08 o                         
  -8  -3  11          0.72          0.07         1.14 o                         
  -7  -3  11          2.93          2.36         1.24 o                         
  -6  -3  11          1.91          1.87         0.75 o                         
  -5  -3  11          4.66          6.97         1.57 o                         
  -4  -3  11         17.23         16.48         1.05 o                         
  -3  -3  11         13.97         14.12         2.22 o                         
  -2  -3  11         12.37         11.42         2.23 o                         
  -1  -3  11         40.05         38.06         1.87 o                         
   0  -3  11          5.20          5.40         1.27 o                         
   1  -3  11         26.10         26.36         2.40 o                         
   2  -3  11          0.27          0.43         1.10 o                         
   3  -3  11          1.76          2.72         1.32 o                         
   4  -3  11          0.87          1.02         1.48 o                         
   5  -3  11         11.34         11.84         2.00 o                         
  -8  -2  11          0.22          2.42         1.26 o                         
  -7  -2  11          1.14          0.10         0.86 o                         
  -6  -2  11          9.32         10.58         1.16 o                         
  -5  -2  11          1.47          0.34         0.90 o                         
  -4  -2  11          4.04          3.66         1.02 o                         
  -3  -2  11         29.31         29.04         1.94 o                         
  -2  -2  11          2.68          2.67         0.55 o                         
  -1  -2  11         38.00         35.75         2.39 o                         
   0  -2  11        160.47        170.88         6.45 o                         
   1  -2  11        113.54        108.69         3.49 o                         
   2  -2  11         16.56         18.15         1.51 o                         
   3  -2  11         17.31         16.13         1.92 o                         
   4  -2  11          2.74          3.24         1.65 o                         
   5  -2  11          2.13          2.70         0.90 o                         
   6  -2  11          4.33          4.91         0.79 o                         
  -9  -1  11          0.79          0.26         1.00 o                         
  -8  -1  11          5.60          4.88         1.13 o                         
  -7  -1  11          2.51          2.57         1.03 o                         
  -6  -1  11         17.47         19.52         1.50 o                         
  -5  -1  11         11.04         11.53         1.49 o                         
  -4  -1  11         26.86         25.35         1.71 o                         
  -3  -1  11          9.60         10.45         1.06 o                         
  -2  -1  11         36.44         32.07         2.30 o                         
  -1  -1  11         74.56         77.08         1.52 o                         
   0  -1  11         23.83         24.23         1.23 o                         
   1  -1  11         53.56         50.68         1.78 o                         
   2  -1  11          7.77          8.83         1.20 o                         
   3  -1  11         11.65          9.30         1.54 o                         
   4  -1  11         28.36         24.61         2.37 o                         
   5  -1  11          6.57          7.07         1.17 o                         
   6  -1  11          4.47          3.01         0.94 o                         
   7  -1  11          5.87          6.24         1.24 o                         
  -9   0  11          0.41          0.46         1.10 o                         
  -8   0  11          0.03          0.60         1.21 o                         
  -7   0  11          1.02         -0.43         1.06 o                         
  -6   0  11          5.43          6.07         1.16 o                         
  -5   0  11         16.90         15.93         1.61 o                         
  -4   0  11          3.68          4.69         1.17 o                         
  -3   0  11          1.22          1.22         1.00 o                         
  -2   0  11         56.18         54.31         1.42 o                         
  -1   0  11         17.08         15.27         0.98 o                         
   0   0  11         16.37         20.87         1.11 o                         
   1   0  11          2.42          2.08         0.81 o                         
   2   0  11         25.46         20.39         1.81 o                         
   3   0  11          0.84          0.13         1.25 o                         
   4   0  11          2.72          2.65         1.22 o                         
   5   0  11          4.41          5.38         1.12 o                         
   6   0  11          0.10          0.16         1.02 o                         
   7   0  11          0.00         -0.62         1.01 o                         
  -9   1  11          0.79          1.00         1.01 o                         
  -8   1  11          5.60          5.72         1.24 o                         
  -7   1  11          2.51          1.22         1.13 o                         
  -6   1  11         17.48         19.06         1.56 o                         
  -5   1  11         11.03         12.97         1.32 o                         
  -4   1  11         26.84         25.21         1.48 o                         
  -3   1  11          9.59          9.64         1.07 o                         
  -2   1  11         36.43         33.23         1.40 o                         
  -1   1  11         74.55         80.29         1.69 o                         
   0   1  11         23.84         23.34         1.42 o                         
   1   1  11         53.54         51.97         1.82 o                         
   2   1  11          7.78          7.84         1.29 o                         
   3   1  11         11.67         10.50         1.40 o                         
   4   1  11         28.36         26.58         1.95 o                         
   5   1  11          6.56          6.11         1.40 o                         
   6   1  11          4.47          2.40         1.08 o                         
   7   1  11          5.87          5.16         1.17 o                         
  -8   2  11          0.22          0.83         1.05 o                         
  -7   2  11          1.14          0.76         1.04 o                         
  -6   2  11          9.32          8.99         1.25 o                         
  -5   2  11          1.47          1.33         1.07 o                         
  -4   2  11          4.03          3.93         1.30 o                         
  -3   2  11         29.29         32.21         1.47 o                         
  -2   2  11          2.68          2.58         0.94 o                         
  -1   2  11         38.04         38.38         1.48 o                         
   0   2  11        160.40        177.43         2.70 o                         
   1   2  11        113.51        113.50         3.30 o                         
   2   2  11         16.56         17.81         1.35 o                         
   3   2  11         17.31         17.47         1.32 o                         
   4   2  11          2.75          2.53         1.07 o                         
   5   2  11          2.13          3.30         1.32 o                         
   6   2  11          4.34          5.58         1.26 o                         
  -8   3  11          0.72          0.15         1.03 o                         
  -7   3  11          2.93          2.83         1.17 o                         
  -6   3  11          1.91          1.92         1.01 o                         
  -5   3  11          4.66          5.75         1.11 o                         
  -4   3  11         17.23         18.00         1.32 o                         
  -3   3  11         13.96         12.67         1.25 o                         
  -2   3  11         12.36          9.93         1.17 o                         
  -1   3  11         40.04         35.36         1.61 o                         
   0   3  11          5.21          4.80         0.77 o                         
   1   3  11         26.13         26.97         1.36 o                         
   2   3  11          0.27         -0.23         1.05 o                         
   3   3  11          1.76          1.89         1.07 o                         
   4   3  11          0.87          0.52         1.04 o                         
   5   3  11         11.34         11.64         1.28 o                         
  -6   4  11          0.21          0.53         1.00 o                         
  -5   4  11          0.09         -0.06         0.61 o                         
  -4   4  11          2.84          3.28         0.98 o                         
  -3   4  11          0.07         -0.26         0.65 o                         
  -2   4  11          2.16          1.51         0.99 o                         
  -1   4  11         10.36          9.15         0.97 o                         
   0   4  11          3.38          2.92         0.75 o                         
   1   4  11          2.00          1.76         0.97 o                         
   2   4  11          1.65          2.25         1.03 o                         
   3   4  11          0.54          0.15         0.93 o                         
   4   4  11          2.44          2.55         1.11 o                         
  -4   5  11          1.09          1.44         0.77 o                         
  -3   5  11          1.07          1.01         0.58 o                         
  -2   5  11          2.32          3.35         0.86 o                         
  -1   5  11          3.85          4.08         0.84 o                         
   0   5  11          5.65          5.81         0.85 o                         
   1   5  11          1.22          1.73         0.92 o                         
  -2  -5  12          0.03         -0.81         1.36 o                         
  -1  -5  12          1.72          1.81         1.68 o                         
   0  -5  12          0.75          3.10         1.93 o                         
  -6  -4  12          0.71          0.79         1.69 o                         
  -4  -4  12          0.07          0.34         1.63 o                         
  -3  -4  12          0.34         -1.66         1.66 o                         
  -2  -4  12          1.83          1.91         1.19 o                         
  -1  -4  12         19.80         20.60         2.95 o                         
   0  -4  12         21.77         18.46         2.92 o                         
   1  -4  12          1.37          3.90         2.39 o                         
   2  -4  12          1.72          2.59         1.11 o                         
   3  -4  12          2.43          4.25         2.18 o                         
  -7  -3  12          1.81          1.86         1.23 o                         
  -6  -3  12          4.41          1.97         1.45 o                         
  -5  -3  12          8.72          9.34         1.59 o                         
  -4  -3  12         10.09          8.87         1.20 o                         
  -3  -3  12          4.40          4.29         2.00 o                         
  -2  -3  12         12.98         13.50         1.48 o                         
  -1  -3  12          8.38          8.62         1.37 o                         
   0  -3  12         12.83         11.39         1.10 o                         
   1  -3  12         12.54         11.33         1.38 o                         
   2  -3  12          5.96          4.52         1.41 o                         
   3  -3  12          1.01          0.55         1.49 o                         
   4  -3  12          1.77          0.29         1.45 o                         
   5  -3  12          2.91          3.79         1.72 o                         
  -8  -2  12          3.48          3.24         0.83 o                         
  -7  -2  12          0.92          1.25         0.89 o                         
  -6  -2  12          2.19          2.17         0.99 o                         
  -5  -2  12          4.73          5.24         1.26 o                         
  -4  -2  12          5.42          4.75         1.17 o                         
  -3  -2  12         67.07         64.89         1.89 o                         
  -2  -2  12         47.76         47.71         1.30 o                         
  -1  -2  12         16.85         18.78         1.26 o                         
   0  -2  12         46.78         39.90         1.37 o                         
   1  -2  12          1.68          1.10         0.99 o                         
   2  -2  12         11.28         11.78         1.47 o                         
   3  -2  12          1.35          1.09         1.27 o                         
   4  -2  12          2.34          2.89         1.80 o                         
   5  -2  12          1.20          1.59         0.94 o                         
   6  -2  12          0.08          0.47         0.76 o                         
  -8  -1  12          0.27         -0.27         1.09 o                         
  -7  -1  12          2.74          1.80         0.99 o                         
  -6  -1  12          0.77          0.51         0.87 o                         
  -5  -1  12          5.92          7.02         1.37 o                         
  -4  -1  12         28.29         32.96         2.03 o                         
  -3  -1  12         14.21         12.54         1.07 o                         
  -2  -1  12         22.40         24.35         1.37 o                         
  -1  -1  12         12.14          9.09         0.81 o                         
   0  -1  12         59.98         62.32         1.84 o                         
   1  -1  12         20.36         19.85         1.42 o                         
   2  -1  12         18.36         15.94         1.39 o                         
   3  -1  12          4.75          5.23         1.49 o                         
   4  -1  12          4.45          5.20         1.53 o                         
   5  -1  12          0.30         -0.15         1.65 o                         
   6  -1  12          2.69          2.11         1.16 o                         
  -9   0  12          0.14         -0.30         1.21 o                         
  -8   0  12          1.69          1.88         1.19 o                         
  -7   0  12          1.18          0.47         1.04 o                         
  -6   0  12          1.07          0.48         1.11 o                         
  -5   0  12         18.79         18.01         1.56 o                         
  -4   0  12         41.75         42.63         1.91 o                         
  -3   0  12         15.42         16.50         1.17 o                         
  -2   0  12          4.48          3.85         0.79 o                         
  -1   0  12         28.29         23.91         1.21 o                         
   0   0  12          0.16         -0.11         0.95 o                         
   1   0  12          0.00          0.45         0.85 o                         
   2   0  12          2.03          1.48         1.10 o                         
   3   0  12         18.55         17.04         1.88 o                         
   4   0  12          0.11         -0.25         1.12 o                         
   5   0  12          0.80          0.54         1.35 o                         
   6   0  12          1.82          4.30         1.15 o                         
  -8   1  12          0.27          0.75         1.19 o                         
  -7   1  12          2.74          1.19         0.98 o                         
  -6   1  12          0.77         -1.15         1.15 o                         
  -5   1  12          5.92          6.10         1.18 o                         
  -4   1  12         28.28         32.49         1.99 o                         
  -3   1  12         14.20         15.73         1.23 o                         
  -2   1  12         22.42         24.48         1.33 o                         
  -1   1  12         12.16         11.45         1.01 o                         
   0   1  12         60.03         65.23         1.96 o                         
   1   1  12         20.38         22.23         1.45 o                         
   2   1  12         18.36         16.51         1.41 o                         
   3   1  12          4.75          3.70         1.15 o                         
   4   1  12          4.45          4.47         1.42 o                         
   5   1  12          0.30          0.96         1.19 o                         
   6   1  12          2.70          2.71         1.09 o                         
  -8   2  12          3.48          3.49         1.18 o                         
  -7   2  12          0.92          1.09         1.09 o                         
  -6   2  12          2.19          2.55         1.08 o                         
  -5   2  12          4.74          5.40         1.28 o                         
  -4   2  12          5.43          7.22         1.19 o                         
  -3   2  12         67.08         68.32         2.15 o                         
  -2   2  12         47.74         53.34         2.08 o                         
  -1   2  12         16.84         19.36         1.26 o                         
   0   2  12         46.78         42.31         1.61 o                         
   1   2  12          1.69          2.79         1.11 o                         
   2   2  12         11.30         11.54         1.29 o                         
   3   2  12          1.34          0.17         1.01 o                         
   4   2  12          2.35          2.32         1.36 o                         
   5   2  12          1.20          0.78         1.15 o                         
   6   2  12          0.08          1.03         1.17 o                         
  -7   3  12          1.81          2.72         1.10 o                         
  -6   3  12          4.41          5.09         1.15 o                         
  -5   3  12          8.71          8.93         1.31 o                         
  -4   3  12         10.09          8.75         1.27 o                         
  -3   3  12          4.41          4.36         1.06 o                         
  -2   3  12         12.99         13.06         1.24 o                         
  -1   3  12          8.40          8.06         1.08 o                         
   0   3  12         12.82         11.09         1.13 o                         
   1   3  12         12.53         14.01         1.25 o                         
   2   3  12          5.96          5.67         1.15 o                         
   3   3  12          1.01          1.72         1.10 o                         
   4   3  12          1.77          1.18         1.26 o                         
   5   3  12          2.91          5.54         1.18 o                         
  -6   4  12          0.72          0.39         1.09 o                         
  -5   4  12          0.46          0.90         0.97 o                         
  -4   4  12          0.07          0.82         1.02 o                         
  -3   4  12          0.34         -0.40         0.66 o                         
  -2   4  12          1.83          2.27         1.01 o                         
  -1   4  12         19.81         20.30         1.15 o                         
   0   4  12         21.78         22.97         1.08 o                         
   1   4  12          1.37          0.96         0.96 o                         
   2   4  12          1.72          1.45         1.07 o                         
   3   4  12          2.43          1.78         1.00 o                         
  -2   5  12          0.03          0.54         0.77 o                         
  -1   5  12          1.72          1.85         0.79 o                         
   0   5  12          0.76          1.44         1.00 o                         
  -5  -4  13          0.43          0.23         1.56 o                         
  -4  -4  13          1.47          1.45         1.78 o                         
  -3  -4  13          9.37         10.56         1.28 o                         
  -2  -4  13         11.23         12.75         1.16 o                         
  -1  -4  13          2.76          4.38         2.34 o                         
   0  -4  13          0.57         -0.18         1.96 o                         
   1  -4  13          5.74          3.93         2.07 o                         
   2  -4  13          3.24          3.56         1.08 o                         
  -7  -3  13          0.66          0.18         0.65 o                         
  -6  -3  13          2.41          2.03         1.26 o                         
  -5  -3  13          0.59          2.88         2.42 o                         
  -4  -3  13          2.48          2.44         0.73 o                         
  -3  -3  13          3.00          1.14         2.09 o                         
  -2  -3  13          7.07          8.55         1.51 o                         
  -1  -3  13         37.15         40.40         5.07 o                         
   0  -3  13          8.14          6.71         1.13 o                         
   1  -3  13         19.37         18.73         1.27 o                         
   2  -3  13          5.77          8.08         1.73 o                         
   3  -3  13          4.04          5.70         1.84 o                         
   4  -3  13          6.96          5.94         1.63 o                         
  -7  -2  13          2.30          2.92         1.07 o                         
  -6  -2  13          5.22          5.96         1.86 o                         
  -5  -2  13          5.91          4.73         1.24 o                         
  -4  -2  13         10.89          9.23         1.60 o                         
  -3  -2  13          8.59          8.26         1.05 o                         
  -2  -2  13         21.81         19.73         1.24 o                         
  -1  -2  13         11.59         14.70         0.99 o                         
   0  -2  13         11.17         10.58         1.00 o                         
   1  -2  13          2.92          2.65         0.98 o                         
   2  -2  13          3.22          1.70         1.57 o                         
   3  -2  13          2.91          3.12         1.28 o                         
   4  -2  13          0.09         -0.84         1.17 o                         
   5  -2  13          1.21          0.76         0.98 o                         
  -8  -1  13          0.79          2.05         1.17 o                         
  -7  -1  13          2.31          2.18         1.26 o                         
  -6  -1  13          3.86          3.34         1.17 o                         
  -5  -1  13         17.41         17.51         1.80 o                         
  -4  -1  13         29.29         30.18         2.08 o                         
  -3  -1  13         33.84         33.17         1.16 o                         
  -2  -1  13          0.80          0.54         0.90 o                         
  -1  -1  13         30.43         33.64         1.49 o                         
   0  -1  13          3.87          2.29         0.99 o                         
   1  -1  13         12.90         15.44         1.43 o                         
   2  -1  13         14.92         13.96         1.38 o                         
   3  -1  13          5.53          3.14         1.41 o                         
   4  -1  13          0.60         -0.09         1.44 o                         
   5  -1  13          3.21          4.53         1.70 o                         
  -8   0  13          0.08          0.65         1.21 o                         
  -7   0  13          0.15         -0.25         1.24 o                         
  -6   0  13          1.79          1.22         1.27 o                         
  -5   0  13          0.34          0.49         1.56 o                         
  -4   0  13         14.68         18.11         1.60 o                         
  -3   0  13          7.10          7.03         0.97 o                         
  -2   0  13          0.21          0.80         0.73 o                         
  -1   0  13          3.16          1.09         0.83 o                         
   0   0  13         64.57         74.78         2.26 o                         
   1   0  13         21.20         17.38         1.34 o                         
   2   0  13          0.47         -0.10         0.92 o                         
   3   0  13          0.01          0.65         1.28 o                         
   4   0  13         10.63         15.48         1.98 o                         
   5   0  13          1.23         -0.63         1.34 o                         
   6   0  13         11.30          9.64         1.47 o                         
  -8   1  13          0.79          1.23         1.31 o                         
  -7   1  13          2.31          1.95         1.13 o                         
  -6   1  13          3.86          4.78         1.31 o                         
  -5   1  13         17.40         18.93         1.48 o                         
  -4   1  13         29.28         28.47         1.68 o                         
  -3   1  13         33.85         33.82         1.59 o                         
  -2   1  13          0.80          0.59         0.91 o                         
  -1   1  13         30.43         33.52         1.39 o                         
   0   1  13          3.86          3.15         1.00 o                         
   1   1  13         12.89         15.88         1.39 o                         
   2   1  13         14.91         14.13         1.31 o                         
   3   1  13          5.54          4.09         1.19 o                         
   4   1  13          0.60         -0.08         1.35 o                         
   5   1  13          3.21          3.77         1.56 o                         
  -7   2  13          2.30          1.28         1.19 o                         
  -6   2  13          5.21          6.05         1.32 o                         
  -5   2  13          5.91          6.92         1.39 o                         
  -4   2  13         10.88         10.40         1.24 o                         
  -3   2  13          8.59          8.88         1.27 o                         
  -2   2  13         21.81         19.84         1.32 o                         
  -1   2  13         11.57         15.61         1.26 o                         
   0   2  13         11.17         10.77         1.17 o                         
   1   2  13          2.92          3.56         1.12 o                         
   2   2  13          3.22          1.96         1.11 o                         
   3   2  13          2.91          2.96         1.13 o                         
   4   2  13          0.09         -0.13         1.27 o                         
   5   2  13          1.21          1.85         1.48 o                         
  -7   3  13          0.66          1.30         1.19 o                         
  -6   3  13          2.41          3.12         1.19 o                         
  -5   3  13          0.59          0.04         0.95 o                         
  -4   3  13          2.48          1.17         1.12 o                         
  -3   3  13          2.99          2.53         1.02 o                         
  -2   3  13          7.07          7.05         1.16 o                         
  -1   3  13         37.17         36.24         1.67 o                         
   0   3  13          8.14          8.65         1.14 o                         
   1   3  13         19.35         20.50         1.46 o                         
   2   3  13          5.77          7.71         1.30 o                         
   3   3  13          4.03          5.24         1.25 o                         
   4   3  13          6.95          7.81         1.50 o                         
  -5   4  13          0.42          0.80         0.99 o                         
  -4   4  13          1.47          1.52         1.04 o                         
  -3   4  13          9.36         10.65         1.02 o                         
  -2   4  13         11.22         12.63         1.23 o                         
  -1   4  13          2.77          3.58         0.89 o                         
   0   4  13          0.58          0.15         0.65 o                         
   1   4  13          5.74          4.07         1.12 o                         
   2   4  13          3.23          4.86         1.21 o                         
  -3  -4  14         12.64         15.28         1.52 o                         
  -2  -4  14          7.83          8.36         1.17 o                         
  -1  -4  14          1.64          2.71         2.52 o                         
   0  -4  14          0.02          0.73         2.49 o                         
   1  -4  14          3.72          4.36         1.29 o                         
  -6  -3  14          3.16          4.51         1.71 o                         
  -5  -3  14          2.63          2.37         1.00 o                         
  -4  -3  14          3.87          3.23         0.73 o                         
  -3  -3  14          2.72          4.59         2.39 o                         
  -2  -3  14          5.36          5.66         1.52 o                         
  -1  -3  14          9.77         11.39         1.06 o                         
   0  -3  14          1.63          2.67         0.94 o                         
   1  -3  14          0.70          0.67         0.92 o                         
   2  -3  14          4.62          4.66         1.65 o                         
   3  -3  14          2.90          4.54         1.77 o                         
  -7  -2  14          0.97          0.87         1.05 o                         
  -6  -2  14          1.43          1.95         1.19 o                         
  -5  -2  14         17.46         17.37         1.67 o                         
  -4  -2  14          7.72          8.55         1.25 o                         
  -3  -2  14          2.10          2.14         0.96 o                         
  -2  -2  14          5.77          7.78         1.11 o                         
  -1  -2  14         13.21         12.37         1.07 o                         
   0  -2  14          6.87          5.65         0.95 o                         
   1  -2  14          1.25          1.06         0.95 o                         
   2  -2  14          1.21          0.09         1.49 o                         
   3  -2  14          3.97          4.53         1.51 o                         
   4  -2  14          1.13          1.52         1.29 o                         
  -7  -1  14          1.84          2.00         1.29 o                         
  -6  -1  14          2.42          1.63         1.18 o                         
  -5  -1  14          6.98          7.04         1.68 o                         
  -4  -1  14          0.49          0.61         0.84 o                         
  -3  -1  14         18.14         17.89         1.06 o                         
  -2  -1  14         23.28         23.07         1.21 o                         
  -1  -1  14         41.37         42.95         1.70 o                         
   0  -1  14         34.46         34.72         1.66 o                         
   1  -1  14          4.76          5.17         1.13 o                         
   2  -1  14          3.67          2.92         1.01 o                         
   3  -1  14          1.02          0.64         1.41 o                         
   4  -1  14          2.74          3.11         1.60 o                         
   5  -1  14          7.63         10.83         1.90 o                         
  -8   0  14          0.69          1.45         1.27 o                         
  -7   0  14          3.74          6.01         1.22 o                         
  -6   0  14         17.43         15.44         1.70 o                         
  -5   0  14         42.31         46.63         2.41 o                         
  -4   0  14          4.26          3.53         1.02 o                         
  -3   0  14          4.78          4.77         0.92 o                         
  -2   0  14          2.62          1.63         0.77 o                         
  -1   0  14          2.07          2.56         0.98 o                         
   0   0  14          0.01          0.28         1.11 o                         
   1   0  14          0.85          0.16         1.03 o                         
   2   0  14          9.00          6.95         1.15 o                         
   3   0  14          0.01          1.28         1.25 o                         
   4   0  14          0.00          0.46         1.50 o                         
   5   0  14          1.05          1.99         1.70 o                         
  -7   1  14          1.84          1.99         1.29 o                         
  -6   1  14          2.42          0.50         1.36 o                         
  -5   1  14          6.97          7.03         1.26 o                         
  -4   1  14          0.50         -0.19         1.11 o                         
  -3   1  14         18.15         18.94         1.46 o                         
  -2   1  14         23.28         23.44         1.28 o                         
  -1   1  14         41.38         45.38         1.56 o                         
   0   1  14         34.48         36.90         1.71 o                         
   1   1  14          4.76          5.93         1.17 o                         
   2   1  14          3.67          2.61         1.07 o                         
   3   1  14          1.02         -0.17         1.12 o                         
   4   1  14          2.74          4.71         1.58 o                         
   5   1  14          7.64         10.96         1.90 o                         
  -7   2  14          0.97          1.38         1.16 o                         
  -6   2  14          1.42          1.39         1.22 o                         
  -5   2  14         17.46         16.96         1.48 o                         
  -4   2  14          7.72          7.76         1.23 o                         
  -3   2  14          2.10          1.19         1.12 o                         
  -2   2  14          5.77          5.66         1.05 o                         
  -1   2  14         13.21         11.84         1.17 o                         
   0   2  14          6.88          5.48         1.05 o                         
   1   2  14          1.24          0.33         1.16 o                         
   2   2  14          1.21          0.82         1.10 o                         
   3   2  14          3.97          4.55         1.26 o                         
   4   2  14          1.13          0.15         1.35 o                         
  -6   3  14          3.15          4.00         1.25 o                         
  -5   3  14          2.63          2.91         1.14 o                         
  -4   3  14          3.88          2.99         1.21 o                         
  -3   3  14          2.72          2.64         1.11 o                         
  -2   3  14          5.35          6.35         1.23 o                         
  -1   3  14          9.76         11.17         1.30 o                         
   0   3  14          1.63          2.97         1.07 o                         
   1   3  14          0.70         -0.03         1.06 o                         
   2   3  14          4.63          6.17         1.33 o                         
   3   3  14          2.90          2.78         1.28 o                         
  -3   4  14         12.65         15.14         1.41 o                         
  -2   4  14          7.84          8.20         1.14 o                         
  -1   4  14          1.64          0.86         0.82 o                         
   0   4  14          0.02         -0.55         1.10 o                         
   1   4  14          3.71          4.61         1.29 o                         
  -5  -3  15          6.51          6.03         0.95 o                         
  -4  -3  15          7.03          8.72         1.64 o                         
  -3  -3  15          8.14          8.71         1.34 o                         
  -2  -3  15          1.91          4.01         1.51 o                         
  -1  -3  15          1.36          1.81         0.70 o                         
   0  -3  15         10.33          9.54         1.12 o                         
   1  -3  15         11.58         14.77         1.21 o                         
   2  -3  15          3.54          4.67         1.17 o                         
  -6  -2  15          0.43          1.14         1.25 o                         
  -5  -2  15          0.73          0.49         1.57 o                         
  -4  -2  15          1.86          1.38         1.05 o                         
  -3  -2  15          0.87          1.08         0.94 o                         
  -2  -2  15          1.68          2.36         1.05 o                         
  -1  -2  15          2.37          1.56         0.96 o                         
   0  -2  15          2.53          1.24         0.91 o                         
   1  -2  15          4.88          6.24         1.08 o                         
   2  -2  15          0.01         -0.34         1.13 o                         
   3  -2  15          1.71          2.49         1.94 o                         
  -7  -1  15          3.34          3.44         1.19 o                         
  -6  -1  15          1.34          0.85         1.32 o                         
  -5  -1  15          4.08          1.95         1.62 o                         
  -4  -1  15          8.24          8.24         1.16 o                         
  -3  -1  15          0.70          0.70         0.78 o                         
  -2  -1  15          6.43          7.02         0.98 o                         
  -1  -1  15          9.80          9.28         1.21 o                         
   0  -1  15          0.11          0.06         1.05 o                         
   1  -1  15          0.22          0.45         1.11 o                         
   2  -1  15          1.36          0.86         1.14 o                         
   3  -1  15          7.43          7.61         1.60 o                         
   4  -1  15          1.14          0.44         1.54 o                         
  -7   0  15          0.89          1.75         1.21 o                         
  -6   0  15         15.63         14.36         1.64 o                         
  -5   0  15          1.93          2.12         1.28 o                         
  -4   0  15         32.48         35.34         1.74 o                         
  -3   0  15         10.14         11.53         1.18 o                         
  -2   0  15          4.08          2.85         0.78 o                         
  -1   0  15         24.30         24.20         1.53 o                         
   0   0  15          0.06          1.16         1.11 o                         
   1   0  15          7.60          9.53         1.29 o                         
   2   0  15          0.22         -0.25         0.97 o                         
   3   0  15          0.94          0.78         1.21 o                         
   4   0  15          3.49          6.32         1.77 o                         
  -7   1  15          3.34          4.89         1.54 o                         
  -6   1  15          1.34          1.90         1.39 o                         
  -5   1  15          4.09          2.93         1.10 o                         
  -4   1  15          8.24          8.41         1.36 o                         
  -3   1  15          0.70          0.37         0.87 o                         
  -2   1  15          6.42          6.15         0.98 o                         
  -1   1  15          9.81         10.01         1.04 o                         
   0   1  15          0.11          0.86         1.21 o                         
   1   1  15          0.21         -0.49         1.19 o                         
   2   1  15          1.37          1.60         1.12 o                         
   3   1  15          7.44          8.05         1.42 o                         
   4   1  15          1.14          1.31         1.62 o                         
  -6   2  15          0.43         -0.20         1.23 o                         
  -5   2  15          0.73          0.56         1.11 o                         
  -4   2  15          1.86          1.72         1.12 o                         
  -3   2  15          0.87          1.50         1.18 o                         
  -2   2  15          1.68          0.44         0.95 o                         
  -1   2  15          2.37          1.01         0.91 o                         
   0   2  15          2.53          1.63         1.05 o                         
   1   2  15          4.88          6.00         1.51 o                         
   2   2  15          0.01         -0.74         1.12 o                         
   3   2  15          1.71          2.26         1.38 o                         
  -5   3  15          6.51          5.09         1.41 o                         
  -4   3  15          7.03          8.35         1.44 o                         
  -3   3  15          8.14         10.04         1.43 o                         
  -2   3  15          1.91          0.53         1.05 o                         
  -1   3  15          1.35          1.35         1.07 o                         
   0   3  15         10.33         11.11         1.29 o                         
   1   3  15         11.57         15.40         1.57 o                         
   2   3  15          3.54          5.50         1.31 o                         
  -3  -3  16          0.55          0.40         1.12 o                         
  -2  -3  16          0.96          1.25         1.48 o                         
  -1  -3  16          2.41          2.57         0.79 o                         
   0  -3  16          0.59          0.15         1.17 o                         
  -5  -2  16          3.89          4.01         1.21 o                         
  -4  -2  16          0.76          1.94         1.14 o                         
  -3  -2  16          1.07          1.25         0.73 o                         
  -2  -2  16          2.62          2.12         1.07 o                         
  -1  -2  16          2.97          2.54         1.26 o                         
   0  -2  16          2.41          2.42         0.97 o                         
   1  -2  16          0.49          0.35         0.96 o                         
   2  -2  16          5.58          6.46         1.53 o                         
  -6  -1  16          1.41          1.47         1.48 o                         
  -5  -1  16         14.61         15.11         1.69 o                         
  -4  -1  16         16.65         17.00         1.44 o                         
  -3  -1  16          3.99          4.93         0.91 o                         
  -2  -1  16          6.34          5.51         1.14 o                         
  -1  -1  16          2.18          1.69         1.06 o                         
   0  -1  16          2.71          1.32         1.04 o                         
   1  -1  16          0.43          1.63         0.99 o                         
   2  -1  16          3.46          3.57         1.17 o                         
   3  -1  16          5.38          6.56         1.51 o                         
  -6   0  16          7.71          8.74         1.56 o                         
  -5   0  16          4.41          3.24         1.10 o                         
  -4   0  16          0.05         -0.93         1.09 o                         
  -3   0  16          0.11          0.09         0.95 o                         
  -2   0  16          0.22         -0.12         0.81 o                         
  -1   0  16          0.47          0.88         0.95 o                         
   0   0  16         24.01         26.58         1.74 o                         
   1   0  16          0.05         -0.89         1.12 o                         
   2   0  16          2.21          2.22         1.11 o                         
   3   0  16          0.48         -0.27         1.33 o                         
  -6   1  16          1.41          1.24         1.28 o                         
  -5   1  16         14.61         13.93         1.40 o                         
  -4   1  16         16.66         16.77         1.68 o                         
  -3   1  16          3.99          4.29         1.10 o                         
  -2   1  16          6.35          4.98         1.05 o                         
  -1   1  16          2.19          2.29         0.91 o                         
   0   1  16          2.71          2.24         1.21 o                         
   1   1  16          0.43          1.37         1.21 o                         
   2   1  16          3.46          5.57         1.32 o                         
   3   1  16          5.37          4.88         1.42 o                         
  -5   2  16          3.89          5.05         1.30 o                         
  -4   2  16          0.76          0.55         1.12 o                         
  -3   2  16          1.07          0.44         1.06 o                         
  -2   2  16          2.62          2.16         1.01 o                         
  -1   2  16          2.97          2.90         1.01 o                         
   0   2  16          2.41          2.01         1.13 o                         
   1   2  16          0.49          0.64         1.36 o                         
   2   2  16          5.58          4.86         1.34 o                         
  -3   3  16          0.55          0.03         1.12 o                         
  -2   3  16          0.96          1.48         1.14 o                         
  -1   3  16          2.42          1.24         1.19 o                         
   0   3  16          0.59         -0.36         1.09 o                         
  -3  -2  17          2.97          3.46         0.98 o                         
  -2  -2  17          1.91          2.86         1.10 o                         
  -1  -2  17          0.40         -0.01         1.13 o                         
   0  -2  17          1.59          1.88         0.97 o                         
  -5  -1  17          0.60          0.90         1.35 o                         
  -4  -1  17          0.65          1.34         1.03 o                         
  -3  -1  17          0.61          0.40         0.77 o                         
  -2  -1  17          3.01          3.33         1.03 o                         
  -1  -1  17          0.56         -0.31         1.08 o                         
   0  -1  17          2.16          1.79         1.06 o                         
   1  -1  17         10.50         11.39         1.37 o                         
  -5   0  17         10.78          9.46         1.46 o                         
  -4   0  17          0.03         -0.64         1.04 o                         
  -3   0  17          0.14         -0.38         0.82 o                         
  -2   0  17          1.00          0.78         0.81 o                         
  -1   0  17          0.19         -0.35         1.07 o                         
   0   0  17          2.16          2.71         1.24 o                         
   1   0  17          1.96          2.42         1.22 o                         
   2   0  17          0.00          0.26         1.17 o                         
  -5   1  17          0.60          0.04         1.12 o                         
  -4   1  17          0.65         -0.28         1.30 o                         
  -3   1  17          0.61          0.91         0.88 o                         
  -2   1  17          3.01          2.38         0.97 o                         
  -1   1  17          0.56          0.93         0.85 o                         
   0   1  17          2.15          0.85         1.35 o                         
   1   1  17         10.51         10.52         1.63 o                         
  -3   2  17          2.97          2.58         1.22 o                         
  -2   2  17          1.91          2.56         1.11 o                         
  -1   2  17          0.40         -0.54         0.98 o                         
   0   2  17          1.59          2.38         1.19 o                         
  -2  -1  18          0.22          0.27         0.94 o                         
  -1  -1  18          2.41          1.93         1.15 o                         
  -3   0  18          0.92          0.37         0.83 o                         
  -2   0  18          0.14          0.57         0.84 o                         
  -1   0  18          0.57          0.27         1.24 o                         
   0   0  18          0.57          1.13         1.27 o                         
  -2   1  18          0.22          1.29         0.95 o                         
  -1   1  18          2.42          2.67         0.97 o                         
                                                                                
