# Supplementary material for: One mol­ecule, three crystal structures: conformational trimorphism of N-[(1S)-1-phenyl­eth­yl]benzamide
Source: Acta Crystallogr E Crystallogr Commun. 2020 Jul 7;76(Pt 8):1229–33. doi: 10.1107/S2056989020008877 (PMC7405568; doi:10.1107/S2056989020008877)
Supplement: Supplementary file 4 [file e-76-01229-IIIsup4.hkl]

data_III                                                                        
_shelx_title ' fermin8_a.res in P2(1)2(1)2(1)'                                  
_shelx_refln_list_code          4                                               
_shelx_F_calc_maximum      130.34                                               
_exptl_crystal_F_000       960.00                                               
_reflns_d_resolution_high  0.7825                                               
                                                                                
loop_                                                                           
 _space_group_symop_operation_xyz                                               
 'x, y, z'                                                                      
 '-x+1/2, -y, z+1/2'                                                            
 '-x, y+1/2, -z+1/2'                                                            
 'x+1/2, -y+1/2, -z'                                                            
                                                                                
_cell_length_a     5.2133                                                       
_cell_length_b    18.3625                                                       
_cell_length_c    26.0799                                                       
_cell_angle_alpha  90.000                                                       
_cell_angle_beta   90.000                                                       
_cell_angle_gamma  90.000                                                       
                                                                                
_shelx_F_squared_multiplier     1.000                                           
                                                                                
loop_                                                                           
 _refln_index_h                                                                 
 _refln_index_k                                                                 
 _refln_index_l                                                                 
 _refln_F_squared_calc                                                          
 _refln_F_squared_meas                                                          
 _refln_F_squared_sigma                                                         
 _refln_observed_status                                                         
   2   0   0        487.25        509.83        16.46 o                         
   4   0   0         67.05         55.93        12.31 o                         
   6   0   0          0.30          8.81        12.77 o                         
   1   1   0       1887.45       1706.92        17.64 o                         
   2   1   0       2080.48       2034.30        22.35 o                         
   3   1   0        101.35         98.37         6.84 o                         
   4   1   0         65.70         67.86         7.80 o                         
   5   1   0         21.93         29.76         8.58 o                         
   6   1   0          0.01          7.59         9.35 o                         
   1   2   0       2855.03       2824.02        31.36 o                         
   2   2   0       2388.06       2454.46        23.57 o                         
   3   2   0        171.17        178.06         7.81 o                         
   4   2   0         44.51         38.77         6.29 o                         
   5   2   0          0.00          1.97         7.67 o                         
   6   2   0          0.19          8.97         8.90 o                         
   1   3   0       2494.81       2370.08        36.24 o                         
   2   3   0        158.79        160.10         6.80 o                         
   3   3   0         63.18         59.65         6.72 o                         
   4   3   0         16.14         19.12         5.92 o                         
   5   3   0          0.43         -2.84         7.20 o                         
   6   3   0         64.27         58.31        10.07 o                         
   0   4   0       7044.57       7161.37        52.48 o                         
   1   4   0         21.53         18.88         6.72 o                         
   2   4   0        923.35        926.53        18.67 o                         
   3   4   0        692.51        733.43        17.14 o                         
   4   4   0         26.75         27.03         6.29 o                         
   5   4   0         22.72         29.56         7.85 o                         
   6   4   0         13.61         22.84         8.84 o                         
   1   5   0        523.49        489.12        10.86 o                         
   2   5   0          0.91         -1.21         6.07 o                         
   3   5   0        128.92        147.95        11.47 o                         
   4   5   0          1.41          4.48         6.28 o                         
   5   5   0         65.02         77.43         9.86 o                         
   6   5   0          0.29          1.12         8.17 o                         
   0   6   0       1657.27       1633.26        29.29 o                         
   1   6   0          1.90         -5.36         6.41 o                         
   2   6   0        203.61        220.82        11.55 o                         
   3   6   0         25.93         20.18         9.10 o                         
   4   6   0         43.35         38.01         7.44 o                         
   5   6   0        111.13        122.29        10.34 o                         
   6   6   0          2.95          5.29         8.79 o                         
   1   7   0        122.15        116.14         8.70 o                         
   2   7   0         96.43         76.21         8.22 o                         
   3   7   0          1.59         -4.82        10.37 o                         
   4   7   0          0.00          0.04         7.20 o                         
   5   7   0        121.08        139.19        13.45 o                         
   6   7   0          4.95          8.47         9.45 o                         
   0   8   0       1929.58       1918.84        33.79 o                         
   1   8   0       1074.17       1081.57        22.76 o                         
   2   8   0         38.71         48.65         7.56 o                         
   3   8   0        443.63        399.54        19.00 o                         
   4   8   0         39.66         42.33        14.52 o                         
   5   8   0         64.68         38.07        14.11 o                         
   6   8   0          9.64          2.91        10.30 o                         
   1   9   0         72.61         68.76         8.27 o                         
   2   9   0          8.83         11.24         7.68 o                         
   3   9   0        169.71        166.45        14.44 o                         
   4   9   0         15.23         22.76         9.98 o                         
   5   9   0         82.84         98.60        12.77 o                         
   6   9   0          0.80         -0.84        10.42 o                         
   0  10   0       1417.09       1439.92        30.93 o                         
   1  10   0         13.04         27.91         8.26 o                         
   2  10   0         37.03         39.08         9.44 o                         
   3  10   0         29.02         21.84        12.18 o                         
   4  10   0          3.06         13.58        12.60 o                         
   5  10   0          4.16          9.06        12.13 o                         
   6  10   0          6.50         -2.18        11.32 o                         
   1  11   0         21.10         31.73         9.02 o                         
   2  11   0          7.46         11.40         8.86 o                         
   3  11   0       1227.11       1155.56        32.94 o                         
   4  11   0        143.87        173.80        18.07 o                         
   5  11   0          7.26          7.92        13.55 o                         
   0  12   0        393.07        455.97        23.21 o                         
   1  12   0         19.06         16.78         9.28 o                         
   2  12   0          3.27         -2.00        10.03 o                         
   3  12   0         66.59         65.24        15.98 o                         
   4  12   0         69.20         79.83        17.10 o                         
   5  12   0          0.00          4.19        15.18 o                         
   1  13   0          6.29          4.26         8.49 o                         
   2  13   0        114.65        117.38        15.97 o                         
   3  13   0         29.96         41.88        17.50 o                         
   4  13   0         23.27         31.12        16.38 o                         
   5  13   0          0.15         -0.83        14.23 o                         
   0  14   0          0.43        -12.54        12.54 o                         
   1  14   0         42.79         32.48        10.30 o                         
   2  14   0        111.20         99.36        15.50 o                         
   3  14   0         11.49          5.18        16.98 o                         
   4  14   0          0.44         12.73        15.12 o                         
   5  14   0         33.59         35.85        13.69 o                         
   1  15   0        174.87        199.81        13.84 o                         
   2  15   0        231.57        239.05        19.69 o                         
   3  15   0          4.22          5.37        22.33 o                         
   4  15   0          1.25          5.97        15.19 o                         
   5  15   0          0.00         -7.88        14.25 o                         
   0  16   0          7.60          9.61        14.76 o                         
   1  16   0          0.17         -5.01        10.48 o                         
   2  16   0         18.92         13.04        13.36 o                         
   3  16   0          5.37         28.92        21.38 o                         
   4  16   0         10.55         25.73        19.60 o                         
   1  17   0         30.50         26.93        12.50 o                         
   2  17   0         37.38         38.40        16.47 o                         
   3  17   0          6.57        -10.12        17.38 o                         
   4  17   0          0.42          7.98        17.28 o                         
   0  18   0        110.54         77.60        20.50 o                         
   1  18   0          7.86          8.73        15.01 o                         
   2  18   0          1.68          9.19        16.69 o                         
   3  18   0          0.00         -1.71        20.46 o                         
   4  18   0          0.38         -1.18        18.07 o                         
   1  19   0          9.57        -11.07        18.36 o                         
   2  19   0          0.10         -8.37        14.46 o                         
   3  19   0          5.18         14.94        23.00 o                         
   0  20   0          1.30         -7.60        23.86 o                         
   1  20   0          0.02        -11.74        17.92 o                         
   2  20   0          1.12          0.09        17.87 o                         
   3  20   0         27.78         53.70        23.53 o                         
   1  21   0          4.65          5.49        15.98 o                         
   2  21   0          1.65         -4.69        25.25 o                         
   0  22   0          2.98          4.68        21.68 o                         
   1  22   0         18.27         -1.00        23.25 o                         
   2  22   0          0.76          4.40        26.44 o                         
   1  23   0          0.80          0.47        34.00 o                         
   1   0   1         43.41         45.39         5.55 o                         
   2   0   1         21.66         22.22         5.00 o                         
   3   0   1          5.31          2.98         6.28 o                         
   4   0   1          5.60          2.11         6.52 o                         
   5   0   1        139.89        174.05        13.09 o                         
   6   0   1          0.14         -6.53         9.22 o                         
  -6   1   1         47.14         54.25        10.23 o                         
  -5   1   1         60.37         86.40         9.38 o                         
  -4   1   1         34.69         26.37         7.61 o                         
  -3   1   1         67.35         65.96         6.94 o                         
  -2   1   1        176.03        170.96         7.04 o                         
  -1   1   1       1449.30       1330.05        18.15 o                         
   1   1   1       1449.39       1343.20        15.99 o                         
   2   1   1        175.96        172.85         6.61 o                         
   3   1   1         67.32         68.62         6.31 o                         
   4   1   1         34.69         32.88         6.96 o                         
   5   1   1         60.38         73.82        10.83 o                         
   6   1   1         47.14         48.48        10.39 o                         
  -6   2   1         14.91         12.45         9.04 o                         
  -5   2   1        111.17        131.65        10.64 o                         
  -4   2   1         19.17         20.55         5.76 o                         
  -3   2   1          4.96          5.22         5.47 o                         
  -2   2   1        225.40        238.34         7.58 o                         
  -1   2   1       1470.22       1376.62        25.09 o                         
   1   2   1       1470.17       1412.35        17.70 o                         
   2   2   1        225.48        221.83         6.67 o                         
   3   2   1          4.95          2.87         4.99 o                         
   4   2   1         19.18         14.15         5.62 o                         
   5   2   1        111.19        125.03        10.58 o                         
   6   2   1         14.90         10.82         8.93 o                         
  -6   3   1         11.18         23.42         9.21 o                         
  -5   3   1         25.25         31.75         8.33 o                         
  -4   3   1        173.37        170.45         8.99 o                         
  -3   3   1         52.77         45.60         6.09 o                         
  -2   3   1        115.35        108.92         7.23 o                         
  -1   3   1      10901.10      10863.30        83.49 o                         
   0   3   1          2.25         -5.23         5.75 o                         
   1   3   1      10901.65      10800.47        88.85 o                         
   2   3   1        115.36        113.89         6.04 o                         
   3   3   1         52.73         53.45         6.14 o                         
   4   3   1        173.36        167.49         8.04 o                         
   5   3   1         25.28         31.98         8.37 o                         
   6   3   1         11.18         18.58         8.30 o                         
  -6   4   1         17.84         22.71         8.75 o                         
  -5   4   1          3.75          6.16         6.98 o                         
  -4   4   1         25.49         15.84         6.28 o                         
  -3   4   1        276.94        261.85         9.45 o                         
  -2   4   1        710.58        695.21        17.85 o                         
  -1   4   1       6452.00       6454.27        47.52 o                         
   0   4   1      13431.78      14468.46        76.87 o                         
   1   4   1       6451.08       6590.58        53.86 o                         
   2   4   1        710.45        672.80        16.65 o                         
   3   4   1        277.06        262.05         9.16 o                         
   4   4   1         25.53         23.75         6.31 o                         
   5   4   1          3.74          5.00         7.07 o                         
   6   4   1         17.85         16.59         8.61 o                         
  -6   5   1          5.38          5.86         8.77 o                         
  -5   5   1          3.91          3.97         8.84 o                         
  -4   5   1        126.97        118.99         9.32 o                         
  -3   5   1         97.84        104.21         9.22 o                         
  -2   5   1        337.59        331.73        10.66 o                         
  -1   5   1        222.17        215.39         9.67 o                         
   0   5   1         88.90         77.27         8.11 o                         
   1   5   1        222.16        223.44        10.91 o                         
   2   5   1        337.29        341.03        12.79 o                         
   3   5   1         97.87        109.38         7.57 o                         
   4   5   1        127.02        116.67         7.82 o                         
   5   5   1          3.92          5.19         7.23 o                         
   6   5   1          5.38          0.43         9.32 o                         
  -6   6   1          9.03          6.10         8.11 o                         
  -5   6   1          7.73         10.29         8.57 o                         
  -4   6   1        302.60        329.44        15.09 o                         
  -3   6   1         68.17         62.81         8.27 o                         
  -2   6   1        272.69        275.66        11.07 o                         
  -1   6   1        228.90        209.88         9.24 o                         
   0   6   1        339.93        336.64        11.62 o                         
   1   6   1        228.72        206.73        10.57 o                         
   2   6   1        272.86        294.03        11.67 o                         
   3   6   1         68.13         61.29        10.42 o                         
   4   6   1        302.55        296.57        13.25 o                         
   5   6   1          7.71          5.19         9.84 o                         
   6   6   1          9.02          6.39         8.76 o                         
  -6   7   1          3.85          6.16         9.42 o                         
  -5   7   1          3.82          7.15         8.75 o                         
  -4   7   1        143.54        147.05        15.91 o                         
  -3   7   1        107.62        111.45        11.09 o                         
  -2   7   1        417.74        390.75        16.02 o                         
  -1   7   1        726.07        714.57        14.73 o                         
   0   7   1       3647.16       3911.61        38.20 o                         
   1   7   1        725.88        709.76        16.92 o                         
   2   7   1        417.77        420.80        14.16 o                         
   3   7   1        107.57         99.25        10.48 o                         
   4   7   1        143.66        152.95        12.56 o                         
   5   7   1          3.81          7.67         9.18 o                         
   6   7   1          3.85         -0.23         9.28 o                         
  -6   8   1          0.97         -1.49        10.12 o                         
  -5   8   1          3.28         -5.50         8.22 o                         
  -4   8   1        284.50        281.09        19.26 o                         
  -3   8   1         99.87         87.32        11.83 o                         
  -2   8   1        145.44        138.01        10.02 o                         
  -1   8   1        740.83        722.58        15.61 o                         
   0   8   1         91.45         97.29         9.65 o                         
   1   8   1        740.84        730.47        18.36 o                         
   2   8   1        145.38        163.12        12.63 o                         
   3   8   1         99.96         95.97        10.48 o                         
   4   8   1        284.39        274.89        17.77 o                         
   5   8   1          3.27         -4.42        10.19 o                         
   6   8   1          0.97          8.49         9.74 o                         
  -6   9   1          0.17         -0.14        10.63 o                         
  -5   9   1         34.31         23.30         7.86 o                         
  -4   9   1        217.82        229.10        18.07 o                         
  -3   9   1        164.49        167.30        15.01 o                         
  -2   9   1        251.02        252.61        13.06 o                         
  -1   9   1        273.61        271.75        11.69 o                         
   0   9   1        375.29        387.99        13.97 o                         
   1   9   1        273.84        294.01        14.07 o                         
   2   9   1        250.77        247.16        14.79 o                         
   3   9   1        164.63        157.15        10.63 o                         
   4   9   1        217.73        215.67        17.47 o                         
   5   9   1         34.30         35.21        11.60 o                         
   6   9   1          0.17         -3.66        10.31 o                         
  -6  10   1          1.77         -5.52        12.29 o                         
  -5  10   1         27.19         36.40        10.99 o                         
  -4  10   1         35.09         29.44        14.43 o                         
  -3  10   1         66.24         67.06        12.08 o                         
  -2  10   1        107.42         99.09        11.00 o                         
  -1  10   1         21.62         21.21         7.78 o                         
   0  10   1          6.58          1.80         8.20 o                         
   1  10   1         21.63         19.54         9.45 o                         
   2  10   1        107.46         92.51        12.72 o                         
   3  10   1         66.20         67.69        11.04 o                         
   4  10   1         35.10         27.98        16.39 o                         
   5  10   1         27.17         28.36        12.03 o                         
   6  10   1          1.78          9.12        11.43 o                         
  -5  11   1         37.60         30.62        13.79 o                         
  -4  11   1        245.85        258.79        23.39 o                         
  -3  11   1         79.35         87.60        13.70 o                         
  -2  11   1        278.19        283.19        14.79 o                         
  -1  11   1         96.90         98.89        10.37 o                         
   0  11   1         28.87         39.42         9.21 o                         
   1  11   1         97.06         99.34        12.61 o                         
   2  11   1        277.94        279.26        15.27 o                         
   3  11   1         79.33         78.25        12.04 o                         
   4  11   1        245.69        242.70        22.06 o                         
   5  11   1         37.61         31.21        13.71 o                         
  -5  12   1          9.41          4.82        14.87 o                         
  -4  12   1         97.22         87.65        20.47 o                         
  -3  12   1        185.24        148.82        16.56 o                         
  -2  12   1         15.98         19.53        10.47 o                         
  -1  12   1        357.76        370.77        15.13 o                         
   0  12   1        298.79        303.99        14.57 o                         
   1  12   1        357.73        393.90        15.52 o                         
   2  12   1         16.05         12.01        11.78 o                         
   3  12   1        184.98        156.09        14.76 o                         
   4  12   1         97.24        104.26        15.70 o                         
   5  12   1          9.39         -0.97        15.00 o                         
  -5  13   1          2.99         -4.47        16.29 o                         
  -4  13   1         15.53          5.28        19.16 o                         
  -3  13   1        124.52        110.85        16.79 o                         
  -2  13   1        668.65        671.93        22.91 o                         
  -1  13   1        160.81        156.01        12.19 o                         
   0  13   1         36.42         38.98        10.16 o                         
   1  13   1        160.90        161.59        12.33 o                         
   2  13   1        668.62        730.31        26.50 o                         
   3  13   1        124.58        126.34        18.28 o                         
   4  13   1         15.51         12.48        14.33 o                         
   5  13   1          2.99         -1.93        15.95 o                         
  -5  14   1          4.84          0.16        17.61 o                         
  -4  14   1          7.32         10.11        18.44 o                         
  -3  14   1        100.46         92.81        17.96 o                         
  -2  14   1         30.16         21.21        12.01 o                         
  -1  14   1        311.04        315.84        16.38 o                         
   0  14   1         61.57         43.73         9.66 o                         
   1  14   1        310.76        302.04        16.14 o                         
   2  14   1         30.09         19.32        12.11 o                         
   3  14   1        100.30         87.73        18.48 o                         
   4  14   1          7.32          1.47        12.02 o                         
   5  14   1          4.82         15.29        21.37 o                         
  -5  15   1          2.11         12.92        19.66 o                         
  -4  15   1          0.08         -8.92        19.59 o                         
  -3  15   1          5.90         -2.32        15.82 o                         
  -2  15   1         21.98         30.11        14.51 o                         
  -1  15   1         55.57         56.36        11.07 o                         
   0  15   1          4.33         -2.49         9.93 o                         
   1  15   1         55.52         43.68        11.65 o                         
   2  15   1         21.98         28.69        13.10 o                         
   3  15   1          5.87         16.53        15.58 o                         
   4  15   1          0.08          5.89        12.56 o                         
   5  15   1          2.11          7.90        28.54 o                         
  -4  16   1         40.29         53.89        20.05 o                         
  -3  16   1         37.66         53.19        21.49 o                         
  -2  16   1         31.70         35.15        15.18 o                         
  -1  16   1         20.14         16.13        11.41 o                         
   0  16   1         48.30         25.23        12.23 o                         
   1  16   1         20.10         15.71        14.69 o                         
   2  16   1         31.73         13.96        12.81 o                         
   3  16   1         37.72         54.22        16.86 o                         
   4  16   1         40.24         36.75        16.11 o                         
  -4  17   1          5.34          5.96        25.74 o                         
  -3  17   1         14.21         10.24        23.81 o                         
  -2  17   1         14.65         38.94        23.23 o                         
  -1  17   1          9.79         15.64        11.96 o                         
   0  17   1          6.09          8.01        13.89 o                         
   1  17   1          9.77          7.73        13.20 o                         
   2  17   1         14.63          2.41        15.77 o                         
   3  17   1         14.19          8.41        17.41 o                         
   4  17   1          5.34          4.11        16.50 o                         
  -4  18   1         12.06         23.70        22.12 o                         
  -3  18   1         10.41          3.62        22.86 o                         
  -2  18   1          1.05          7.19        20.02 o                         
  -1  18   1         29.78         29.11        14.84 o                         
   0  18   1         21.62          9.16        14.28 o                         
   1  18   1         29.82         33.59        16.37 o                         
   2  18   1          1.06         -2.88        15.98 o                         
   3  18   1         10.43         -5.67        19.00 o                         
   4  18   1         12.04         15.37        16.48 o                         
  -3  19   1         18.17         11.66        21.41 o                         
  -2  19   1          4.71          5.55        15.65 o                         
  -1  19   1         55.84         54.88        18.06 o                         
   0  19   1         37.17         39.22        16.19 o                         
   1  19   1         55.84         33.58        17.36 o                         
   2  19   1          4.71         15.02        15.97 o                         
   3  19   1         18.19         23.50        17.50 o                         
  -3  20   1          0.20          2.40        22.55 o                         
  -2  20   1          6.77         -2.26        19.41 o                         
  -1  20   1          1.51          0.78        18.65 o                         
   0  20   1          3.07         12.03        14.27 o                         
   1  20   1          1.51          0.36        17.68 o                         
   2  20   1          6.79          8.38        17.36 o                         
   3  20   1          0.21        -13.58        17.27 o                         
  -2  21   1          0.69         -2.17        18.21 o                         
  -1  21   1          8.34          6.22        17.72 o                         
   0  21   1          0.59         -0.39        14.76 o                         
   1  21   1          8.36          8.16        14.62 o                         
   2  21   1          0.69        -13.63        19.38 o                         
  -2  22   1          3.99         -0.38        22.70 o                         
  -1  22   1         11.72         38.17        28.36 o                         
   0  22   1          0.21          4.92        17.30 o                         
   1  22   1         11.72          5.09        20.62 o                         
   2  22   1          4.00          3.12        24.40 o                         
  -1  23   1         10.59         45.75        37.22 o                         
   0  23   1          8.62         -7.94        24.80 o                         
   1  23   1         10.61         -4.24        21.15 o                         
   1   0   2      11271.95      10688.58        78.13 o                         
   2   0   2         83.38         81.73         4.54 o                         
   3   0   2        179.51        164.76         8.30 o                         
   4   0   2         11.45         10.17         6.53 o                         
   5   0   2        135.73        160.65        12.89 o                         
   6   0   2         10.84         -3.19         9.69 o                         
  -6   1   2         10.87         17.63         8.78 o                         
  -5   1   2        140.89        133.43        11.98 o                         
  -4   1   2         77.29         72.87         8.26 o                         
  -3   1   2        154.01        156.07         6.91 o                         
  -2   1   2          3.42          6.65         4.07 o                         
  -1   1   2      12673.48      11722.45       117.27 o                         
   1   1   2      12672.61      12127.61        87.10 o                         
   2   1   2          3.42          3.09         3.56 o                         
   3   1   2        153.92        166.91         7.38 o                         
   4   1   2         77.29         80.42         7.66 o                         
   5   1   2        140.97        144.63        11.95 o                         
   6   1   2         10.86         19.77        10.05 o                         
  -6   2   2          6.80          2.58         9.32 o                         
  -5   2   2        297.71        344.01        14.13 o                         
  -4   2   2        313.47        312.15        10.58 o                         
  -3   2   2       1154.91       1152.67        16.04 o                         
  -2   2   2        273.53        265.47         7.66 o                         
  -1   2   2        608.55        576.92        10.70 o                         
   1   2   2        608.24        574.48        10.88 o                         
   2   2   2        273.82        258.93         6.48 o                         
   3   2   2       1154.49       1174.54        15.69 o                         
   4   2   2        313.48        286.32         9.52 o                         
   5   2   2        297.93        328.09        13.14 o                         
   6   2   2          6.80          4.05         8.90 o                         
  -6   3   2          9.09          6.88         9.63 o                         
  -5   3   2        199.99        237.94        12.20 o                         
  -4   3   2         20.25         36.64         6.26 o                         
  -3   3   2        333.27        362.46        11.69 o                         
  -2   3   2        684.93        684.03        12.93 o                         
  -1   3   2       1362.92       1315.64        20.41 o                         
   0   3   2         74.15         58.68         7.07 o                         
   1   3   2       1361.93       1316.87        23.41 o                         
   2   3   2        685.78        683.53        13.60 o                         
   3   3   2        333.27        328.11         8.97 o                         
   4   3   2         20.22         19.94         5.45 o                         
   5   3   2        200.04        221.76        11.21 o                         
   6   3   2          9.06         17.42         9.05 o                         
  -6   4   2          3.27          1.15         9.44 o                         
  -5   4   2        196.16        201.74        10.96 o                         
  -4   4   2        500.04        492.37        13.65 o                         
  -3   4   2        307.77        314.44        11.97 o                         
  -2   4   2        209.47        210.98         9.45 o                         
  -1   4   2          6.60          1.71         6.59 o                         
   0   4   2      16988.06      19018.29       155.91 o                         
   1   4   2          6.57         11.70         5.92 o                         
   2   4   2        209.83        209.82        10.18 o                         
   3   4   2        307.85        310.04         8.49 o                         
   4   4   2        500.07        469.56        11.16 o                         
   5   4   2        196.26        191.55         9.67 o                         
   6   4   2          3.28          2.96         9.28 o                         
  -6   5   2          5.78          5.83         9.30 o                         
  -5   5   2        115.05        119.17        10.04 o                         
  -4   5   2         65.64         46.67         8.07 o                         
  -3   5   2        237.85        265.33        12.79 o                         
  -2   5   2        378.91        389.32        14.93 o                         
  -1   5   2        847.41        830.96        16.44 o                         
   0   5   2      11066.86      11894.09        85.50 o                         
   1   5   2        847.35        874.32        16.77 o                         
   2   5   2        378.29        387.20        10.27 o                         
   3   5   2        237.97        244.58        12.32 o                         
   4   5   2         65.66         46.51         8.03 o                         
   5   5   2        114.93        126.43        10.33 o                         
   6   5   2          5.79         -0.60         9.84 o                         
  -6   6   2         21.32         26.77         9.15 o                         
  -5   6   2         26.39         27.92         9.69 o                         
  -4   6   2        193.87        203.60        12.97 o                         
  -3   6   2         16.77          7.82         7.39 o                         
  -2   6   2       1429.33       1422.50        25.16 o                         
  -1   6   2        189.53        171.77        10.69 o                         
   0   6   2         29.96         15.31         9.70 o                         
   1   6   2        189.50        162.51        11.31 o                         
   2   6   2       1429.41       1460.96        20.67 o                         
   3   6   2         16.77         12.70         8.38 o                         
   4   6   2        193.76        174.24        10.96 o                         
   5   6   2         26.41         33.18         9.44 o                         
   6   6   2         21.33         26.98         9.26 o                         
  -6   7   2          0.75          2.74         7.78 o                         
  -5   7   2         23.79         26.96        10.24 o                         
  -4   7   2         65.52         56.26        10.68 o                         
  -3   7   2         65.19         55.45         8.61 o                         
  -2   7   2        755.17        733.60        16.94 o                         
  -1   7   2        335.52        347.84        13.71 o                         
   0   7   2       5366.05       5624.97        51.37 o                         
   1   7   2        335.84        331.32        14.74 o                         
   2   7   2        754.78        756.32        22.74 o                         
   3   7   2         65.18         64.15         9.66 o                         
   4   7   2         65.55         56.53         9.89 o                         
   5   7   2         23.78         33.68        10.08 o                         
   6   7   2          0.74         -0.64         8.79 o                         
  -6   8   2          1.22          0.46         9.77 o                         
  -5   8   2         46.86         41.44        10.48 o                         
  -4   8   2          0.05         -9.05        10.38 o                         
  -3   8   2        351.35        333.94        14.34 o                         
  -2   8   2        220.69        220.34        11.31 o                         
  -1   8   2        929.97        969.97        19.83 o                         
   0   8   2        419.38        392.73        16.15 o                         
   1   8   2        929.81        990.93        24.78 o                         
   2   8   2        220.49        238.90        15.59 o                         
   3   8   2        351.65        318.87        14.97 o                         
   4   8   2          0.05         12.82         9.98 o                         
   5   8   2         46.92         56.92        11.54 o                         
   6   8   2          1.22         -1.04         9.10 o                         
  -6   9   2          1.33         -2.44        12.13 o                         
  -5   9   2          7.98          8.79         9.70 o                         
  -4   9   2         37.50         34.99        11.10 o                         
  -3   9   2         36.25         34.93         9.10 o                         
  -2   9   2        446.65        463.56        14.84 o                         
  -1   9   2        834.66        863.12        19.43 o                         
   0   9   2       6331.30       7141.39        61.22 o                         
   1   9   2        834.15        876.15        25.06 o                         
   2   9   2        446.75        494.76        21.13 o                         
   3   9   2         36.30         39.07         8.92 o                         
   4   9   2         37.50         25.00        12.72 o                         
   5   9   2          7.97         -5.08        11.25 o                         
   6   9   2          1.33         -2.66         9.75 o                         
  -6  10   2          0.74         -1.44        13.64 o                         
  -5  10   2         20.43         12.52        10.22 o                         
  -4  10   2         60.85         86.71        14.41 o                         
  -3  10   2          1.59         -0.98         8.40 o                         
  -2  10   2          5.94         -5.28         8.73 o                         
  -1  10   2        449.75        468.49        16.11 o                         
   0  10   2        278.59        302.77        16.04 o                         
   1  10   2        449.50        481.87        17.81 o                         
   2  10   2          5.96         -2.15        11.86 o                         
   3  10   2          1.57          8.64         9.35 o                         
   4  10   2         60.90         70.16        15.51 o                         
   5  10   2         20.46         20.63        11.92 o                         
   6  10   2          0.74         -0.68        10.97 o                         
  -5  11   2          7.60          5.73        12.90 o                         
  -4  11   2          7.39          4.56        15.92 o                         
  -3  11   2        572.90        540.52        19.40 o                         
  -2  11   2        253.00        240.84        13.52 o                         
  -1  11   2        351.02        367.28        15.73 o                         
   0  11   2        119.27        120.43        13.36 o                         
   1  11   2        350.96        390.46        17.56 o                         
   2  11   2        252.93        253.83        17.18 o                         
   3  11   2        573.02        537.40        21.13 o                         
   4  11   2          7.39         10.84        10.75 o                         
   5  11   2          7.60          0.25        12.48 o                         
  -5  12   2          6.63          4.06        13.10 o                         
  -4  12   2        139.98        175.68        23.31 o                         
  -3  12   2        205.99        200.13        15.03 o                         
  -2  12   2        378.28        356.05        16.11 o                         
  -1  12   2          1.24         -4.57         9.69 o                         
   0  12   2        296.81        327.59        18.72 o                         
   1  12   2          1.23          2.26         9.84 o                         
   2  12   2        378.28        387.01        19.52 o                         
   3  12   2        205.77        187.99        12.80 o                         
   4  12   2        140.00        147.85        15.67 o                         
   5  12   2          6.65         15.86        16.19 o                         
  -5  13   2          2.88          0.50        15.37 o                         
  -4  13   2         24.19          8.65        18.91 o                         
  -3  13   2         43.04         42.39        14.85 o                         
  -2  13   2         70.62         74.69        12.20 o                         
  -1  13   2         96.71         82.51        11.45 o                         
   0  13   2         64.73         53.50        12.27 o                         
   1  13   2         96.70         99.55        13.37 o                         
   2  13   2         70.57         73.81        14.25 o                         
   3  13   2         43.03         35.02        11.05 o                         
   4  13   2         24.20         11.33        13.10 o                         
   5  13   2          2.87          3.26        16.34 o                         
  -5  14   2          0.16         -0.38        17.11 o                         
  -4  14   2         19.42         16.35        19.01 o                         
  -3  14   2         92.54         81.51        19.23 o                         
  -2  14   2        211.30        204.95        15.42 o                         
  -1  14   2         50.52         60.13        12.24 o                         
   0  14   2        432.02        437.90        20.11 o                         
   1  14   2         50.56         52.09        12.72 o                         
   2  14   2        211.30        202.67        16.83 o                         
   3  14   2         92.51         95.27        14.75 o                         
   4  14   2         19.44         12.12        10.22 o                         
   5  14   2          0.16         -0.55        19.67 o                         
  -5  15   2          7.62          6.43        15.40 o                         
  -4  15   2         18.99         16.94        18.14 o                         
  -3  15   2         29.35          8.27        18.74 o                         
  -2  15   2        229.19        211.31        20.76 o                         
  -1  15   2         58.42         53.02        12.24 o                         
   0  15   2         26.44         26.72        11.99 o                         
   1  15   2         58.46         57.83        14.49 o                         
   2  15   2        229.07        241.80        18.39 o                         
   3  15   2         29.32         14.13        15.30 o                         
   4  15   2         19.00          8.19        11.50 o                         
   5  15   2          7.62          3.59        22.20 o                         
  -4  16   2          0.89         -4.48        15.28 o                         
  -3  16   2         17.78         22.78        17.26 o                         
  -2  16   2          1.39          6.52        15.86 o                         
  -1  16   2         15.22          9.17        11.21 o                         
   0  16   2         32.07         34.29        12.46 o                         
   1  16   2         15.23         14.35        13.67 o                         
   2  16   2          1.39         -7.23        12.47 o                         
   3  16   2         17.79         30.60        15.09 o                         
   4  16   2          0.89          2.25        13.10 o                         
  -4  17   2         15.97         11.50        24.62 o                         
  -3  17   2          0.09         -2.61        17.64 o                         
  -2  17   2         27.54         14.53        18.13 o                         
  -1  17   2         55.14         49.26        14.15 o                         
   0  17   2          8.10          6.52        12.45 o                         
   1  17   2         55.12         41.86        15.32 o                         
   2  17   2         27.55         21.37        14.51 o                         
   3  17   2          0.09          3.47        15.19 o                         
   4  17   2         15.97          3.45        15.98 o                         
  -4  18   2          2.27         14.46        22.15 o                         
  -3  18   2          8.77         11.50        19.96 o                         
  -2  18   2          0.22         -1.86        18.38 o                         
  -1  18   2          1.43          0.33        12.22 o                         
   0  18   2         45.33         45.11        16.42 o                         
   1  18   2          1.43         -7.17        14.34 o                         
   2  18   2          0.22         -6.47        16.47 o                         
   3  18   2          8.77          2.72        15.30 o                         
   4  18   2          2.26          5.90        15.98 o                         
  -3  19   2          6.58         30.66        32.03 o                         
  -2  19   2          6.78         10.19        14.88 o                         
  -1  19   2          1.62         -9.85        14.11 o                         
   0  19   2          3.49          1.59        17.03 o                         
   1  19   2          1.62        -11.51        15.27 o                         
   2  19   2          6.77          9.28        16.08 o                         
   3  19   2          6.57          5.40        16.88 o                         
  -3  20   2         11.13         16.89        22.46 o                         
  -2  20   2          3.44          2.51        18.03 o                         
  -1  20   2          6.09          3.39        14.49 o                         
   0  20   2         20.18         22.75        14.23 o                         
   1  20   2          6.09         18.85        16.21 o                         
   2  20   2          3.44         17.71        17.76 o                         
   3  20   2         11.13          3.88        21.81 o                         
  -2  21   2          3.99         -1.66        19.17 o                         
  -1  21   2          5.28          0.87        14.86 o                         
   0  21   2          2.86          8.68        15.03 o                         
   1  21   2          5.27         -8.64        15.72 o                         
   2  21   2          3.98         -7.97        16.61 o                         
  -2  22   2          4.60          1.51        21.73 o                         
  -1  22   2          3.18         20.34        26.75 o                         
   0  22   2          0.39         12.68        19.25 o                         
   1  22   2          3.18         -3.00        18.49 o                         
   2  22   2          4.61         -8.79        19.02 o                         
  -1  23   2          2.65         -6.99        26.17 o                         
   0  23   2          6.02         -3.87        26.55 o                         
   1  23   2          2.66          8.07        25.81 o                         
   1   0   3       6178.34       6151.70        46.51 o                         
   2   0   3       1114.86       1071.14        15.12 o                         
   3   0   3          7.79          9.23         5.49 o                         
   4   0   3         91.78         79.05         7.77 o                         
   5   0   3          7.95         -1.85         8.33 o                         
   6   0   3         10.06         17.20         9.80 o                         
  -6   1   3         15.14         26.99         8.45 o                         
  -5   1   3         67.17         69.81         9.55 o                         
  -4   1   3         30.54         30.42         7.29 o                         
  -3   1   3          3.86          9.95         4.93 o                         
  -2   1   3        432.45        440.59         8.33 o                         
  -1   1   3      12530.84      12333.02        81.58 o                         
   1   1   3      12530.10      12433.83        69.65 o                         
   2   1   3        432.26        423.50         9.00 o                         
   3   1   3          3.88          5.35         4.72 o                         
   4   1   3         30.55         31.77         6.23 o                         
   5   1   3         67.23         72.72         9.70 o                         
   6   1   3         15.13         20.58        10.11 o                         
  -6   2   3          1.88          0.99         9.23 o                         
  -5   2   3        159.17        179.71        11.24 o                         
  -4   2   3        371.47        362.12        11.51 o                         
  -3   2   3        713.74        695.93        16.42 o                         
  -2   2   3        493.01        457.29         8.78 o                         
  -1   2   3       4426.85       4030.98        46.96 o                         
   0   2   3       6910.79       7191.68       124.23 o                         
   1   2   3       4426.11       4246.14        34.79 o                         
   2   2   3        493.27        490.72        12.46 o                         
   3   2   3        713.79        685.29        12.22 o                         
   4   2   3        371.44        351.64        10.50 o                         
   5   2   3        159.16        174.94        11.58 o                         
   6   2   3          1.87          4.21         8.93 o                         
  -6   3   3          0.30         -2.98        10.27 o                         
  -5   3   3         12.05          7.61         7.88 o                         
  -4   3   3         22.19         16.63         5.65 o                         
  -3   3   3        293.01        315.90        12.13 o                         
  -2   3   3        971.09        973.41        15.57 o                         
  -1   3   3       1487.61       1423.47        24.55 o                         
   0   3   3        121.15        118.37         7.08 o                         
   1   3   3       1487.45       1485.06        25.33 o                         
   2   3   3        970.64        973.98        20.47 o                         
   3   3   3        293.09        301.94        10.07 o                         
   4   3   3         22.15         25.99         5.59 o                         
   5   3   3         12.06          7.66         7.52 o                         
   6   3   3          0.30          5.62         8.89 o                         
  -6   4   3          0.40          1.52        10.68 o                         
  -5   4   3         17.09         23.71         8.20 o                         
  -4   4   3        241.61        226.87         9.97 o                         
  -3   4   3        199.93        212.96        10.03 o                         
  -2   4   3       1684.44       1692.82        28.52 o                         
  -1   4   3       3693.33       3691.35        33.10 o                         
   0   4   3       5902.84       5970.35        47.04 o                         
   1   4   3       3693.15       3762.68        42.96 o                         
   2   4   3       1684.49       1692.05        29.93 o                         
   3   4   3        199.93        210.33         9.73 o                         
   4   4   3        241.54        238.07        10.56 o                         
   5   4   3         17.10         16.18         8.12 o                         
   6   4   3          0.40         -0.70         9.52 o                         
  -6   5   3          4.38         11.76        10.25 o                         
  -5   5   3          7.29          9.53         8.40 o                         
  -4   5   3        259.22        236.41        11.20 o                         
  -3   5   3        513.69        515.96        13.61 o                         
  -2   5   3         13.43         11.79         6.74 o                         
  -1   5   3        949.52        910.59        18.02 o                         
   0   5   3        103.49         97.90        10.26 o                         
   1   5   3        949.57        904.48        17.54 o                         
   2   5   3         13.44          3.53         7.16 o                         
   3   5   3        513.48        509.59        15.83 o                         
   4   5   3        259.12        233.84        11.57 o                         
   5   5   3          7.30         14.11         8.19 o                         
   6   5   3          4.39          2.18         8.51 o                         
  -6   6   3         19.27         28.29        10.00 o                         
  -5   6   3          3.18          5.05         8.45 o                         
  -4   6   3         14.67         14.08         7.24 o                         
  -3   6   3         51.75         53.00         9.47 o                         
  -2   6   3        559.50        540.69        13.70 o                         
  -1   6   3        141.24        155.10        10.15 o                         
   0   6   3        415.80        411.21        17.12 o                         
   1   6   3        141.08        166.54        10.84 o                         
   2   6   3        559.52        567.99        17.25 o                         
   3   6   3         51.68         43.72         8.87 o                         
   4   6   3         14.62         16.88         7.88 o                         
   5   6   3          3.17         -5.44         8.33 o                         
   6   6   3         19.27         23.36         8.62 o                         
  -6   7   3          2.37         -4.54         8.47 o                         
  -5   7   3         18.39         18.34        10.29 o                         
  -4   7   3         26.27         22.94         8.34 o                         
  -3   7   3          6.36          6.06         9.35 o                         
  -2   7   3        201.84        201.98        14.68 o                         
  -1   7   3       1337.78       1312.60        25.32 o                         
   0   7   3       3795.17       3996.12        45.27 o                         
   1   7   3       1337.77       1261.31        28.32 o                         
   2   7   3        202.14        204.26         9.29 o                         
   3   7   3          6.41          7.54         8.36 o                         
   4   7   3         26.24         19.63         8.65 o                         
   5   7   3         18.44         20.01        10.37 o                         
   6   7   3          2.37          4.45         8.06 o                         
  -6   8   3          6.07         13.01         8.45 o                         
  -5   8   3         10.60         -4.82        10.38 o                         
  -4   8   3         61.75         53.36         8.24 o                         
  -3   8   3          5.30          2.18         8.46 o                         
  -2   8   3        314.86        289.03        15.34 o                         
  -1   8   3       1257.52       1307.93        26.50 o                         
   0   8   3        749.70        740.13        21.14 o                         
   1   8   3       1258.02       1322.90        26.13 o                         
   2   8   3        314.98        310.01        13.48 o                         
   3   8   3          5.26          7.19         5.90 o                         
   4   8   3         61.75         50.92        11.85 o                         
   5   8   3         10.61         13.70        11.13 o                         
   6   8   3          6.08          0.58         8.73 o                         
  -6   9   3         24.71         35.18         9.06 o                         
  -5   9   3         43.63         45.06        11.13 o                         
  -4   9   3         42.88         39.97        11.43 o                         
  -3   9   3          7.28         13.43         7.54 o                         
  -2   9   3         41.18         44.02        11.33 o                         
  -1   9   3        429.22        449.56        18.29 o                         
   0   9   3          5.29         45.60        11.85 o                         
   1   9   3        429.44        431.70        19.13 o                         
   2   9   3         41.11         44.55        10.15 o                         
   3   9   3          7.32          5.50         7.24 o                         
   4   9   3         42.84         52.61        12.44 o                         
   5   9   3         43.65         33.81        11.68 o                         
   6   9   3         24.72         23.41         9.97 o                         
  -5  10   3          8.43          8.96        12.76 o                         
  -4  10   3         27.41         24.75        12.23 o                         
  -3  10   3        182.38        183.91        13.72 o                         
  -2  10   3         87.35         72.82        11.13 o                         
  -1  10   3        195.88        205.90        14.46 o                         
   0  10   3       1832.14       2072.26        45.09 o                         
   1  10   3        195.76        213.52        16.24 o                         
   2  10   3         87.43         87.34        12.08 o                         
   3  10   3        182.63        174.41        10.54 o                         
   4  10   3         27.41         24.35        12.19 o                         
   5  10   3          8.46          7.10        11.80 o                         
  -5  11   3         53.65         27.35        15.84 o                         
  -4  11   3          4.01          5.13        13.84 o                         
  -3  11   3          3.58         15.60        10.62 o                         
  -2  11   3        257.00        263.07        14.71 o                         
  -1  11   3        299.34        308.08        17.01 o                         
   0  11   3        231.90        233.41        19.19 o                         
   1  11   3        299.40        304.74        20.13 o                         
   2  11   3        257.06        259.69        16.48 o                         
   3  11   3          3.60         10.51         8.63 o                         
   4  11   3          4.03          8.28        11.42 o                         
   5  11   3         53.64         46.19        13.94 o                         
  -5  12   3         16.54         10.43        13.57 o                         
  -4  12   3          0.82         -7.83        14.39 o                         
  -3  12   3        177.75        165.74        14.50 o                         
  -2  12   3         67.52         65.44        12.42 o                         
  -1  12   3        196.20        223.01        15.91 o                         
   0  12   3        388.96        399.45        20.39 o                         
   1  12   3        196.30        206.68        18.65 o                         
   2  12   3         67.40         69.09        12.90 o                         
   3  12   3        177.99        180.98        13.74 o                         
   4  12   3          0.83         -4.93        12.63 o                         
   5  12   3         16.56          3.31        15.63 o                         
  -5  13   3          2.09         -4.82        14.27 o                         
  -4  13   3         94.67         94.44        20.70 o                         
  -3  13   3         49.85         49.69        13.90 o                         
  -2  13   3        287.80        278.25        18.10 o                         
  -1  13   3        136.15        133.08        14.09 o                         
   0  13   3         94.78         79.63        12.85 o                         
   1  13   3        136.09        130.81        17.01 o                         
   2  13   3        287.95        294.00        18.85 o                         
   3  13   3         49.84         44.64        12.56 o                         
   4  13   3         94.71         70.37        11.71 o                         
   5  13   3          2.10          2.79        16.53 o                         
  -5  14   3          5.17          2.67        17.11 o                         
  -4  14   3          7.92         10.79        17.34 o                         
  -3  14   3          3.22          0.85        13.89 o                         
  -2  14   3         24.59         17.85        11.67 o                         
  -1  14   3        110.24         99.18        13.79 o                         
   0  14   3         25.67         39.49        12.12 o                         
   1  14   3        110.37        121.28        17.03 o                         
   2  14   3         24.51         32.84        12.15 o                         
   3  14   3          3.25          9.55        11.76 o                         
   4  14   3          7.92          0.06        10.77 o                         
   5  14   3          5.18         11.75        18.72 o                         
  -5  15   3          6.23          5.24        19.65 o                         
  -4  15   3         10.25          4.51        19.70 o                         
  -3  15   3         59.60         59.57        18.13 o                         
  -2  15   3         49.89         71.23        14.59 o                         
  -1  15   3          9.17         -1.75        12.15 o                         
   0  15   3         23.63         11.09        12.14 o                         
   1  15   3          9.16         11.11        14.34 o                         
   2  15   3         49.94         49.37        15.41 o                         
   3  15   3         59.60         54.81        15.75 o                         
   4  15   3         10.27         15.18        12.61 o                         
   5  15   3          6.24         16.66        19.58 o                         
  -4  16   3          3.96        -12.64        17.55 o                         
  -3  16   3         43.25         52.59        17.36 o                         
  -2  16   3         50.74         60.75        15.56 o                         
  -1  16   3         59.35         64.69        15.37 o                         
   0  16   3          6.77          9.90        12.75 o                         
   1  16   3         59.44         77.52        16.01 o                         
   2  16   3         50.77         69.74        15.55 o                         
   3  16   3         43.21         30.84        15.03 o                         
   4  16   3          3.93          2.44        11.33 o                         
  -4  17   3          3.95          4.82        28.89 o                         
  -3  17   3          0.72          1.76        17.70 o                         
  -2  17   3         38.80         47.01        18.12 o                         
  -1  17   3          6.17         12.19        12.66 o                         
   0  17   3          0.02          0.63        12.18 o                         
   1  17   3          6.19          8.69        15.91 o                         
   2  17   3         38.77         33.67        17.39 o                         
   3  17   3          0.73         -7.60        12.67 o                         
   4  17   3          3.96         14.41        14.00 o                         
  -4  18   3          2.73         11.79        27.03 o                         
  -3  18   3          5.47         10.42        20.10 o                         
  -2  18   3         12.69          1.01        16.79 o                         
  -1  18   3          9.54         12.08        14.09 o                         
   0  18   3          1.02        -12.22        13.01 o                         
   1  18   3          9.57         12.34        15.22 o                         
   2  18   3         12.65          8.57        16.59 o                         
   3  18   3          5.48         11.81        18.20 o                         
   4  18   3          2.73        -14.22        14.44 o                         
  -3  19   3         18.25         16.34        23.49 o                         
  -2  19   3         12.15         15.72        17.52 o                         
  -1  19   3         27.93          6.34        14.76 o                         
   0  19   3         13.56          3.07        17.19 o                         
   1  19   3         27.93         30.54        16.27 o                         
   2  19   3         12.14         25.83        16.91 o                         
   3  19   3         18.24         20.44        19.91 o                         
  -3  20   3          3.59         -1.54        25.23 o                         
  -2  20   3         12.77         21.26        18.61 o                         
  -1  20   3          6.29          0.12        15.67 o                         
   0  20   3          1.17         14.55        15.95 o                         
   1  20   3          6.29          4.15        14.30 o                         
   2  20   3         12.75         -4.67        19.00 o                         
   3  20   3          3.59         22.03        21.71 o                         
  -2  21   3          5.82         17.95        17.60 o                         
  -1  21   3          3.56          8.89        14.53 o                         
   0  21   3          1.14         -2.11        13.77 o                         
   1  21   3          3.57          8.88        18.70 o                         
   2  21   3          5.82          1.90        21.39 o                         
  -2  22   3         31.25         14.91        20.51 o                         
  -1  22   3          4.30         -4.42        19.00 o                         
   0  22   3          4.72         -3.47        21.48 o                         
   1  22   3          4.29         14.88        19.08 o                         
   2  22   3         31.23          5.22        24.49 o                         
  -1  23   3         22.17          9.19        19.69 o                         
   0  23   3          0.07         -3.91        21.41 o                         
   1  23   3         22.15         26.59        23.65 o                         
   1   0   4       2663.96       2628.84        48.63 o                         
   2   0   4       9384.04       9545.36        60.13 o                         
   3   0   4         33.24         34.50         4.47 o                         
   4   0   4        117.71        109.19         7.52 o                         
   5   0   4         97.69        103.07         8.92 o                         
   6   0   4          0.17         -5.94         8.55 o                         
  -6   1   4         27.33         14.61         9.61 o                         
  -5   1   4         18.93         25.35         7.73 o                         
  -4   1   4        275.99        257.28         9.31 o                         
  -3   1   4        215.26        227.71         8.25 o                         
  -2   1   4        205.18        204.95         7.77 o                         
  -1   1   4       2943.15       2635.45        24.03 o                         
   0   1   4        598.71        538.22        14.14 o                         
   1   1   4       2942.72       2679.08        31.67 o                         
   2   1   4        205.27        233.00         9.92 o                         
   3   1   4        215.16        219.22         7.59 o                         
   4   1   4        275.76        273.41         9.71 o                         
   5   1   4         18.94         28.53         8.00 o                         
   6   1   4         27.31         25.64        10.24 o                         
  -6   2   4         12.38         17.14         9.31 o                         
  -5   2   4         81.68         98.83        10.88 o                         
  -4   2   4        311.85        296.87        10.78 o                         
  -3   2   4        407.65        410.31        10.59 o                         
  -2   2   4        676.44        656.22        11.78 o                         
  -1   2   4       1854.79       1804.50        29.22 o                         
   0   2   4       3402.80       3417.59        23.75 o                         
   1   2   4       1855.53       1829.24        19.77 o                         
   2   2   4        675.87        690.97        12.98 o                         
   3   2   4        407.72        425.78         9.60 o                         
   4   2   4        311.85        309.24         9.93 o                         
   5   2   4         81.71         92.30        10.81 o                         
   6   2   4         12.40         16.52         9.62 o                         
  -6   3   4         37.34         27.06        11.21 o                         
  -5   3   4         24.15         31.08        10.14 o                         
  -4   3   4          6.70         15.16         6.81 o                         
  -3   3   4        293.43        314.32         9.27 o                         
  -2   3   4        286.22        290.85         9.89 o                         
  -1   3   4       3410.02       3365.92        29.75 o                         
   0   3   4       1134.26       1152.85        16.23 o                         
   1   3   4       3410.15       3371.34        33.55 o                         
   2   3   4        286.08        291.17        11.52 o                         
   3   3   4        293.60        284.51        10.10 o                         
   4   3   4          6.66          7.52         5.85 o                         
   5   3   4         24.08         22.52         8.36 o                         
   6   3   4         37.32         37.90         9.72 o                         
  -6   4   4          3.98         -2.05        10.07 o                         
  -5   4   4        186.05        199.82        12.63 o                         
  -4   4   4         78.87         85.84         7.98 o                         
  -3   4   4        376.05        376.59        11.94 o                         
  -2   4   4        469.17        462.81        11.55 o                         
  -1   4   4       6273.79       6625.48        52.37 o                         
   0   4   4       7692.76       7830.75        45.68 o                         
   1   4   4       6271.65       6606.08        54.68 o                         
   2   4   4        469.60        478.67        15.53 o                         
   3   4   4        376.01        387.18        13.10 o                         
   4   4   4         78.84         71.20         7.95 o                         
   5   4   4        186.01        178.75        10.72 o                         
   6   4   4          3.99          0.10         8.73 o                         
  -6   5   4          5.06         -6.42         9.20 o                         
  -5   5   4        163.49        171.78        12.80 o                         
  -4   5   4         46.78         49.54         8.34 o                         
  -3   5   4        176.76        175.56         9.83 o                         
  -2   5   4       1049.78       1023.83        24.18 o                         
  -1   5   4        820.46        779.33        16.54 o                         
   0   5   4        355.44        346.28        14.55 o                         
   1   5   4        820.10        796.63        17.05 o                         
   2   5   4       1050.06       1045.92        20.91 o                         
   3   5   4        176.50        182.52        10.96 o                         
   4   5   4         46.76         36.71         8.09 o                         
   5   5   4        163.47        169.49        10.81 o                         
   6   5   4          5.05          7.31         7.95 o                         
  -6   6   4          0.42         -0.61         9.17 o                         
  -5   6   4         59.46         62.81         9.67 o                         
  -4   6   4         47.22         55.88         9.96 o                         
  -3   6   4         30.59         33.66         7.31 o                         
  -2   6   4       1446.55       1586.42        35.58 o                         
  -1   6   4        953.91       1006.13        19.17 o                         
   0   6   4        524.79        527.99        17.68 o                         
   1   6   4        954.15        976.07        20.29 o                         
   2   6   4       1446.46       1581.34        27.83 o                         
   3   6   4         30.58         27.89         8.57 o                         
   4   6   4         47.22         44.79         8.86 o                         
   5   6   4         59.38         50.15         9.71 o                         
   6   6   4          0.42         -0.87         8.05 o                         
  -6   7   4          9.31          3.48         8.96 o                         
  -5   7   4         51.86         53.94         9.75 o                         
  -4   7   4         38.71         36.66         9.28 o                         
  -3   7   4        216.16        235.72        13.45 o                         
  -2   7   4         99.45         88.26         9.75 o                         
  -1   7   4       1010.74       1002.07        21.61 o                         
   0   7   4       2198.95       2238.21        34.69 o                         
   1   7   4       1010.24       1000.62        25.26 o                         
   2   7   4         99.52         99.57         7.40 o                         
   3   7   4        215.96        208.39        12.75 o                         
   4   7   4         38.66         38.22         9.01 o                         
   5   7   4         51.79         65.86        11.22 o                         
   6   7   4          9.30         11.25         8.31 o                         
  -6   8   4          1.72          2.01         9.46 o                         
  -5   8   4         19.31         15.93        10.95 o                         
  -4   8   4         85.71         88.01        11.17 o                         
  -3   8   4         12.56         14.73        10.10 o                         
  -2   8   4        511.64        526.90        17.23 o                         
  -1   8   4       1359.71       1417.89        28.03 o                         
   0   8   4         10.67          6.25        10.28 o                         
   1   8   4       1360.03       1442.86        31.86 o                         
   2   8   4        511.95        507.38        15.00 o                         
   3   8   4         12.54         16.77         8.91 o                         
   4   8   4         85.78        102.46        12.40 o                         
   5   8   4         19.31         18.76        10.86 o                         
   6   8   4          1.72         -1.87         8.42 o                         
  -6   9   4          8.04          6.25        10.18 o                         
  -5   9   4          0.24          8.10        11.72 o                         
  -4   9   4         56.73         53.73        10.64 o                         
  -3   9   4        168.92        164.23        14.76 o                         
  -2   9   4          6.24          8.64         8.85 o                         
  -1   9   4         18.41         12.87        10.13 o                         
   0   9   4       3739.87       4034.09        59.82 o                         
   1   9   4         18.36          9.33        11.68 o                         
   2   9   4          6.28          3.80         9.02 o                         
   3   9   4        169.10        162.30        12.76 o                         
   4   9   4         56.66         51.31        10.87 o                         
   5   9   4          0.23          1.91         9.53 o                         
   6   9   4          8.02          9.78         9.62 o                         
  -5  10   4          4.78          8.33        12.43 o                         
  -4  10   4         32.41         35.31         9.82 o                         
  -3  10   4         54.23         52.16        10.09 o                         
  -2  10   4        113.30        116.57        11.99 o                         
  -1  10   4        290.09        319.17        17.55 o                         
   0  10   4        252.66        266.18        17.75 o                         
   1  10   4        290.09        343.19        18.83 o                         
   2  10   4        113.37        114.41        12.16 o                         
   3  10   4         54.21         46.24         8.71 o                         
   4  10   4         32.39         36.85        11.87 o                         
   5  10   4          4.79         -0.26        11.07 o                         
  -5  11   4         11.17         15.62        14.56 o                         
  -4  11   4         27.10         29.54        14.49 o                         
  -3  11   4        100.40         99.02        10.84 o                         
  -2  11   4        224.82        207.65        13.98 o                         
  -1  11   4        112.18        127.45        14.34 o                         
   0  11   4         15.65         13.18        13.04 o                         
   1  11   4        112.20        118.94        15.11 o                         
   2  11   4        224.99        236.64        15.92 o                         
   3  11   4        100.40         99.03         9.98 o                         
   4  11   4         27.09         26.67        14.37 o                         
   5  11   4         11.18          1.24        12.02 o                         
  -5  12   4         14.50         19.47        15.23 o                         
  -4  12   4         13.38         16.06        17.12 o                         
  -3  12   4        211.34        221.95        16.70 o                         
  -2  12   4        202.44        202.83        14.83 o                         
  -1  12   4        131.91        136.06        14.19 o                         
   0  12   4        222.24        244.89        18.67 o                         
   1  12   4        131.95        147.47        15.93 o                         
   2  12   4        202.40        181.83        12.71 o                         
   3  12   4        211.37        204.26        13.50 o                         
   4  12   4         13.35         11.45        15.42 o                         
   5  12   4         14.50         13.10        13.49 o                         
  -5  13   4          2.25          2.48        13.51 o                         
  -4  13   4         19.45         18.59        14.91 o                         
  -3  13   4         65.90         57.21        14.92 o                         
  -2  13   4         85.20        101.46        12.57 o                         
  -1  13   4         42.07         45.41        11.11 o                         
   0  13   4        155.45        140.99        14.59 o                         
   1  13   4         42.00         52.29        13.79 o                         
   2  13   4         85.26        103.77        15.06 o                         
   3  13   4         65.94         66.98        12.18 o                         
   4  13   4         19.48         32.22        14.65 o                         
   5  13   4          2.24         -0.70        14.96 o                         
  -5  14   4         15.83         18.53        17.15 o                         
  -4  14   4          3.26         -8.19        15.74 o                         
  -3  14   4        274.85        300.27        20.25 o                         
  -2  14   4        117.24        122.10        13.52 o                         
  -1  14   4          7.15         17.88        11.94 o                         
   0  14   4          5.22          9.09        11.23 o                         
   1  14   4          7.14          9.16        14.15 o                         
   2  14   4        117.26        127.97        16.91 o                         
   3  14   4        274.89        299.98        19.54 o                         
   4  14   4          3.25          5.11         9.83 o                         
   5  14   4         15.82         14.42        17.37 o                         
  -5  15   4          6.51          3.26        18.06 o                         
  -4  15   4         18.34          9.46        17.63 o                         
  -3  15   4          9.10         37.52        17.56 o                         
  -2  15   4        325.31        333.59        18.95 o                         
  -1  15   4        210.69        189.47        17.65 o                         
   0  15   4         38.95         34.35        13.01 o                         
   1  15   4        210.59        215.86        21.49 o                         
   2  15   4        325.30        354.11        22.52 o                         
   3  15   4          9.10         10.25        11.99 o                         
   4  15   4         18.34         22.82        13.30 o                         
   5  15   4          6.51         14.92        19.56 o                         
  -4  16   4          0.45          1.94        15.47 o                         
  -3  16   4         19.53         18.32        15.76 o                         
  -2  16   4         28.85         30.87        13.51 o                         
  -1  16   4         36.55         31.94        13.62 o                         
   0  16   4        113.74         86.14        16.49 o                         
   1  16   4         36.56         45.01        16.83 o                         
   2  16   4         28.85         10.51        14.99 o                         
   3  16   4         19.50         20.65        14.54 o                         
   4  16   4          0.45          3.25        14.08 o                         
  -4  17   4          3.36          6.13        17.25 o                         
  -3  17   4         10.44         22.02        16.57 o                         
  -2  17   4         38.27         37.00        17.27 o                         
  -1  17   4         78.09         66.20        15.65 o                         
   0  17   4          0.35          1.44        12.95 o                         
   1  17   4         78.07         73.00        20.44 o                         
   2  17   4         38.26         44.33        19.45 o                         
   3  17   4         10.44         18.27        14.96 o                         
   4  17   4          3.36          9.36        18.02 o                         
  -4  18   4          5.94         13.03        21.60 o                         
  -3  18   4          9.07          6.73        15.90 o                         
  -2  18   4         14.78         26.67        14.53 o                         
  -1  18   4          4.11         13.95        13.69 o                         
   0  18   4         75.55         66.41        15.87 o                         
   1  18   4          4.11          0.73        16.51 o                         
   2  18   4         14.76          3.74        15.75 o                         
   3  18   4          9.06          2.86        15.29 o                         
   4  18   4          5.93        -10.29        15.40 o                         
  -3  19   4          0.41          7.36        17.95 o                         
  -2  19   4          2.69          3.95        15.62 o                         
  -1  19   4         10.12          8.55        15.17 o                         
   0  19   4         39.62         37.60        15.82 o                         
   1  19   4         10.14         -4.74        15.98 o                         
   2  19   4          2.68         -1.33        19.59 o                         
   3  19   4          0.40         13.73        21.61 o                         
  -3  20   4         20.06         25.38        31.70 o                         
  -2  20   4          0.90         -5.08        18.75 o                         
  -1  20   4         24.74         17.82        15.28 o                         
   0  20   4          2.48          9.15        17.16 o                         
   1  20   4         24.74         18.86        16.15 o                         
   2  20   4          0.90         -4.25        19.38 o                         
   3  20   4         20.06         26.02        21.30 o                         
  -2  21   4          1.14          8.44        20.16 o                         
  -1  21   4          4.15         -1.40        12.57 o                         
   0  21   4         10.10        -10.90        14.63 o                         
   1  21   4          4.16          4.85        17.40 o                         
   2  21   4          1.15         -9.47        20.20 o                         
  -2  22   4          7.85         -6.81        17.35 o                         
  -1  22   4          2.43          1.24        15.56 o                         
   0  22   4          0.00        -19.45        21.54 o                         
   1  22   4          2.44         26.37        21.07 o                         
   2  22   4          7.86          5.92        26.01 o                         
  -1  23   4          3.91          9.15        20.87 o                         
   0  23   4          1.33         -6.40        20.17 o                         
   1  23   4          3.92         -5.95        27.42 o                         
   1   0   5         28.43         21.05         7.05 o                         
   2   0   5         19.01         11.06         6.39 o                         
   3   0   5          2.59          5.64         6.53 o                         
   4   0   5        155.29        150.26         7.36 o                         
   5   0   5          6.47          6.29         6.70 o                         
   6   0   5          1.09          0.00         9.27 o                         
  -6   1   5         24.32         24.83         9.45 o                         
  -5   1   5          2.18         -4.90         8.20 o                         
  -4   1   5        107.06        100.51         7.59 o                         
  -3   1   5        294.63        301.10        10.41 o                         
  -2   1   5         69.66         71.78         6.92 o                         
  -1   1   5       2506.54       2364.29        25.69 o                         
   0   1   5       1791.79       1698.97        16.99 o                         
   1   1   5       2506.48       2418.55        25.81 o                         
   2   1   5         69.78         75.36         8.10 o                         
   3   1   5        294.82        311.08         9.54 o                         
   4   1   5        107.03        107.12         7.60 o                         
   5   1   5          2.18         -0.70         7.72 o                         
   6   1   5         24.34         24.18         9.43 o                         
  -6   2   5          1.75          5.26         8.76 o                         
  -5   2   5         75.92         77.62        10.58 o                         
  -4   2   5        377.31        342.41        11.99 o                         
  -3   2   5        227.20        232.94         8.25 o                         
  -2   2   5        469.34        447.08        13.25 o                         
  -1   2   5       7843.09       7602.69        77.33 o                         
   0   2   5       5659.05       5402.10        29.06 o                         
   1   2   5       7844.66       7751.60        53.03 o                         
   2   2   5        469.07        481.90        12.35 o                         
   3   2   5        227.10        218.55         8.19 o                         
   4   2   5        377.19        366.93        11.38 o                         
   5   2   5         75.96         81.42         9.63 o                         
   6   2   5          1.75         -3.61         7.41 o                         
  -6   3   5         24.62         22.50        10.03 o                         
  -5   3   5         37.37         43.47        12.44 o                         
  -4   3   5        212.43        205.97        10.94 o                         
  -3   3   5        107.28        101.68         6.91 o                         
  -2   3   5        160.15        171.96         7.56 o                         
  -1   3   5        659.81        614.60        13.05 o                         
   0   3   5        281.80        281.09         8.98 o                         
   1   3   5        659.64        642.93        15.16 o                         
   2   3   5        160.22        171.34         8.34 o                         
   3   3   5        107.46        102.04         7.13 o                         
   4   3   5        212.46        202.55         8.42 o                         
   5   3   5         37.40         45.61         8.67 o                         
   6   3   5         24.63         30.31         8.91 o                         
  -6   4   5          1.90          8.59        10.06 o                         
  -5   4   5        123.56        127.67        11.87 o                         
  -4   4   5         14.07         10.72         7.29 o                         
  -3   4   5        152.39        163.48         8.71 o                         
  -2   4   5        288.31        287.12        10.59 o                         
  -1   4   5       3510.45       3421.13        37.62 o                         
   0   4   5        380.49        404.10         9.94 o                         
   1   4   5       3511.26       3517.56        32.94 o                         
   2   4   5        288.38        311.51        14.75 o                         
   3   4   5        152.46        156.63        11.29 o                         
   4   4   5         14.05         10.04         5.39 o                         
   5   4   5        123.61        141.80        10.65 o                         
   6   4   5          1.90          1.83         8.29 o                         
  -6   5   5          2.67          3.94         9.43 o                         
  -5   5   5         41.39         49.26        10.14 o                         
  -4   5   5         11.64          7.17         7.45 o                         
  -3   5   5         19.03         23.95         6.83 o                         
  -2   5   5        580.61        535.07        12.72 o                         
  -1   5   5       1260.04       1248.49        22.01 o                         
   0   5   5        759.38        730.53        16.06 o                         
   1   5   5       1259.61       1285.38        26.29 o                         
   2   5   5        580.77        596.50        22.11 o                         
   3   5   5         18.98         19.49         8.33 o                         
   4   5   5         11.66         10.23         7.47 o                         
   5   5   5         41.41         54.37         8.95 o                         
   6   5   5          2.67         -5.39         7.70 o                         
  -6   6   5          5.04          3.05        10.29 o                         
  -5   6   5          7.83          6.40         7.02 o                         
  -4   6   5         21.84         24.65         7.96 o                         
  -3   6   5        100.16        100.17         9.64 o                         
  -2   6   5         65.77         64.59         6.95 o                         
  -1   6   5        603.14        622.98        16.34 o                         
   0   6   5        286.55        274.97        13.92 o                         
   1   6   5        602.93        608.74        16.65 o                         
   2   6   5         65.85         67.84         9.03 o                         
   3   6   5        100.26         88.91        10.41 o                         
   4   6   5         21.84         27.17         8.32 o                         
   5   6   5          7.83          8.19         9.68 o                         
   6   6   5          5.05         -1.67         8.31 o                         
  -6   7   5          0.96         -1.88        10.11 o                         
  -5   7   5          2.69          3.17         8.31 o                         
  -4   7   5         96.90         87.72        12.94 o                         
  -3   7   5         89.14         92.14         9.20 o                         
  -2   7   5       1344.68       1335.58        31.26 o                         
  -1   7   5        413.22        458.61        15.90 o                         
   0   7   5        117.64        111.31        12.68 o                         
   1   7   5        412.84        445.65        17.10 o                         
   2   7   5       1345.51       1390.41        27.87 o                         
   3   7   5         89.14         89.55        10.13 o                         
   4   7   5         96.78         92.83        11.20 o                         
   5   7   5          2.68          3.74        10.10 o                         
   6   7   5          0.96          6.87         8.42 o                         
  -6   8   5          2.40          3.57         9.59 o                         
  -5   8   5          8.91          8.98         9.83 o                         
  -4   8   5          5.16         15.58        10.61 o                         
  -3   8   5         13.06         16.06         9.66 o                         
  -2   8   5        184.38        177.96        13.10 o                         
  -1   8   5        941.43        981.80        23.21 o                         
   0   8   5        685.04        691.99        22.15 o                         
   1   8   5        941.47        983.07        27.30 o                         
   2   8   5        184.53        173.97        13.63 o                         
   3   8   5         13.02          7.96         8.28 o                         
   4   8   5          5.17         -3.52        10.39 o                         
   5   8   5          8.93          2.25        10.77 o                         
   6   8   5          2.41         -2.39         8.54 o                         
  -6   9   5          2.80          5.71        10.66 o                         
  -5   9   5          4.69         -0.95         9.00 o                         
  -4   9   5         39.80         46.69        11.41 o                         
  -3   9   5        221.97        208.56        17.07 o                         
  -2   9   5         55.77         42.54        10.39 o                         
  -1   9   5        268.72        287.99        15.19 o                         
   0   9   5        622.27        625.89        22.39 o                         
   1   9   5        268.69        281.01        18.28 o                         
   2   9   5         55.79         50.08         9.80 o                         
   3   9   5        221.87        236.66        13.80 o                         
   4   9   5         39.79         40.34        10.87 o                         
   5   9   5          4.70          2.45        10.74 o                         
   6   9   5          2.81          0.23         8.48 o                         
  -5  10   5         53.84         50.39        12.28 o                         
  -4  10   5         16.06         17.44        10.59 o                         
  -3  10   5         14.40         15.92        10.64 o                         
  -2  10   5         41.06         37.89         9.79 o                         
  -1  10   5        135.50        154.88        13.33 o                         
   0  10   5         92.09        107.69        14.16 o                         
   1  10   5        135.64        139.98        15.82 o                         
   2  10   5         40.99         53.71        11.11 o                         
   3  10   5         14.40         14.73         7.11 o                         
   4  10   5         16.06         26.74        11.86 o                         
   5  10   5         53.87         62.48        12.59 o                         
  -5  11   5          1.73         -2.42        11.69 o                         
  -4  11   5         59.15         71.81        11.42 o                         
  -3  11   5        108.48        109.70        13.59 o                         
  -2  11   5        109.68        104.00        12.29 o                         
  -1  11   5        139.93        148.77        14.55 o                         
   0  11   5        282.50        303.44        19.57 o                         
   1  11   5        139.78        143.85        17.19 o                         
   2  11   5        109.50         96.97        12.74 o                         
   3  11   5        108.44        100.46        11.94 o                         
   4  11   5         59.06         67.53        16.33 o                         
   5  11   5          1.73          4.62        11.63 o                         
  -5  12   5         16.37          8.05        13.63 o                         
  -4  12   5         41.92         38.94        12.72 o                         
  -3  12   5        329.78        313.20        17.50 o                         
  -2  12   5        753.86        725.61        23.20 o                         
  -1  12   5        122.15        124.31        15.29 o                         
   0  12   5         17.91          4.43        11.71 o                         
   1  12   5        122.18        112.35        15.23 o                         
   2  12   5        753.82        735.65        26.76 o                         
   3  12   5        329.79        290.69        23.94 o                         
   4  12   5         41.90         30.06        16.61 o                         
   5  12   5         16.39         16.40        15.14 o                         
  -5  13   5          8.03         11.33        13.11 o                         
  -4  13   5         17.04         19.96        14.01 o                         
  -3  13   5        285.45        288.73        16.72 o                         
  -2  13   5        308.58        290.30        16.68 o                         
  -1  13   5         63.63         51.52        12.67 o                         
   0  13   5         82.59         84.65        14.48 o                         
   1  13   5         63.73         59.77        14.64 o                         
   2  13   5        308.48        302.69        19.73 o                         
   3  13   5        285.37        280.99        17.01 o                         
   4  13   5         17.06         21.78        15.73 o                         
   5  13   5          8.04         11.17        15.81 o                         
  -5  14   5          5.82         10.51        16.90 o                         
  -4  14   5         10.46          7.46        11.82 o                         
  -3  14   5        194.22        190.20        15.59 o                         
  -2  14   5         98.85        112.60        13.85 o                         
  -1  14   5        317.56        308.67        18.50 o                         
   0  14   5         26.92          7.24        12.24 o                         
   1  14   5        317.55        326.50        22.07 o                         
   2  14   5         98.83        119.41        15.81 o                         
   3  14   5        194.14        186.83        17.01 o                         
   4  14   5         10.45          0.96         4.89 o                         
   5  14   5          5.81         11.79        16.88 o                         
  -5  15   5          1.55          4.79        17.19 o                         
  -4  15   5          9.19          3.49        14.77 o                         
  -3  15   5         10.23         12.42        12.33 o                         
  -2  15   5          7.56         25.38        12.20 o                         
  -1  15   5         24.13         29.73        13.35 o                         
   0  15   5        100.85         89.01        15.46 o                         
   1  15   5         24.11         13.06        15.52 o                         
   2  15   5          7.56          6.15        14.37 o                         
   3  15   5         10.27          4.84        14.12 o                         
   4  15   5          9.20         17.46        15.80 o                         
   5  15   5          1.54         -6.33        17.07 o                         
  -4  16   5          7.65          0.07        18.09 o                         
  -3  16   5         14.68          9.50        17.22 o                         
  -2  16   5         25.52         20.38        13.22 o                         
  -1  16   5        107.52        112.48        16.43 o                         
   0  16   5          2.19          3.94        13.10 o                         
   1  16   5        107.62         90.14        19.55 o                         
   2  16   5         25.46         18.63        15.32 o                         
   3  16   5         14.66         23.62        15.41 o                         
   4  16   5          7.65          2.99        11.97 o                         
  -4  17   5          2.70        -17.09        17.09 o                         
  -3  17   5         43.64         49.64        17.71 o                         
  -2  17   5          3.15         -3.37        13.70 o                         
  -1  17   5          5.47          9.45        14.40 o                         
   0  17   5         88.87         90.19        16.27 o                         
   1  17   5          5.48         13.44        17.21 o                         
   2  17   5          3.14         -5.55        17.17 o                         
   3  17   5         43.69         30.94        15.47 o                         
   4  17   5          2.70          9.15        16.77 o                         
  -4  18   5          0.14         -3.25        19.45 o                         
  -3  18   5          8.76         14.89        17.11 o                         
  -2  18   5          4.89          6.63        13.02 o                         
  -1  18   5         45.68         39.19        15.32 o                         
   0  18   5          0.14          5.15        14.69 o                         
   1  18   5         45.62         41.46        18.16 o                         
   2  18   5          4.90         14.18        14.54 o                         
   3  18   5          8.76          9.91        16.82 o                         
   4  18   5          0.14         -3.44        15.18 o                         
  -3  19   5         21.25         14.17        18.72 o                         
  -2  19   5          5.17          2.60        14.67 o                         
  -1  19   5         10.52         11.85        17.28 o                         
   0  19   5          2.01         -3.35        16.55 o                         
   1  19   5         10.54         -2.77        16.31 o                         
   2  19   5          5.16         10.72        18.54 o                         
   3  19   5         21.26         46.74        19.87 o                         
  -3  20   5          4.20          3.99        21.91 o                         
  -2  20   5          3.99         13.74        16.70 o                         
  -1  20   5         10.47         18.72        14.61 o                         
   0  20   5         16.60         15.41        16.96 o                         
   1  20   5         10.44         -3.48        15.23 o                         
   2  20   5          3.99         15.84        19.97 o                         
   3  20   5          4.19          4.12        19.63 o                         
  -2  21   5         11.10         32.62        21.91 o                         
  -1  21   5         15.81         -0.10        14.85 o                         
   0  21   5          0.50         -3.99        15.48 o                         
   1  21   5         15.83         -7.52        18.02 o                         
   2  21   5         11.08          9.99        18.36 o                         
  -2  22   5          1.01          1.81        20.77 o                         
  -1  22   5          0.35          9.08        15.98 o                         
   0  22   5          4.88         16.60        19.10 o                         
   1  22   5          0.35         -5.88        18.58 o                         
   2  22   5          1.01         15.92        26.29 o                         
   0  23   5          1.56         18.25        23.10 o                         
   1   0   6       3400.35       3337.64        52.47 o                         
   2   0   6        281.59        260.52         8.78 o                         
   3   0   6         44.54         32.56         8.08 o                         
   4   0   6         30.29         26.02         5.25 o                         
   5   0   6         33.73         36.14         9.17 o                         
   6   0   6         14.09          6.66         9.45 o                         
  -6   1   6          0.26          2.44         9.23 o                         
  -5   1   6        249.64        262.92        13.83 o                         
  -4   1   6          3.07          4.59         5.89 o                         
  -3   1   6        343.18        344.81        10.59 o                         
  -2   1   6         51.17         49.81         8.59 o                         
  -1   1   6       2954.00       2940.54        30.73 o                         
   0   1   6       5522.25       5309.36        34.14 o                         
   1   1   6       2955.48       3023.22        44.88 o                         
   2   1   6         51.04         37.36         9.63 o                         
   3   1   6        343.17        359.06        14.00 o                         
   4   1   6          3.06          1.89         5.69 o                         
   5   1   6        249.59        260.05        14.32 o                         
   6   1   6          0.26         -1.86         8.34 o                         
  -6   2   6          4.75          8.62        10.52 o                         
  -5   2   6         49.36         44.05        10.84 o                         
  -4   2   6         26.77         25.98         6.22 o                         
  -3   2   6        225.58        225.59         9.70 o                         
  -2   2   6        657.80        624.17        27.99 o                         
  -1   2   6       7270.98       7295.71        63.02 o                         
   0   2   6        275.75        267.44         8.48 o                         
   1   2   6       7269.83       7385.67        57.03 o                         
   2   2   6        658.10        721.51        16.23 o                         
   3   2   6        225.76        214.94         7.70 o                         
   4   2   6         26.79         18.78         5.21 o                         
   5   2   6         49.39         52.70         7.97 o                         
   6   2   6          4.74         -0.61         9.05 o                         
  -6   3   6         13.60         11.73        10.40 o                         
  -5   3   6         15.40         24.20        11.72 o                         
  -4   3   6        103.34        100.71         8.23 o                         
  -3   3   6         22.04         18.65         4.80 o                         
  -2   3   6        574.53        541.65        14.63 o                         
  -1   3   6       4093.15       4044.71        36.83 o                         
   0   3   6       1699.17       1656.46        23.14 o                         
   1   3   6       4093.44       4023.01        33.97 o                         
   2   3   6        574.82        575.40        15.81 o                         
   3   3   6         22.05         15.52         6.34 o                         
   4   3   6        103.44         89.22         6.49 o                         
   5   3   6         15.44         24.95         7.52 o                         
   6   3   6         13.58          9.13         9.33 o                         
  -6   4   6          0.08          0.52         9.57 o                         
  -5   4   6         25.46         17.52        11.44 o                         
  -4   4   6        122.74        112.30         8.64 o                         
  -3   4   6         74.80         71.98         8.14 o                         
  -2   4   6        992.97       1003.73        17.22 o                         
  -1   4   6       2149.16       2060.05        20.40 o                         
   0   4   6         83.65         91.50         6.75 o                         
   1   4   6       2149.53       2184.85        29.75 o                         
   2   4   6        993.12       1030.73        25.30 o                         
   3   4   6         74.89         82.96         9.05 o                         
   4   4   6        122.95        109.82         8.31 o                         
   5   4   6         25.50         31.95         8.89 o                         
   6   4   6          0.08          2.67         7.47 o                         
  -6   5   6          1.89          2.58         9.56 o                         
  -5   5   6          8.31          5.98         9.29 o                         
  -4   5   6         32.76         27.80         8.07 o                         
  -3   5   6         39.58         40.51         8.19 o                         
  -2   5   6        297.21        301.59         8.88 o                         
  -1   5   6        849.47        852.99        18.07 o                         
   0   5   6        552.64        567.40        12.36 o                         
   1   5   6        849.55        847.90        20.05 o                         
   2   5   6        297.67        325.87        15.25 o                         
   3   5   6         39.60         45.84         9.64 o                         
   4   5   6         32.78         31.05         6.87 o                         
   5   5   6          8.31         11.68         8.40 o                         
   6   5   6          1.89          4.66         7.87 o                         
  -6   6   6          7.97         11.38        10.70 o                         
  -5   6   6         48.01         45.28        10.20 o                         
  -4   6   6        128.83        113.83         9.92 o                         
  -3   6   6         22.33         19.17         6.60 o                         
  -2   6   6        152.09        148.57         7.71 o                         
  -1   6   6        152.42        156.43        10.35 o                         
   0   6   6        388.48        372.80        13.46 o                         
   1   6   6        152.45        154.91        11.69 o                         
   2   6   6        152.23        162.56        15.49 o                         
   3   6   6         22.33         20.48         8.43 o                         
   4   6   6        128.95        113.64        10.22 o                         
   5   6   6         48.05         46.22         9.96 o                         
   6   6   6          7.98          9.73         8.98 o                         
  -6   7   6          0.66         -5.37         9.81 o                         
  -5   7   6          6.97         10.77         9.05 o                         
  -4   7   6         48.32         59.20        10.19 o                         
  -3   7   6         17.47         21.53         7.45 o                         
  -2   7   6        283.76        310.00        14.23 o                         
  -1   7   6       1025.76       1081.52        23.13 o                         
   0   7   6       1189.07       1171.30        25.99 o                         
   1   7   6       1025.90       1071.71        25.15 o                         
   2   7   6        283.86        293.32        14.27 o                         
   3   7   6         17.49         10.24         9.84 o                         
   4   7   6         48.37         46.29        10.34 o                         
   5   7   6          6.96          7.56         9.57 o                         
   6   7   6          0.66          7.19         8.46 o                         
  -6   8   6          3.00          6.12        10.03 o                         
  -5   8   6         43.30         57.46        12.02 o                         
  -4   8   6        127.31        127.10        14.50 o                         
  -3   8   6         33.52         24.80         8.08 o                         
  -2   8   6        213.09        207.81        12.65 o                         
  -1   8   6       1099.58       1130.56        31.36 o                         
   0   8   6        307.69        300.41        16.04 o                         
   1   8   6       1099.22       1132.94        27.17 o                         
   2   8   6        213.29        218.39        14.30 o                         
   3   8   6         33.57         29.40        10.62 o                         
   4   8   6        127.25        144.55        14.37 o                         
   5   8   6         43.36         54.28        11.59 o                         
   6   8   6          3.01         13.38         9.56 o                         
  -6   9   6          2.18          2.58        10.09 o                         
  -5   9   6         33.73         34.49        11.59 o                         
  -4   9   6          8.71         13.62        12.36 o                         
  -3   9   6        127.37        111.81        11.88 o                         
  -2   9   6        906.61        834.27        22.84 o                         
  -1   9   6        496.02        514.70        20.35 o                         
   0   9   6         99.63        112.76        13.25 o                         
   1   9   6        495.56        504.25        22.49 o                         
   2   9   6        906.52        895.22        25.45 o                         
   3   9   6        127.29        113.09        12.35 o                         
   4   9   6          8.69         10.54        11.71 o                         
   5   9   6         33.69         29.62        11.88 o                         
   6   9   6          2.18          3.95         8.33 o                         
  -5  10   6          6.27          1.38        10.72 o                         
  -4  10   6         13.08         17.07        12.42 o                         
  -3  10   6         84.98         69.83        11.87 o                         
  -2  10   6         10.80         -0.74         9.28 o                         
  -1  10   6        222.38        222.36        16.29 o                         
   0  10   6         33.65         24.45        12.25 o                         
   1  10   6        222.19        217.46        18.31 o                         
   2  10   6         10.83          7.66        10.01 o                         
   3  10   6         85.06         90.18        11.63 o                         
   4  10   6         13.07         13.03        13.04 o                         
   5  10   6          6.25          0.31        10.62 o                         
  -5  11   6         19.51         14.43        13.43 o                         
  -4  11   6         18.10         16.36        13.58 o                         
  -3  11   6        435.11        464.23        24.01 o                         
  -2  11   6         82.35         71.19        11.90 o                         
  -1  11   6        208.12        197.65        15.91 o                         
   0  11   6        114.63        114.34        14.12 o                         
   1  11   6        207.98        189.62        18.52 o                         
   2  11   6         82.38         75.44        12.73 o                         
   3  11   6        435.01        415.49        32.31 o                         
   4  11   6         18.10         16.27        12.29 o                         
   5  11   6         19.54         18.44        11.49 o                         
  -5  12   6          8.50          7.53        14.15 o                         
  -4  12   6         28.27         41.81        12.23 o                         
  -3  12   6         24.70         27.89        13.64 o                         
  -2  12   6        113.57        112.80        13.87 o                         
  -1  12   6        360.76        357.33        19.15 o                         
   0  12   6          1.82         -4.17        12.27 o                         
   1  12   6        360.47        353.99        22.71 o                         
   2  12   6        113.57        114.36        15.78 o                         
   3  12   6         24.66         31.64        11.46 o                         
   4  12   6         28.28         37.06        14.63 o                         
   5  12   6          8.47         23.40        18.44 o                         
  -5  13   6         37.23         22.98        14.81 o                         
  -4  13   6         39.04         35.59        14.47 o                         
  -3  13   6          8.80         -4.10        12.23 o                         
  -2  13   6         21.75         23.39        11.62 o                         
  -1  13   6        113.53        124.79        15.08 o                         
   0  13   6        154.04        165.79        17.32 o                         
   1  13   6        113.52        139.35        17.38 o                         
   2  13   6         21.71         13.65        12.90 o                         
   3  13   6          8.83         15.37        11.92 o                         
   4  13   6         39.01         36.57        15.02 o                         
   5  13   6         37.25         40.91        12.73 o                         
  -5  14   6          5.92         -1.19        13.44 o                         
  -4  14   6          3.06          1.04        12.23 o                         
  -3  14   6         61.67         55.32        14.19 o                         
  -2  14   6        206.15        221.79        16.68 o                         
  -1  14   6         31.88         39.54        13.23 o                         
   0  14   6         14.60         12.31        12.99 o                         
   1  14   6         31.93         32.02        14.69 o                         
   2  14   6        206.16        198.81        19.32 o                         
   3  14   6         61.64         62.01        17.24 o                         
   4  14   6          3.06         -1.41        13.80 o                         
   5  14   6          5.91         11.85        14.93 o                         
  -4  15   6         16.03         24.75        17.08 o                         
  -3  15   6          7.90         -5.87        13.15 o                         
  -2  15   6         86.83         89.84        14.45 o                         
  -1  15   6         79.68         70.26        15.20 o                         
   0  15   6         36.17         54.12        14.68 o                         
   1  15   6         79.69         82.81        16.65 o                         
   2  15   6         86.76         81.22        16.20 o                         
   3  15   6          7.91         -3.75        14.97 o                         
   4  15   6         16.03         16.96        17.14 o                         
  -4  16   6          3.79         -4.48        13.88 o                         
  -3  16   6          8.20        -12.83        12.91 o                         
  -2  16   6         28.52         19.92        14.68 o                         
  -1  16   6        113.36        131.96        18.85 o                         
   0  16   6         46.98         51.75        15.03 o                         
   1  16   6        113.40        133.87        17.36 o                         
   2  16   6         28.50         15.64        15.95 o                         
   3  16   6          8.20          2.29        16.19 o                         
   4  16   6          3.79          2.08        15.81 o                         
  -4  17   6         11.17         13.27        15.73 o                         
  -3  17   6         12.70         -0.26        14.45 o                         
  -2  17   6         41.52         32.18        15.09 o                         
  -1  17   6         17.64         21.86        15.93 o                         
   0  17   6         94.60         87.94        17.91 o                         
   1  17   6         17.64         20.79        15.35 o                         
   2  17   6         41.58         42.70        19.19 o                         
   3  17   6         12.70          5.23        15.03 o                         
   4  17   6         11.19         11.28        13.83 o                         
  -4  18   6          0.36         10.84        20.70 o                         
  -3  18   6         10.66          9.50        19.32 o                         
  -2  18   6         14.20         18.53        13.49 o                         
  -1  18   6          8.34         11.66        16.99 o                         
   0  18   6         32.17         27.25        16.73 o                         
   1  18   6          8.33         17.24        17.23 o                         
   2  18   6         14.20         12.75        15.56 o                         
   3  18   6         10.66          3.15        17.35 o                         
   4  18   6          0.36         12.25        15.44 o                         
  -3  19   6          6.43        -14.18        17.87 o                         
  -2  19   6         25.52         22.39        15.11 o                         
  -1  19   6          6.28          8.88        16.95 o                         
   0  19   6         28.21         16.81        18.45 o                         
   1  19   6          6.28         -1.98        15.63 o                         
   2  19   6         25.56         15.26        17.44 o                         
   3  19   6          6.42          6.16        22.36 o                         
  -3  20   6          9.05          5.04        17.06 o                         
  -2  20   6         14.13          1.41        14.14 o                         
  -1  20   6          8.72          0.67        13.67 o                         
   0  20   6         48.81         46.27        17.83 o                         
   1  20   6          8.73         -0.26        16.95 o                         
   2  20   6         14.13         22.50        20.45 o                         
   3  20   6          9.05         15.30        20.09 o                         
  -2  21   6          2.24          5.34        15.15 o                         
  -1  21   6         15.54         11.21        18.08 o                         
   0  21   6          7.62         -8.81        15.76 o                         
   1  21   6         15.55         25.35        18.81 o                         
   2  21   6          2.24         -5.74        19.77 o                         
  -1  22   6         20.44         -0.35        17.87 o                         
   0  22   6          1.26         13.07        17.04 o                         
   1  22   6         20.45         15.02        21.01 o                         
   0  23   6         10.67          6.92        23.11 o                         
   1   0   7       1901.78       1834.40        46.36 o                         
   2   0   7        140.52        145.25         9.10 o                         
   3   0   7        497.88        511.86        19.56 o                         
   4   0   7          2.56          8.34         6.43 o                         
   5   0   7        258.00        292.78        14.07 o                         
   6   0   7          0.61         -2.82         8.52 o                         
  -6   1   7          2.01          2.62        10.17 o                         
  -5   1   7         80.25         84.76         9.70 o                         
  -4   1   7          1.33          5.95         5.94 o                         
  -3   1   7         49.48         39.78         6.57 o                         
  -2   1   7        339.11        351.73        13.89 o                         
  -1   1   7       2796.00       2724.10        34.01 o                         
   0   1   7       7545.30       7641.92        42.59 o                         
   1   1   7       2795.07       2819.51        60.19 o                         
   2   1   7        339.06        326.40        14.14 o                         
   3   1   7         49.66         44.84         9.14 o                         
   4   1   7          1.33          0.77         7.98 o                         
   5   1   7         80.19         82.97        10.92 o                         
   6   1   7          2.02          5.15         8.38 o                         
  -6   2   7          2.57         -0.68         9.61 o                         
  -5   2   7        129.12        143.23        11.82 o                         
  -4   2   7         54.00         59.98         7.51 o                         
  -3   2   7        249.01        252.52         9.66 o                         
  -2   2   7        544.37        549.75        17.45 o                         
  -1   2   7       1070.17       1047.13        21.35 o                         
   0   2   7       2806.71       2742.95        23.51 o                         
   1   2   7       1070.88       1073.00        19.77 o                         
   2   2   7        544.00        561.07        15.64 o                         
   3   2   7        249.07        246.87        12.20 o                         
   4   2   7         53.92         53.56         7.44 o                         
   5   2   7        129.04        142.62        12.14 o                         
   6   2   7          2.57         -7.19         9.01 o                         
  -6   3   7          8.99          2.65        11.59 o                         
  -5   3   7         19.15         23.21        10.76 o                         
  -4   3   7        105.72        106.09         7.70 o                         
  -3   3   7        352.13        342.61        11.75 o                         
  -2   3   7        148.59        147.61        14.99 o                         
  -1   3   7        307.83        327.36        13.29 o                         
   0   3   7        630.16        609.60        12.80 o                         
   1   3   7        308.13        320.78        12.96 o                         
   2   3   7        148.67        153.89         9.31 o                         
   3   3   7        352.45        368.49        14.26 o                         
   4   3   7        105.65         96.38         5.48 o                         
   5   3   7         19.10         25.01         9.71 o                         
   6   3   7          9.00          1.95         9.52 o                         
  -6   4   7         19.87         20.07        11.48 o                         
  -5   4   7          2.60          3.26        10.93 o                         
  -4   4   7         34.94         36.55         8.90 o                         
  -3   4   7        291.27        300.66        13.24 o                         
  -2   4   7        772.39        817.52        27.38 o                         
  -1   4   7       1658.22       1561.63        22.34 o                         
   0   4   7        736.88        731.79        18.69 o                         
   1   4   7       1658.10       1628.59        23.72 o                         
   2   4   7        772.59        844.98        15.50 o                         
   3   4   7        291.19        311.54        12.97 o                         
   4   4   7         34.92         29.01         6.40 o                         
   5   4   7          2.61         -1.55         7.18 o                         
   6   4   7         19.91         16.55         9.44 o                         
  -6   5   7          1.77          4.99        10.92 o                         
  -5   5   7         23.13         30.91        11.20 o                         
  -4   5   7         26.44         21.30         7.20 o                         
  -3   5   7        247.50        243.62        12.74 o                         
  -2   5   7        803.73        843.71        17.40 o                         
  -1   5   7       1080.80       1156.11        22.20 o                         
   0   5   7        241.51        246.27        10.72 o                         
   1   5   7       1080.43       1163.41        22.55 o                         
   2   5   7        803.10        911.90        22.68 o                         
   3   5   7        247.54        272.98        12.76 o                         
   4   5   7         26.46         27.42         7.30 o                         
   5   5   7         23.12         27.41         8.50 o                         
   6   5   7          1.77         -2.87         8.33 o                         
  -6   6   7          2.87         -3.22         9.62 o                         
  -5   6   7         40.33         43.25        10.48 o                         
  -4   6   7          8.07          2.23         9.05 o                         
  -3   6   7         99.62         99.01         9.60 o                         
  -2   6   7        563.60        583.69        13.75 o                         
  -1   6   7        826.92        837.04        20.11 o                         
   0   6   7       1208.47       1232.45        20.41 o                         
   1   6   7        826.60        841.81        21.09 o                         
   2   6   7        564.10        646.67        21.97 o                         
   3   6   7         99.51        101.50         9.89 o                         
   4   6   7          8.08          4.83         6.67 o                         
   5   6   7         40.34         45.43         9.82 o                         
   6   6   7          2.87         -2.33         7.70 o                         
  -6   7   7          4.30         -7.87        10.92 o                         
  -5   7   7         46.41         51.62        13.04 o                         
  -4   7   7         20.54         22.53         9.24 o                         
  -3   7   7         87.35         92.23         8.09 o                         
  -2   7   7       1234.09       1266.91        31.21 o                         
  -1   7   7        330.93        342.58        14.43 o                         
   0   7   7        479.62        453.52        15.14 o                         
   1   7   7        330.66        333.53        14.30 o                         
   2   7   7       1233.73       1255.48        34.45 o                         
   3   7   7         87.22        114.94        14.20 o                         
   4   7   7         20.53         24.18         8.15 o                         
   5   7   7         46.41         40.01        10.04 o                         
   6   7   7          4.29          3.20         8.15 o                         
  -6   8   7          4.09          5.96        10.28 o                         
  -5   8   7         36.53         44.93        14.89 o                         
  -4   8   7          6.13         -0.17         9.57 o                         
  -3   8   7         15.15          6.18         6.57 o                         
  -2   8   7        104.35         89.16         8.85 o                         
  -1   8   7        361.20        371.89        15.41 o                         
   0   8   7         49.82         48.80        10.27 o                         
   1   8   7        361.04        371.27        12.72 o                         
   2   8   7        104.40        101.70        11.86 o                         
   3   8   7         15.14          2.55        12.07 o                         
   4   8   7          6.13          7.31         9.34 o                         
   5   8   7         36.55         43.20        10.29 o                         
   6   8   7          4.08         15.21         9.49 o                         
  -5   9   7          5.40          5.74        11.16 o                         
  -4   9   7         40.04         35.50        14.51 o                         
  -3   9   7        173.38        166.71        10.93 o                         
  -2   9   7         14.68         18.80         9.35 o                         
  -1   9   7        852.72        878.78        27.19 o                         
   0   9   7          3.84         12.30        10.78 o                         
   1   9   7        853.24        866.20        20.99 o                         
   2   9   7         14.70         13.27        10.41 o                         
   3   9   7        173.26        194.69        17.36 o                         
   4   9   7         40.09         42.36        11.18 o                         
   5   9   7          5.39         -2.67         8.37 o                         
  -5  10   7         30.45         38.64        12.33 o                         
  -4  10   7         79.97         82.93        14.48 o                         
  -3  10   7         52.03         51.19         7.75 o                         
  -2  10   7         70.21         55.59        10.26 o                         
  -1  10   7        168.22        166.98        15.19 o                         
   0  10   7        285.68        290.62        17.54 o                         
   1  10   7        168.47        161.17        13.26 o                         
   2  10   7         70.25         69.03        13.32 o                         
   3  10   7         51.98         56.28        14.06 o                         
   4  10   7         79.96         90.34        14.25 o                         
   5  10   7         30.48         32.37         9.98 o                         
  -5  11   7          0.33          3.37        11.56 o                         
  -4  11   7         62.07         71.26        17.10 o                         
  -3  11   7         54.76         44.98        11.61 o                         
  -2  11   7         90.60         89.01        12.63 o                         
  -1  11   7         28.89         39.13        12.00 o                         
   0  11   7          0.18          5.10        10.99 o                         
   1  11   7         28.97         28.04        10.67 o                         
   2  11   7         90.68         74.92        16.48 o                         
   3  11   7         54.82         47.70         8.20 o                         
   4  11   7         62.15         83.08        17.04 o                         
   5  11   7          0.34          1.17        10.41 o                         
  -5  12   7          0.76          1.72        12.12 o                         
  -4  12   7         16.85         11.60        12.86 o                         
  -3  12   7        128.38        137.40        17.15 o                         
  -2  12   7         32.81         42.47        12.10 o                         
  -1  12   7         68.09         62.25        12.72 o                         
   0  12   7         15.64         16.25        11.86 o                         
   1  12   7         68.13         61.44        12.29 o                         
   2  12   7         32.80         25.76        12.58 o                         
   3  12   7        128.35        117.57        12.98 o                         
   4  12   7         16.86         13.54        16.81 o                         
   5  12   7          0.76        -11.13        13.54 o                         
  -5  13   7          5.41          1.62        13.97 o                         
  -4  13   7         27.23         19.74        11.69 o                         
  -3  13   7        132.47        107.84        16.26 o                         
  -2  13   7        559.07        572.50        22.88 o                         
  -1  13   7         94.49        106.65        14.84 o                         
   0  13   7         81.32         75.63        15.47 o                         
   1  13   7         94.52         91.59        14.35 o                         
   2  13   7        559.21        565.74        27.25 o                         
   3  13   7        132.51        102.05        13.91 o                         
   4  13   7         27.23         52.90        18.40 o                         
   5  13   7          5.40          3.19        14.13 o                         
  -5  14   7         18.37          6.14        14.40 o                         
  -4  14   7          5.81         -5.86        14.08 o                         
  -3  14   7          9.32         13.24        14.05 o                         
  -2  14   7         76.85         78.01        14.52 o                         
  -1  14   7         51.16         54.00        13.56 o                         
   0  14   7        220.74        212.00        19.79 o                         
   1  14   7         51.17         50.53        13.49 o                         
   2  14   7         76.90         75.56        16.22 o                         
   3  14   7          9.32         37.57        16.20 o                         
   4  14   7          5.82         -2.19        11.78 o                         
   5  14   7         18.35         24.16        22.72 o                         
  -4  15   7         31.78         37.53        15.33 o                         
  -3  15   7         46.39         60.74        15.85 o                         
  -2  15   7         48.35         49.93        13.81 o                         
  -1  15   7         13.70         18.33        13.66 o                         
   0  15   7          3.41          8.38        13.65 o                         
   1  15   7         13.70         15.80        12.32 o                         
   2  15   7         48.38         50.61        16.25 o                         
   3  15   7         46.38         49.51        20.72 o                         
   4  15   7         31.79         16.30        14.02 o                         
  -4  16   7         11.73          8.83        13.18 o                         
  -3  16   7         52.85         54.63        17.91 o                         
  -2  16   7         37.98         31.54        15.85 o                         
  -1  16   7         88.15         93.07        15.99 o                         
   0  16   7         48.30         38.07        15.90 o                         
   1  16   7         88.11         73.00        16.39 o                         
   2  16   7         38.03         28.07        16.80 o                         
   3  16   7         52.86         49.89        18.83 o                         
   4  16   7         11.72         10.12        18.78 o                         
  -4  17   7          9.69         13.00        15.65 o                         
  -3  17   7          1.81          1.14        14.33 o                         
  -2  17   7          4.70          7.65        15.02 o                         
  -1  17   7         78.37         70.58        16.38 o                         
   0  17   7          0.22         -0.82        14.81 o                         
   1  17   7         78.43         89.30        17.94 o                         
   2  17   7          4.71        -13.43        18.73 o                         
   3  17   7          1.81         -8.11        15.15 o                         
   4  17   7          9.70         20.59        20.53 o                         
  -4  18   7          0.17         -2.72        17.93 o                         
  -3  18   7          0.61          0.69        16.80 o                         
  -2  18   7         42.35         38.07        16.07 o                         
  -1  18   7          2.26          3.46        15.19 o                         
   0  18   7          7.60          0.51        16.08 o                         
   1  18   7          2.26          1.19        15.73 o                         
   2  18   7         42.30         34.72        18.55 o                         
   3  18   7          0.61         10.09        18.33 o                         
   4  18   7          0.17          5.69        13.53 o                         
  -3  19   7          1.11         -4.05        17.55 o                         
  -2  19   7         54.59         48.90        16.66 o                         
  -1  19   7          8.43         11.51        14.50 o                         
   0  19   7          1.60          2.48        15.62 o                         
   1  19   7          8.40          8.09        16.67 o                         
   2  19   7         54.62         40.54        22.75 o                         
   3  19   7          1.11         -4.63        24.44 o                         
  -3  20   7          4.07          9.77        21.66 o                         
  -2  20   7          7.75          5.19        15.84 o                         
  -1  20   7          7.54         -4.98        13.06 o                         
   0  20   7          1.20          2.37        15.37 o                         
   1  20   7          7.55         13.89        15.17 o                         
   2  20   7          7.73         -0.84        18.45 o                         
   3  20   7          4.06         -5.42        18.37 o                         
  -2  21   7         11.65          6.45        17.38 o                         
  -1  21   7          1.56          3.08        15.26 o                         
   0  21   7          8.95          6.52        16.90 o                         
   1  21   7          1.56         -6.45        17.98 o                         
   2  21   7         11.66          5.82        20.19 o                         
  -1  22   7          2.74          0.68        16.68 o                         
   0  22   7          0.00         -2.88        20.90 o                         
   1  22   7          2.74          8.42        19.44 o                         
   1   0   8         17.89         14.01         8.34 o                         
   2   0   8       1243.57       1253.45        22.22 o                         
   3   0   8        201.84        196.12        13.99 o                         
   4   0   8        120.88        106.83         8.89 o                         
   5   0   8         39.80         53.23         9.41 o                         
   6   0   8          3.09          8.88         8.60 o                         
  -6   1   8          3.02          3.85         9.88 o                         
  -5   1   8          4.92          8.00         8.91 o                         
  -4   1   8        231.94        210.50        11.27 o                         
  -3   1   8         31.44         27.54         8.19 o                         
  -2   1   8        841.55        864.04        21.58 o                         
  -1   1   8       1481.11       1455.59        38.57 o                         
   0   1   8        148.68        142.31        14.49 o                         
   1   1   8       1480.80       1461.51        68.15 o                         
   2   1   8        841.40        864.17        21.51 o                         
   3   1   8         31.37         29.32         8.21 o                         
   4   1   8        231.87        231.18        13.48 o                         
   5   1   8          4.93          8.11         9.31 o                         
   6   1   8          3.02          7.04         8.22 o                         
  -6   2   8         32.78         23.54        10.32 o                         
  -5   2   8          1.92         -3.21         8.30 o                         
  -4   2   8         80.83         73.33         7.52 o                         
  -3   2   8        221.18        232.90        12.05 o                         
  -2   2   8        144.44        137.65        11.74 o                         
  -1   2   8        712.36        714.09        20.21 o                         
   0   2   8       1977.30       1878.15        22.78 o                         
   1   2   8        711.91        750.58        19.92 o                         
   2   2   8        144.27        147.82         9.66 o                         
   3   2   8        221.31        220.24        13.06 o                         
   4   2   8         80.85         65.51        10.09 o                         
   5   2   8          1.91         -0.78         9.23 o                         
   6   2   8         32.77         32.65         9.48 o                         
  -6   3   8          0.32         -2.85        10.45 o                         
  -5   3   8        143.99        163.22        11.83 o                         
  -4   3   8         27.57         28.48         6.52 o                         
  -3   3   8        328.61        315.68         9.78 o                         
  -2   3   8        171.09        178.83        16.77 o                         
  -1   3   8        292.22        303.27        13.65 o                         
   0   3   8          3.92         -0.56         6.07 o                         
   1   3   8        292.06        307.14        12.43 o                         
   2   3   8        171.08        180.61        10.25 o                         
   3   3   8        328.19        331.02        14.97 o                         
   4   3   8         27.53         21.35         8.76 o                         
   5   3   8        143.99        165.63        12.20 o                         
   6   3   8          0.32          7.72         9.34 o                         
  -6   4   8         17.01         14.96        12.86 o                         
  -5   4   8         66.14         75.34        12.81 o                         
  -4   4   8         96.29         86.03        11.34 o                         
  -3   4   8         33.35         30.52         6.59 o                         
  -2   4   8        429.39        430.85        18.81 o                         
  -1   4   8         71.08         82.11         7.34 o                         
   0   4   8         74.04         77.88         9.53 o                         
   1   4   8         71.16         74.39         7.42 o                         
   2   4   8        429.24        421.05        14.15 o                         
   3   4   8         33.29         22.08         9.23 o                         
   4   4   8         96.32         83.86         7.20 o                         
   5   4   8         66.19         74.63        10.79 o                         
   6   4   8         17.02         25.35         9.79 o                         
  -6   5   8          1.37          5.72        10.94 o                         
  -5   5   8         46.88         46.32        12.68 o                         
  -4   5   8         27.00         22.27         8.28 o                         
  -3   5   8        278.92        284.82        15.40 o                         
  -2   5   8        663.35        704.33        19.75 o                         
  -1   5   8          1.44          6.20         8.59 o                         
   0   5   8          1.53         -0.90         8.52 o                         
   1   5   8          1.42          3.03         6.46 o                         
   2   5   8        663.34        704.85        15.54 o                         
   3   5   8        278.76        290.32        13.28 o                         
   4   5   8         27.01         26.87         7.20 o                         
   5   5   8         46.82         31.92         7.34 o                         
   6   5   8          1.37          2.98         8.39 o                         
  -6   6   8          5.66          8.89        11.11 o                         
  -5   6   8         25.88         39.61        11.74 o                         
  -4   6   8         35.40         36.66         8.75 o                         
  -3   6   8          6.41         16.17         7.52 o                         
  -2   6   8        259.04        262.09        12.63 o                         
  -1   6   8        225.88        246.53        13.97 o                         
   0   6   8          1.86          7.04         6.01 o                         
   1   6   8        225.63        228.55        11.48 o                         
   2   6   8        259.00        274.91        15.95 o                         
   3   6   8          6.45          4.60         7.34 o                         
   4   6   8         35.42         41.87         7.98 o                         
   5   6   8         25.89         39.00         8.76 o                         
   6   6   8          5.65         12.88         9.05 o                         
  -6   7   8         24.27         21.92        12.93 o                         
  -5   7   8          4.95          0.54         9.94 o                         
  -4   7   8          2.37          2.80         9.22 o                         
  -3   7   8         15.79         15.26         7.51 o                         
  -2   7   8         89.78         89.56         9.96 o                         
  -1   7   8        186.59        180.59        12.28 o                         
   0   7   8          0.10         -6.78         6.78 o                         
   1   7   8        186.62        175.34        10.90 o                         
   2   7   8         89.66        111.59        14.54 o                         
   3   7   8         15.84         15.24         8.28 o                         
   4   7   8          2.37          2.53         8.36 o                         
   5   7   8          4.92          0.46         9.28 o                         
   6   7   8         24.25         26.94         7.78 o                         
  -6   8   8          0.29         14.14        12.11 o                         
  -5   8   8         20.83         19.15        11.33 o                         
  -4   8   8         22.29         17.30         9.74 o                         
  -3   8   8         10.48          5.29         7.28 o                         
  -2   8   8         90.87         87.13        11.16 o                         
  -1   8   8        402.69        415.36        15.86 o                         
   0   8   8        977.14        958.60        22.19 o                         
   1   8   8        402.58        397.70        16.84 o                         
   2   8   8         90.77         82.75        11.54 o                         
   3   8   8         10.50         15.73        12.10 o                         
   4   8   8         22.34         20.75         9.75 o                         
   5   8   8         20.82         10.88         9.10 o                         
   6   8   8          0.29         -5.28         8.93 o                         
  -5   9   8          3.84         -6.65        13.43 o                         
  -4   9   8         63.69         67.73        13.90 o                         
  -3   9   8         54.32         47.91         9.46 o                         
  -2   9   8         56.66         55.16         7.47 o                         
  -1   9   8        128.69        142.59        13.14 o                         
   0   9   8        858.66        864.72        24.41 o                         
   1   9   8        128.76        128.97         9.72 o                         
   2   9   8         56.81         53.99         7.14 o                         
   3   9   8         54.35         52.84        13.98 o                         
   4   9   8         63.68         67.71        11.48 o                         
   5   9   8          3.83          1.98         8.22 o                         
  -5  10   8          3.57         -5.29        12.25 o                         
  -4  10   8         37.64         39.69        14.46 o                         
  -3  10   8         42.67         43.34         9.04 o                         
  -2  10   8        190.23        173.49        10.45 o                         
  -1  10   8        124.26        112.54        14.13 o                         
   0  10   8        451.70        471.42        19.65 o                         
   1  10   8        124.21        118.57        11.48 o                         
   2  10   8        190.50        181.29        15.43 o                         
   3  10   8         42.70         45.26        14.64 o                         
   4  10   8         37.60         23.93        11.73 o                         
   5  10   8          3.56          6.45         9.40 o                         
  -5  11   8          0.95         -7.59        11.98 o                         
  -4  11   8         20.53         17.94        14.74 o                         
  -3  11   8         36.07         32.26         9.04 o                         
  -2  11   8         37.40         31.86        11.34 o                         
  -1  11   8        155.00        163.82        15.38 o                         
   0  11   8        148.65        141.47        15.12 o                         
   1  11   8        155.02        157.56        13.58 o                         
   2  11   8         37.35         29.70        13.44 o                         
   3  11   8         36.09         31.25        14.45 o                         
   4  11   8         20.56         34.71        14.75 o                         
   5  11   8          0.95          3.93        10.16 o                         
  -5  12   8          8.68          4.70        13.42 o                         
  -4  12   8         15.98         10.03        13.93 o                         
  -3  12   8         53.09         52.02        12.29 o                         
  -2  12   8         84.30         86.59        13.95 o                         
  -1  12   8        238.37        213.42        16.90 o                         
   0  12   8         14.28          6.63        11.25 o                         
   1  12   8        238.23        229.09        16.55 o                         
   2  12   8         84.39         84.56        17.85 o                         
   3  12   8         53.13         59.06        12.54 o                         
   4  12   8         16.02         21.28        15.27 o                         
   5  12   8          8.69         13.80        10.90 o                         
  -5  13   8         10.28         14.94        12.59 o                         
  -4  13   8         11.43         12.79        14.80 o                         
  -3  13   8         45.25         44.69        13.20 o                         
  -2  13   8         75.29         70.29        14.75 o                         
  -1  13   8        269.36        279.93        19.37 o                         
   0  13   8         37.43         16.27        12.41 o                         
   1  13   8        269.16        263.09        18.48 o                         
   2  13   8         75.38         73.00        17.25 o                         
   3  13   8         45.23         34.56        12.74 o                         
   4  13   8         11.43          9.42        17.03 o                         
   5  13   8         10.27         14.29        12.56 o                         
  -5  14   8          2.58         -3.69        14.04 o                         
  -4  14   8          9.43          0.52        12.21 o                         
  -3  14   8         16.69          6.14        16.60 o                         
  -2  14   8        108.25        134.03        16.47 o                         
  -1  14   8         21.10         24.05        12.83 o                         
   0  14   8          5.88          5.07        13.79 o                         
   1  14   8         21.12         17.25        13.37 o                         
   2  14   8        108.29        118.57        18.01 o                         
   3  14   8         16.73         14.07        13.20 o                         
   4  14   8          9.40         -1.67        20.34 o                         
   5  14   8          2.57          6.39        12.49 o                         
  -4  15   8          2.50          1.40        10.65 o                         
  -3  15   8         66.86         81.67        16.84 o                         
  -2  15   8         32.30         38.59        14.62 o                         
  -1  15   8        176.12        166.21        17.55 o                         
   0  15   8        106.80         87.30        17.08 o                         
   1  15   8        176.20        164.46        17.08 o                         
   2  15   8         32.30         28.24        15.38 o                         
   3  15   8         66.84         79.26        20.00 o                         
   4  15   8          2.50         10.89        24.64 o                         
  -4  16   8          1.26          3.03        12.99 o                         
  -3  16   8         10.63         25.08        15.26 o                         
  -2  16   8         59.21         51.25        18.94 o                         
  -1  16   8        137.45        137.62        20.05 o                         
   0  16   8         17.67         18.80        16.37 o                         
   1  16   8        137.39        155.12        18.65 o                         
   2  16   8         59.21         47.18        18.81 o                         
   3  16   8         10.63          9.26        19.06 o                         
   4  16   8          1.26          3.53        31.18 o                         
  -4  17   8         49.06         43.32        17.70 o                         
  -3  17   8         12.20         -2.28        15.36 o                         
  -2  17   8         26.75         27.93        17.85 o                         
  -1  17   8        204.55        214.55        21.81 o                         
   0  17   8          0.48          0.49        15.46 o                         
   1  17   8        204.59        205.45        20.06 o                         
   2  17   8         26.74         27.76        19.33 o                         
   3  17   8         12.21        -10.25        17.96 o                         
   4  17   8         49.08         34.67        16.45 o                         
  -3  18   8         32.66         22.91        18.20 o                         
  -2  18   8         21.10         13.01        18.67 o                         
  -1  18   8         30.25         23.63        16.70 o                         
   0  18   8          9.69         -1.08        16.53 o                         
   1  18   8         30.25         15.41        17.44 o                         
   2  18   8         21.12         15.85        14.41 o                         
   3  18   8         32.61         23.45        21.31 o                         
  -3  19   8          3.42         -7.13        19.35 o                         
  -2  19   8          8.01         13.93        15.20 o                         
  -1  19   8          2.72         -4.90        16.41 o                         
   0  19   8         16.87          8.08        15.70 o                         
   1  19   8          2.72          6.28        15.99 o                         
   2  19   8          8.01         18.38        16.15 o                         
   3  19   8          3.41        -16.84        31.47 o                         
  -3  20   8         15.13         14.26        18.27 o                         
  -2  20   8          4.34         13.95        16.65 o                         
  -1  20   8          7.04          1.15        15.79 o                         
   0  20   8          0.43         -2.34        16.82 o                         
   1  20   8          7.03          7.40        14.29 o                         
   2  20   8          4.35          0.84        17.13 o                         
   3  20   8         15.12         45.19        33.86 o                         
  -2  21   8          1.53        -13.48        19.07 o                         
  -1  21   8          2.51         16.80        15.71 o                         
   0  21   8         17.30         -2.28        17.94 o                         
   1  21   8          2.49         -4.67        18.00 o                         
   2  21   8          1.53          0.43        21.15 o                         
  -1  22   8         18.09          2.87        16.10 o                         
   0  22   8          0.15          0.27        20.45 o                         
   1  22   8         18.09          0.89        21.09 o                         
   1   0   9        419.87        383.66        19.45 o                         
   2   0   9        928.53        952.65        16.69 o                         
   3   0   9        585.49        578.38        20.28 o                         
   4   0   9         28.84         39.55         7.95 o                         
   5   0   9          6.55         23.28         8.26 o                         
   6   0   9          9.72          9.36         9.77 o                         
  -6   1   9         12.43         17.49        10.55 o                         
  -5   1   9         66.70         76.78        10.70 o                         
  -4   1   9        254.20        251.52        11.51 o                         
  -3   1   9        277.06        262.25        14.13 o                         
  -2   1   9        706.74        697.05        19.39 o                         
  -1   1   9       1725.16       1718.05        39.28 o                         
   0   1   9       4851.99       4950.21        71.52 o                         
   1   1   9       1725.73       1725.80        74.81 o                         
   2   1   9        706.11        693.21        18.38 o                         
   3   1   9        277.03        290.53        14.88 o                         
   4   1   9        254.15        258.32        13.17 o                         
   5   1   9         66.67         68.47         9.04 o                         
   6   1   9         12.41          7.76         9.01 o                         
  -6   2   9          4.37          3.00         9.39 o                         
  -5   2   9          7.42         11.90         8.59 o                         
  -4   2   9        178.43        175.08         9.75 o                         
  -3   2   9         11.14         13.01         9.58 o                         
  -2   2   9       1053.87       1022.35        20.40 o                         
  -1   2   9        364.49        357.36        15.46 o                         
   0   2   9       1002.86       1026.42        20.26 o                         
   1   2   9        364.40        360.23        15.49 o                         
   2   2   9       1054.06       1053.96        21.20 o                         
   3   2   9         11.17          9.97         7.65 o                         
   4   2   9        178.46        198.95        13.22 o                         
   5   2   9          7.45         12.07         8.09 o                         
   6   2   9          4.38          3.17         8.49 o                         
  -6   3   9          0.32         -2.94        11.43 o                         
  -5   3   9         32.40         34.23         9.34 o                         
  -4   3   9         97.08         83.09         7.87 o                         
  -3   3   9         62.12         65.40         6.56 o                         
  -2   3   9       1458.97       1502.56        38.33 o                         
  -1   3   9        414.82        445.56        16.05 o                         
   0   3   9       2630.57       2637.14        27.70 o                         
   1   3   9        415.13        419.62        12.12 o                         
   2   3   9       1459.31       1449.54        18.98 o                         
   3   3   9         62.08         57.77         9.81 o                         
   4   3   9         97.08         91.94        10.70 o                         
   5   3   9         32.37         36.52        10.19 o                         
   6   3   9          0.32         -2.28         9.23 o                         
  -6   4   9          3.48          3.65        11.48 o                         
  -5   4   9         63.44         67.81        14.52 o                         
  -4   4   9         34.79         28.74        10.52 o                         
  -3   4   9         98.38         83.81         8.07 o                         
  -2   4   9       1031.26       1125.99        32.88 o                         
  -1   4   9        375.46        413.52        14.75 o                         
   0   4   9         28.10         31.94         6.60 o                         
   1   4   9        375.81        392.05        13.10 o                         
   2   4   9       1031.02       1089.85        21.53 o                         
   3   4   9         98.60         99.59         8.87 o                         
   4   4   9         34.83         36.41         8.34 o                         
   5   4   9         63.42         82.15        11.94 o                         
   6   4   9          3.49          0.72         9.47 o                         
  -6   5   9          0.94          3.29         9.85 o                         
  -5   5   9         29.51         34.22        13.16 o                         
  -4   5   9          1.85         -1.46         9.84 o                         
  -3   5   9         31.74         32.65         6.45 o                         
  -2   5   9        106.41         94.36        10.95 o                         
  -1   5   9         31.98         31.43         8.54 o                         
   0   5   9         64.91         78.92        11.98 o                         
   1   5   9         32.13         25.45         7.86 o                         
   2   5   9        106.37        116.23        12.74 o                         
   3   5   9         31.70         33.45         8.38 o                         
   4   5   9          1.86          1.86         6.98 o                         
   5   5   9         29.55         33.14        10.51 o                         
   6   5   9          0.94         -0.16         8.45 o                         
  -6   6   9         11.15          9.05        11.08 o                         
  -5   6   9         60.50         56.56        13.86 o                         
  -4   6   9         17.22         15.50         9.29 o                         
  -3   6   9         75.26         84.71        10.57 o                         
  -2   6   9        654.96        711.40        20.23 o                         
  -1   6   9        582.36        639.83        18.91 o                         
   0   6   9        310.36        311.56        12.68 o                         
   1   6   9        582.61        612.00        19.25 o                         
   2   6   9        655.07        723.59        26.24 o                         
   3   6   9         75.48         78.09         8.55 o                         
   4   6   9         17.19         11.62         9.80 o                         
   5   6   9         60.53         60.37         8.97 o                         
   6   6   9         11.18         12.72         9.54 o                         
  -6   7   9          3.25          2.71         9.71 o                         
  -5   7   9         14.54         11.78        11.31 o                         
  -4   7   9        104.41         98.17        11.26 o                         
  -3   7   9        109.97        100.06        11.52 o                         
  -2   7   9        172.98        176.67        12.81 o                         
  -1   7   9        287.47        296.47        15.43 o                         
   0   7   9          8.56          1.15         6.53 o                         
   1   7   9        287.10        300.80        14.36 o                         
   2   7   9        172.87        191.72        16.54 o                         
   3   7   9        109.93        100.56        11.98 o                         
   4   7   9        104.32        101.15        11.12 o                         
   5   7   9         14.57         11.96        10.34 o                         
   6   7   9          3.26          4.54        10.12 o                         
  -5   8   9         11.47          1.29        10.70 o                         
  -4   8   9         15.74         17.91        10.17 o                         
  -3   8   9        101.64         95.86        12.06 o                         
  -2   8   9        282.81        265.02        14.55 o                         
  -1   8   9        277.06        269.29        14.38 o                         
   0   8   9         82.39         89.85        10.23 o                         
   1   8   9        276.99        261.47        12.36 o                         
   2   8   9        282.89        291.23        18.98 o                         
   3   8   9        101.74        117.15        15.14 o                         
   4   8   9         15.74         22.75         9.54 o                         
   5   8   9         11.44         10.27         9.05 o                         
  -5   9   9          0.47        -11.70        13.73 o                         
  -4   9   9          8.65         15.14        13.41 o                         
  -3   9   9         14.60         18.77         8.48 o                         
  -2   9   9         22.18         26.91         9.37 o                         
  -1   9   9         98.09         89.81        11.86 o                         
   0   9   9        897.00        900.00        23.19 o                         
   1   9   9         98.07        100.22        12.08 o                         
   2   9   9         22.22         12.36         9.69 o                         
   3   9   9         14.59         17.15        12.03 o                         
   4   9   9          8.66          9.90        10.66 o                         
   5   9   9          0.47          0.46         9.09 o                         
  -5  10   9         11.85          5.07        13.85 o                         
  -4  10   9         84.06         97.86        13.41 o                         
  -3  10   9         59.79         65.30        10.96 o                         
  -2  10   9        115.64        117.76        12.10 o                         
  -1  10   9         39.52         29.10        11.25 o                         
   0  10   9        837.01        847.71        23.76 o                         
   1  10   9         39.53         35.97         7.29 o                         
   2  10   9        115.52         99.62         9.14 o                         
   3  10   9         59.80         78.03        15.62 o                         
   4  10   9         84.11         78.03        13.57 o                         
   5  10   9         11.86          8.92         9.92 o                         
  -5  11   9          9.15          4.00        15.30 o                         
  -4  11   9         69.26         69.26        17.78 o                         
  -3  11   9         40.34         24.86         9.79 o                         
  -2  11   9         30.52         36.16        11.38 o                         
  -1  11   9         20.41         22.34        10.85 o                         
   0  11   9        279.42        264.45        16.99 o                         
   1  11   9         20.42         33.43         9.44 o                         
   2  11   9         30.58         31.10         9.01 o                         
   3  11   9         40.33         21.74        14.97 o                         
   4  11   9         69.32         85.45        17.17 o                         
   5  11   9          9.15          6.87         9.68 o                         
  -5  12   9          3.61         -5.77        13.85 o                         
  -4  12   9          6.49         15.60        15.25 o                         
  -3  12   9         55.74         39.57        10.11 o                         
  -2  12   9        303.56        281.06        18.27 o                         
  -1  12   9        545.83        550.78        24.63 o                         
   0  12   9        565.74        579.21        22.90 o                         
   1  12   9        546.02        547.82        20.45 o                         
   2  12   9        303.37        297.91        22.18 o                         
   3  12   9         55.75         53.26        17.48 o                         
   4  12   9          6.48         15.01        13.15 o                         
   5  12   9          3.61          5.22        10.61 o                         
  -5  13   9          2.28          4.01        11.58 o                         
  -4  13   9         10.31          2.41        13.69 o                         
  -3  13   9         17.90          1.64        10.77 o                         
  -2  13   9         23.30         29.35        13.46 o                         
  -1  13   9         80.78         86.28        15.08 o                         
   0  13   9        397.88        377.42        19.60 o                         
   1  13   9         80.85         90.89        13.12 o                         
   2  13   9         23.32         21.39        18.49 o                         
   3  13   9         17.87          8.04        10.78 o                         
   4  13   9         10.33          0.82        13.69 o                         
   5  13   9          2.28         -5.77        11.36 o                         
  -5  14   9          5.10         14.38        13.83 o                         
  -4  14   9         24.53         14.70        14.51 o                         
  -3  14   9         24.93         23.34        10.17 o                         
  -2  14   9        239.77        259.57        19.52 o                         
  -1  14   9        406.86        398.88        22.71 o                         
   0  14   9         53.29         67.58        13.74 o                         
   1  14   9        407.02        409.32        21.19 o                         
   2  14   9        239.78        231.43        19.62 o                         
   3  14   9         24.90         24.16        13.71 o                         
   4  14   9         24.51         13.65        18.00 o                         
   5  14   9          5.09          2.50        13.08 o                         
  -4  15   9         19.49         17.78        13.27 o                         
  -3  15   9         36.80         29.87        13.25 o                         
  -2  15   9          8.73          1.79        12.45 o                         
  -1  15   9         65.46         72.15        16.05 o                         
   0  15   9         91.77         88.83        17.23 o                         
   1  15   9         65.43         60.34        16.38 o                         
   2  15   9          8.73          4.11        12.82 o                         
   3  15   9         36.78         40.84        18.96 o                         
   4  15   9         19.50         38.02        23.66 o                         
  -4  16   9         15.00         20.78        12.47 o                         
  -3  16   9          1.87          4.05        13.23 o                         
  -2  16   9         16.43         15.69        16.16 o                         
  -1  16   9         13.54          9.47        14.10 o                         
   0  16   9          2.36          9.92        15.35 o                         
   1  16   9         13.56          2.04        13.95 o                         
   2  16   9         16.45          8.11        13.77 o                         
   3  16   9          1.87         18.10        16.44 o                         
   4  16   9         14.99          7.74        24.50 o                         
  -4  17   9          2.82          2.70        14.63 o                         
  -3  17   9          1.02          7.31        16.73 o                         
  -2  17   9         47.91         38.67        16.80 o                         
  -1  17   9         27.71         25.70        18.64 o                         
   0  17   9        128.99        129.78        20.01 o                         
   1  17   9         27.70         33.87        17.60 o                         
   2  17   9         47.93         42.14        15.55 o                         
   3  17   9          1.02          5.94        19.01 o                         
   4  17   9          2.82          4.10        30.95 o                         
  -3  18   9          0.40        -13.90        18.07 o                         
  -2  18   9         12.07         -2.06        15.81 o                         
  -1  18   9         63.28         42.16        18.13 o                         
   0  18   9          0.13          6.84        16.45 o                         
   1  18   9         63.22         57.46        18.76 o                         
   2  18   9         12.06          5.82        13.88 o                         
   3  18   9          0.40        -21.36        28.36 o                         
  -3  19   9         13.35         24.31        21.63 o                         
  -2  19   9          1.05         12.24        14.51 o                         
  -1  19   9          6.90         -7.01        15.19 o                         
   0  19   9          0.13          3.98        15.68 o                         
   1  19   9          6.89          1.01        15.81 o                         
   2  19   9          1.05         -0.18        14.69 o                         
   3  19   9         13.35          5.14        29.86 o                         
  -2  20   9          3.83          7.15        16.68 o                         
  -1  20   9         29.81         19.24        15.83 o                         
   0  20   9          2.27         -0.87        16.14 o                         
   1  20   9         29.78          9.75        16.19 o                         
   2  20   9          3.83          2.92        21.96 o                         
  -2  21   9          1.52          0.05        17.96 o                         
  -1  21   9         23.89         18.63        17.71 o                         
   0  21   9          1.32          7.84        17.38 o                         
   1  21   9         23.89         21.25        19.55 o                         
   2  21   9          1.52         -5.61        19.39 o                         
  -1  22   9          4.71          3.20        17.24 o                         
   0  22   9          6.25         -5.75        17.43 o                         
   1  22   9          4.71         -9.75        21.54 o                         
   1   0  10        383.92        362.73        19.41 o                         
   2   0  10       2352.28       2362.64        34.42 o                         
   3   0  10         72.98         65.01         9.65 o                         
   4   0  10          2.17         -2.22         8.82 o                         
   5   0  10          4.23         -3.05         7.61 o                         
   6   0  10         16.71         13.79         9.94 o                         
  -6   1  10          0.56          4.54         9.19 o                         
  -5   1  10         10.59          5.99         6.88 o                         
  -4   1  10        100.54         87.21        10.46 o                         
  -3   1  10        146.04        135.19        13.34 o                         
  -2   1  10        595.03        571.69        15.07 o                         
  -1   1  10        468.20        447.87        23.79 o                         
   0   1  10        732.27        661.75        37.30 o                         
   1   1  10        468.45        497.63        45.10 o                         
   2   1  10        595.10        638.02        23.62 o                         
   3   1  10        145.99        130.31         8.75 o                         
   4   1  10        100.51         95.52         9.70 o                         
   5   1  10         10.61          8.74         7.96 o                         
   6   1  10          0.56          4.66         8.58 o                         
  -6   2  10          9.92          7.57         9.09 o                         
  -5   2  10          5.20          6.49         8.05 o                         
  -4   2  10         50.36         44.96         7.63 o                         
  -3   2  10          1.53         -1.68         8.14 o                         
  -2   2  10        365.80        345.66        15.28 o                         
  -1   2  10        561.54        589.17        22.21 o                         
   0   2  10        758.81        751.00        20.22 o                         
   1   2  10        561.45        544.15        17.85 o                         
   2   2  10        365.44        370.65        13.31 o                         
   3   2  10          1.55         -1.92         7.17 o                         
   4   2  10         50.35         45.26         9.48 o                         
   5   2  10          5.18          7.68         9.13 o                         
   6   2  10          9.92          6.55         8.54 o                         
  -6   3  10          0.99          5.17        10.91 o                         
  -5   3  10         47.27         52.24         9.69 o                         
  -4   3  10         37.07         34.79         6.75 o                         
  -3   3  10         74.55         58.77        11.06 o                         
  -2   3  10        451.54        457.70        30.45 o                         
  -1   3  10        550.70        522.07        18.33 o                         
   0   3  10       3102.97       3165.17        33.95 o                         
   1   3  10        550.76        537.00        17.52 o                         
   2   3  10        451.52        431.34        13.94 o                         
   3   3  10         74.54         70.89         8.87 o                         
   4   3  10         37.12         31.85         9.75 o                         
   5   3  10         47.29         64.32        10.49 o                         
   6   3  10          0.99         -6.73         9.36 o                         
  -6   4  10          0.74          6.10        12.76 o                         
  -5   4  10          1.33          8.77        13.57 o                         
  -4   4  10         73.21         62.99        10.01 o                         
  -3   4  10         33.53         32.45        11.26 o                         
  -2   4  10        147.67        140.45        10.24 o                         
  -1   4  10       1375.95       1447.85        30.45 o                         
   0   4  10          4.20         14.43         6.70 o                         
   1   4  10       1376.04       1430.94        19.91 o                         
   2   4  10        147.64        156.24        11.11 o                         
   3   4  10         33.58         37.91         9.03 o                         
   4   4  10         73.28         70.56        10.95 o                         
   5   4  10          1.33          4.26        10.12 o                         
   6   4  10          0.74         -2.16         9.99 o                         
  -6   5  10          1.03         -0.75        11.38 o                         
  -5   5  10          4.91          4.82        10.97 o                         
  -4   5  10         22.81         21.03        12.37 o                         
  -3   5  10         19.80         28.76         8.15 o                         
  -2   5  10        647.17        735.49        25.79 o                         
  -1   5  10        594.34        636.95        18.69 o                         
   0   5  10       1005.16       1059.93        22.95 o                         
   1   5  10        594.55        615.38        17.19 o                         
   2   5  10        646.77        750.29        22.97 o                         
   3   5  10         19.78         20.10         8.55 o                         
   4   5  10         22.76         13.68         8.55 o                         
   5   5  10          4.91         13.26        10.72 o                         
   6   5  10          1.03         -3.66         9.34 o                         
  -6   6  10          0.16          3.38        11.20 o                         
  -5   6  10          2.42         -9.91        11.45 o                         
  -4   6  10         86.64         88.59        10.93 o                         
  -3   6  10          2.48          1.59         5.37 o                         
  -2   6  10        129.60        140.22        10.15 o                         
  -1   6  10        174.47        193.22        11.84 o                         
   0   6  10        372.47        377.06        14.40 o                         
   1   6  10        174.52        193.69        11.56 o                         
   2   6  10        129.73        158.17        16.71 o                         
   3   6  10          2.48          7.99         8.37 o                         
   4   6  10         86.69         88.19        10.90 o                         
   5   6  10          2.42          3.43         8.82 o                         
   6   6  10          0.16         -1.22         9.96 o                         
  -6   7  10          2.29          6.10        14.95 o                         
  -5   7  10         10.89         16.28        12.86 o                         
  -4   7  10         34.89         50.01        10.01 o                         
  -3   7  10          1.32          3.54         5.59 o                         
  -2   7  10         35.58         28.37         9.57 o                         
  -1   7  10        144.54        164.47        12.85 o                         
   0   7  10         18.25         26.33         7.26 o                         
   1   7  10        144.41        150.25        12.39 o                         
   2   7  10         35.65         33.74        13.06 o                         
   3   7  10          1.33         -1.43         6.88 o                         
   4   7  10         34.87         40.74        11.96 o                         
   5   7  10         10.89         17.40        10.14 o                         
   6   7  10          2.29         -2.20        10.62 o                         
  -5   8  10         25.01         25.72        11.46 o                         
  -4   8  10         12.21          9.19        10.31 o                         
  -3   8  10         55.57         56.08         7.57 o                         
  -2   8  10        289.82        290.49        15.88 o                         
  -1   8  10         41.44         31.57        10.06 o                         
   0   8  10        530.55        535.39        16.86 o                         
   1   8  10         41.49         34.78        10.24 o                         
   2   8  10        289.59        342.29        20.52 o                         
   3   8  10         55.48         64.93         9.89 o                         
   4   8  10         12.20         10.60         9.62 o                         
   5   8  10         24.99         24.81         9.60 o                         
  -5   9  10          3.11          0.18        11.77 o                         
  -4   9  10         34.34         47.08        16.88 o                         
  -3   9  10          3.57          1.23         7.22 o                         
  -2   9  10         88.46         82.80        11.11 o                         
  -1   9  10        282.63        279.33        15.37 o                         
   0   9  10        298.61        301.11        16.35 o                         
   1   9  10        282.49        300.92        15.87 o                         
   2   9  10         88.39         78.90        11.70 o                         
   3   9  10          3.60         -1.21        12.87 o                         
   4   9  10         34.34         28.41        10.80 o                         
   5   9  10          3.11         -0.32         9.33 o                         
  -5  10  10         25.39         30.49        16.41 o                         
  -4  10  10         25.89         33.99        16.05 o                         
  -3  10  10         14.28          2.67         9.27 o                         
  -2  10  10         40.53         36.60        11.22 o                         
  -1  10  10        119.80        118.74        14.01 o                         
   0  10  10          0.25          1.58         9.24 o                         
   1  10  10        120.02        109.98        11.52 o                         
   2  10  10         40.48         46.77        11.81 o                         
   3  10  10         14.32         27.38        13.85 o                         
   4  10  10         25.92         36.67        11.76 o                         
   5  10  10         25.39         34.45        10.95 o                         
  -5  11  10         11.35          3.83        15.73 o                         
  -4  11  10          4.13         12.49        13.33 o                         
  -3  11  10         17.50         10.53         9.61 o                         
  -2  11  10         72.98         64.84        11.70 o                         
  -1  11  10        266.23        276.10        17.46 o                         
   0  11  10         56.38         47.21        11.29 o                         
   1  11  10        266.10        278.98        19.01 o                         
   2  11  10         72.97         61.66        11.06 o                         
   3  11  10         17.47         15.02        14.08 o                         
   4  11  10          4.13         11.58        12.37 o                         
   5  11  10         11.36         20.45        10.48 o                         
  -5  12  10         22.80         -0.96        18.43 o                         
  -4  12  10          0.13          9.72        21.71 o                         
  -3  12  10         24.04          8.09        10.47 o                         
  -2  12  10        134.54        137.28        15.52 o                         
  -1  12  10        145.92        129.80        14.76 o                         
   0  12  10         68.76         75.44        12.17 o                         
   1  12  10        145.94        131.58        11.79 o                         
   2  12  10        134.48        130.23        12.94 o                         
   3  12  10         24.05          7.38        15.72 o                         
   4  12  10          0.13         -0.83        11.75 o                         
   5  12  10         22.81         18.12        12.15 o                         
  -5  13  10          4.70         13.21        15.18 o                         
  -4  13  10         25.10         66.25        26.57 o                         
  -3  13  10         11.92         13.03        11.70 o                         
  -2  13  10         45.25         51.86        14.16 o                         
  -1  13  10         16.59         16.11        12.76 o                         
   0  13  10        582.24        561.80        24.99 o                         
   1  13  10         16.62         11.91        11.50 o                         
   2  13  10         45.20         48.25        12.95 o                         
   3  13  10         11.92          2.29        18.06 o                         
   4  13  10         25.09         30.42        13.47 o                         
   5  13  10          4.69          2.31        13.23 o                         
  -4  14  10         28.11          1.72        18.87 o                         
  -3  14  10         61.56         64.79        17.31 o                         
  -2  14  10         23.69         40.56        15.24 o                         
  -1  14  10         15.91         19.18        12.75 o                         
   0  14  10          4.75         -2.25        12.22 o                         
   1  14  10         15.87         18.01        11.88 o                         
   2  14  10         23.68         26.80        18.23 o                         
   3  14  10         61.53         55.58        12.75 o                         
   4  14  10         28.08         30.72        17.31 o                         
  -4  15  10         52.97         52.95        24.50 o                         
  -3  15  10          7.80         11.88        17.07 o                         
  -2  15  10         79.47         91.46        17.75 o                         
  -1  15  10         24.08         20.33        14.68 o                         
   0  15  10          7.79         15.35        13.07 o                         
   1  15  10         24.05         11.78        13.50 o                         
   2  15  10         79.54         78.58        22.16 o                         
   3  15  10          7.82         11.41         9.58 o                         
   4  15  10         52.94         66.38        21.88 o                         
  -4  16  10          1.44        -10.61        16.52 o                         
  -3  16  10         19.99         21.48        17.63 o                         
  -2  16  10          6.11        -15.19        15.19 o                         
  -1  16  10          4.10         15.05        15.49 o                         
   0  16  10          5.96          4.34        14.45 o                         
   1  16  10          4.09          1.59        13.37 o                         
   2  16  10          6.10          8.29        20.14 o                         
   3  16  10         20.00         23.47        11.09 o                         
   4  16  10          1.44         -2.22        22.52 o                         
  -4  17  10          2.53          1.66        11.56 o                         
  -3  17  10          1.92         -7.75        12.98 o                         
  -2  17  10          6.56         -2.36        13.82 o                         
  -1  17  10         55.45         65.03        20.29 o                         
   0  17  10         18.37         12.85        14.76 o                         
   1  17  10         55.41         57.94        16.53 o                         
   2  17  10          6.59         -5.15        12.74 o                         
   3  17  10          1.92         -1.44        12.67 o                         
   4  17  10          2.53        -11.27        41.93 o                         
  -3  18  10          1.35         10.87        23.08 o                         
  -2  18  10         13.54         10.43        15.93 o                         
  -1  18  10         17.83         11.14        16.92 o                         
   0  18  10          1.98         -4.61        15.96 o                         
   1  18  10         17.82         14.92        15.85 o                         
   2  18  10         13.56         -6.39        14.49 o                         
   3  18  10          1.35         18.13        33.88 o                         
  -3  19  10          0.52          4.16        19.02 o                         
  -2  19  10          0.62         13.18        14.24 o                         
  -1  19  10          3.24          8.78        13.95 o                         
   0  19  10          2.68         19.60        15.76 o                         
   1  19  10          3.23         -4.62        14.46 o                         
   2  19  10          0.63         -0.94        12.74 o                         
   3  19  10          0.52         -0.11        25.82 o                         
  -2  20  10          2.67          2.68        13.65 o                         
  -1  20  10         13.55         -0.82        14.62 o                         
   0  20  10          0.93         -5.75        15.38 o                         
   1  20  10         13.52          7.49        15.65 o                         
   2  20  10          2.66          3.02        19.99 o                         
  -2  21  10         12.28          7.66        20.43 o                         
  -1  21  10          5.97        -11.78        15.52 o                         
   0  21  10          5.36          3.67        16.44 o                         
   1  21  10          5.98         31.19        23.38 o                         
   2  21  10         12.29          1.69        23.76 o                         
  -1  22  10          5.46        -14.11        18.20 o                         
   0  22  10         14.94          3.24        18.99 o                         
   1  22  10          5.47         17.06        22.20 o                         
   1   0  11         60.40         49.17        11.85 o                         
   2   0  11        532.65        487.17        19.44 o                         
   3   0  11         10.97          4.31         7.62 o                         
   4   0  11         81.70         85.36        11.20 o                         
   5   0  11         54.42         57.03        11.91 o                         
   6   0  11         12.11          9.81         9.94 o                         
  -6   1  11         23.93         28.29         9.30 o                         
  -5   1  11         49.16         48.50        11.37 o                         
  -4   1  11         49.95         52.10        10.28 o                         
  -3   1  11         29.63         31.88        10.12 o                         
  -2   1  11        102.53         89.84        10.07 o                         
  -1   1  11       1105.65       1068.72        26.77 o                         
   0   1  11         79.90         54.53        16.75 o                         
   2   1  11        102.44        100.60        14.93 o                         
   3   1  11         29.70         22.85         5.25 o                         
   4   1  11         49.94         52.74         7.72 o                         
   5   1  11         49.11         51.87         9.18 o                         
   6   1  11         23.94         27.93        10.29 o                         
  -6   2  11         12.79         13.38         8.57 o                         
  -5   2  11         61.24         73.03         9.36 o                         
  -4   2  11         25.17         24.27         7.96 o                         
  -3   2  11        182.67        183.27        12.82 o                         
  -2   2  11        255.96        262.84        15.04 o                         
  -1   2  11        107.45         81.38        18.01 o                         
   0   2  11          0.00         -3.91         8.98 o                         
   1   2  11        107.68        100.91        15.01 o                         
   2   2  11        255.73        252.43        20.87 o                         
   3   2  11        182.72        178.99        16.00 o                         
   4   2  11         25.20         26.81         7.93 o                         
   5   2  11         61.22         59.84        12.93 o                         
   6   2  11         12.81          1.55         9.52 o                         
  -6   3  11          0.56          8.75        10.93 o                         
  -5   3  11         47.48         50.44         8.86 o                         
  -4   3  11        244.50        232.96        10.70 o                         
  -3   3  11         42.33         43.93        13.24 o                         
  -2   3  11         68.56         61.73        20.44 o                         
  -1   3  11        558.72        596.22        18.58 o                         
   0   3  11       2624.74       2686.05        29.71 o                         
   1   3  11        559.14        593.38        20.58 o                         
   2   3  11         68.60         60.98        14.94 o                         
   3   3  11         42.33         41.13         8.58 o                         
   4   3  11        244.37        224.42         9.99 o                         
   5   3  11         47.42         48.59        10.69 o                         
   6   3  11          0.57         -6.71         9.46 o                         
  -6   4  11         12.18          9.34        13.61 o                         
  -5   4  11         11.84         17.60        12.97 o                         
  -4   4  11          9.71          9.52        10.27 o                         
  -3   4  11         30.54         31.07         6.31 o                         
  -2   4  11         25.16         21.37         8.96 o                         
  -1   4  11        350.01        382.13        16.65 o                         
   0   4  11       2315.64       2299.19        29.70 o                         
   1   4  11        349.86        360.51        13.64 o                         
   2   4  11         25.21         20.34         5.48 o                         
   3   4  11         30.52         22.31         8.77 o                         
   4   4  11          9.69          9.56         8.40 o                         
   5   4  11         11.83         13.66         9.10 o                         
   6   4  11         12.17         18.05        10.91 o                         
  -6   5  11          4.29         10.19        12.30 o                         
  -5   5  11         20.15         22.92        12.95 o                         
  -4   5  11        172.50        186.53        17.51 o                         
  -3   5  11         36.43         27.58         9.62 o                         
  -2   5  11        369.53        359.27        16.54 o                         
  -1   5  11       1296.58       1408.01        29.05 o                         
   0   5  11       1391.40       1511.08        26.66 o                         
   1   5  11       1296.99       1310.72        25.45 o                         
   2   5  11        369.42        370.88        14.10 o                         
   3   5  11         36.37         34.18         9.32 o                         
   4   5  11        172.55        182.38        11.11 o                         
   5   5  11         20.14         29.29        10.83 o                         
   6   5  11          4.29         19.95        10.44 o                         
  -6   6  11          3.66          5.11        12.74 o                         
  -5   6  11          5.78          7.15        12.04 o                         
  -4   6  11         22.52          5.36        12.30 o                         
  -3   6  11         16.96         25.19         7.21 o                         
  -2   6  11        113.92        105.52        14.33 o                         
  -1   6  11        343.20        360.84        15.34 o                         
   0   6  11       1533.23       1579.92        34.25 o                         
   1   6  11        343.37        339.32        15.12 o                         
   2   6  11        113.95        119.72        14.89 o                         
   3   6  11         16.93         27.03         8.89 o                         
   4   6  11         22.51         13.97         9.68 o                         
   5   6  11          5.78          2.37         8.90 o                         
   6   6  11          3.65          0.66        10.35 o                         
  -5   7  11          6.78         -2.25        13.41 o                         
  -4   7  11         25.45         23.97        10.07 o                         
  -3   7  11         57.36         60.58         8.33 o                         
  -2   7  11        233.92        219.68        14.51 o                         
  -1   7  11        137.34        137.50        12.46 o                         
   0   7  11         89.99         84.27        10.58 o                         
   1   7  11        137.20        145.61        11.26 o                         
   2   7  11        233.91        249.97        12.25 o                         
   3   7  11         57.29         52.49        11.07 o                         
   4   7  11         25.42         24.13        10.31 o                         
   5   7  11          6.78          3.33         7.56 o                         
  -5   8  11         10.54          9.08        13.66 o                         
  -4   8  11         10.31          6.27        13.89 o                         
  -3   8  11         85.00         70.34         9.28 o                         
  -2   8  11         24.80         26.08         9.50 o                         
  -1   8  11        552.93        576.12        20.75 o                         
   0   8  11       1298.31       1365.71        33.80 o                         
   1   8  11        553.30        540.88        20.20 o                         
   2   8  11         24.88         34.03         9.48 o                         
   3   8  11         85.03         80.56         8.66 o                         
   4   8  11         10.32          6.60        11.47 o                         
   5   8  11         10.54          6.85         9.00 o                         
  -5   9  11         39.96         35.83        11.21 o                         
  -4   9  11         18.89         13.39        11.26 o                         
  -3   9  11         14.81         19.73         9.07 o                         
  -2   9  11         53.69         51.16        11.08 o                         
  -1   9  11          8.43          9.39         9.79 o                         
   0   9  11         15.84          8.86         9.54 o                         
   1   9  11          8.46          8.37        11.69 o                         
   2   9  11         53.61         64.96        14.43 o                         
   3   9  11         14.75         19.47         8.83 o                         
   4   9  11         18.85         17.58         9.91 o                         
   5   9  11         39.91         36.25        12.41 o                         
  -5  10  11         13.83         14.83        13.05 o                         
  -4  10  11         27.68         38.73        17.48 o                         
  -3  10  11        262.86        232.75        17.68 o                         
  -2  10  11         28.76         25.35        10.13 o                         
  -1  10  11          9.98         10.88         9.73 o                         
   0  10  11         11.07         16.28        10.74 o                         
   1  10  11         10.01          4.23         8.82 o                         
   2  10  11         28.73         14.41        11.45 o                         
   3  10  11        262.86        281.35        21.77 o                         
   4  10  11         27.68         23.72        11.85 o                         
   5  10  11         13.83         25.92        11.63 o                         
  -5  11  11          1.08         -2.34        16.10 o                         
  -4  11  11         19.57         26.99        14.81 o                         
  -3  11  11         60.44         48.27        12.39 o                         
  -2  11  11        139.78        113.79        14.41 o                         
  -1  11  11         86.68         85.00        13.33 o                         
   0  11  11        222.11        199.80        15.15 o                         
   1  11  11         86.76         94.80        12.24 o                         
   2  11  11        139.77        130.41        16.18 o                         
   3  11  11         60.53         73.71        17.78 o                         
   4  11  11         19.55         22.67        11.16 o                         
   5  11  11          1.08          0.65        10.30 o                         
  -5  12  11         19.93         32.79        23.71 o                         
  -4  12  11          4.21          6.13        13.03 o                         
  -3  12  11        182.86        177.64        16.42 o                         
  -2  12  11        204.12        171.94        16.45 o                         
  -1  12  11          2.64         11.07        11.65 o                         
   0  12  11         87.69         77.40        12.99 o                         
   1  12  11          2.65         12.20        12.05 o                         
   2  12  11        204.18        191.64        15.00 o                         
   3  12  11        182.84        189.63        22.83 o                         
   4  12  11          4.21         12.61        11.19 o                         
   5  12  11         19.93         13.36        12.40 o                         
  -5  13  11          5.49        -11.72        20.35 o                         
  -4  13  11          1.08          6.98        22.38 o                         
  -3  13  11         58.60         51.52        15.98 o                         
  -2  13  11         56.15         47.28        14.08 o                         
  -1  13  11        242.58        242.95        18.39 o                         
   0  13  11        224.86        190.90        15.75 o                         
   1  13  11        242.64        220.08        16.61 o                         
   2  13  11         56.18         53.77        13.09 o                         
   3  13  11         58.62         63.50        22.70 o                         
   4  13  11          1.08          4.10        12.96 o                         
   5  13  11          5.49         -1.40        11.45 o                         
  -4  14  11         16.90         12.11        24.21 o                         
  -3  14  11          6.46          1.87        15.43 o                         
  -2  14  11         24.23         26.70        15.03 o                         
  -1  14  11        237.43        253.12        18.78 o                         
   0  14  11        215.71        213.28        17.19 o                         
   1  14  11        237.34        226.05        15.87 o                         
   2  14  11         24.25         24.79        12.91 o                         
   3  14  11          6.47         -5.76        20.34 o                         
   4  14  11         16.90         12.62        18.88 o                         
  -4  15  11         32.29         58.10        19.68 o                         
  -3  15  11         31.19         24.87        17.85 o                         
  -2  15  11          7.34         13.53        17.13 o                         
  -1  15  11         11.16         24.68        13.42 o                         
   0  15  11        330.57        312.51        19.36 o                         
   1  15  11         11.17         20.31        11.87 o                         
   2  15  11          7.33         15.62        14.90 o                         
   3  15  11         31.18         21.33        16.93 o                         
   4  15  11         32.28         31.43        25.63 o                         
  -4  16  11          6.79         -1.68        16.28 o                         
  -3  16  11         32.10         31.02        17.51 o                         
  -2  16  11         60.99         49.93        18.58 o                         
  -1  16  11         21.01         18.48        15.90 o                         
   0  16  11          4.82         -3.01        14.44 o                         
   1  16  11         21.01         21.94        14.61 o                         
   2  16  11         60.99         74.21        17.48 o                         
   3  16  11         32.11         21.60        24.98 o                         
   4  16  11          6.79         12.36        43.28 o                         
  -4  17  11          1.04         -4.97        13.22 o                         
  -3  17  11          1.43        -12.96        15.04 o                         
  -2  17  11          4.20          0.83        15.99 o                         
  -1  17  11          6.19          3.16        15.54 o                         
   0  17  11         58.22         38.53        17.69 o                         
   1  17  11          6.18         18.86        15.59 o                         
   2  17  11          4.20          1.47        14.31 o                         
   3  17  11          1.43         -2.56        11.55 o                         
   4  17  11          1.04         20.49        34.64 o                         
  -3  18  11          1.96          2.39        18.19 o                         
  -2  18  11         15.23          3.67        16.15 o                         
  -1  18  11          0.25          4.08        15.50 o                         
   0  18  11          8.83          6.08        15.20 o                         
   1  18  11          0.25          1.82        13.39 o                         
   2  18  11         15.24         27.13        22.38 o                         
   3  18  11          1.96          4.91        15.11 o                         
  -3  19  11          5.46         10.10        15.15 o                         
  -2  19  11          8.52          8.63        16.39 o                         
  -1  19  11         10.05          4.17        13.92 o                         
   0  19  11          8.98         17.61        14.00 o                         
   1  19  11         10.06         15.61        15.02 o                         
   2  19  11          8.52        -15.86        24.15 o                         
   3  19  11          5.46          8.38        14.37 o                         
  -2  20  11          9.83          0.88        14.67 o                         
  -1  20  11          3.53          2.74        14.86 o                         
   0  20  11          4.35         14.66        16.78 o                         
   1  20  11          3.53          0.70        17.43 o                         
   2  20  11          9.83         -0.48        34.90 o                         
  -2  21  11         12.72         10.05        17.94 o                         
  -1  21  11         12.36          6.60        16.78 o                         
   0  21  11         44.61         42.52        16.74 o                         
   1  21  11         12.37          2.47        23.38 o                         
   2  21  11         12.72         14.27        71.17 o                         
   0  22  11          3.66         -2.63        22.56 o                         
   0   0  12        308.73        311.93        30.60 o                         
   1   0  12        703.58        719.97        40.57 o                         
   2   0  12          0.07         -6.76         6.76 o                         
   3   0  12         92.72         82.52        11.68 o                         
   4   0  12         17.21         18.32         8.94 o                         
   5   0  12          1.81          2.35         9.49 o                         
   6   0  12          0.01          1.51         8.86 o                         
  -6   1  12          1.96         -1.69         8.50 o                         
  -5   1  12         96.96        110.60        12.70 o                         
  -4   1  12        153.57        148.88        13.29 o                         
  -3   1  12          4.28          1.41         8.73 o                         
  -2   1  12        137.57        115.20        13.95 o                         
  -1   1  12       1171.14       1135.28        40.44 o                         
   0   1  12        129.50         86.52        24.61 o                         
   1   1  12       1170.93       1168.73        37.57 o                         
   2   1  12        137.55        108.04        15.92 o                         
   3   1  12          4.28         12.20         8.35 o                         
   4   1  12        153.61        169.98        13.62 o                         
   5   1  12         96.92        116.14        13.10 o                         
   6   1  12          1.96          6.29        10.29 o                         
  -6   2  12          2.88          0.70         8.11 o                         
  -5   2  12          6.67          7.19         9.66 o                         
  -4   2  12         11.64          6.79         8.73 o                         
  -3   2  12         11.37         12.62         8.95 o                         
  -2   2  12        422.85        389.46        16.29 o                         
  -1   2  12       1687.82       1691.57        77.48 o                         
   0   2  12        100.05        116.39        14.27 o                         
   1   2  12       1687.51       1742.70        43.69 o                         
   2   2  12        422.70        399.18        27.06 o                         
   3   2  12         11.35          4.56         5.34 o                         
   4   2  12         11.63         12.76         7.77 o                         
   5   2  12          6.67          0.60         9.87 o                         
   6   2  12          2.88         -0.95        10.65 o                         
  -6   3  12          3.18          9.40        11.89 o                         
  -5   3  12         14.68         15.41         8.46 o                         
  -4   3  12         44.75         52.30         7.98 o                         
  -3   3  12        170.24        165.20        25.90 o                         
  -2   3  12         91.12         91.81        13.31 o                         
  -1   3  12        558.94        583.43        25.68 o                         
   0   3  12        218.46        229.93        11.35 o                         
   1   3  12        559.07        592.59        20.93 o                         
   2   3  12         91.14         83.04        17.53 o                         
   3   3  12        170.24        166.23        11.17 o                         
   4   3  12         44.75         52.50         9.19 o                         
   5   3  12         14.67         24.07        10.06 o                         
   6   3  12          3.18          0.33         9.73 o                         
  -6   4  12          4.47          1.44        13.17 o                         
  -5   4  12         19.28         10.37        12.27 o                         
  -4   4  12         68.06         71.75         9.82 o                         
  -3   4  12          5.18          2.42         8.25 o                         
  -2   4  12         39.18         26.15        11.23 o                         
  -1   4  12        235.28        253.10        15.14 o                         
   0   4  12          1.27         -7.25         7.25 o                         
   1   4  12        235.39        241.85        13.32 o                         
   2   4  12         39.18         41.62        10.31 o                         
   3   4  12          5.18          5.70         7.81 o                         
   4   4  12         68.04         64.88        10.15 o                         
   5   4  12         19.30         16.69        10.10 o                         
   6   4  12          4.47          3.43         9.70 o                         
  -6   5  12          3.76         10.69        12.62 o                         
  -5   5  12         16.38         18.07        13.34 o                         
  -4   5  12          6.22          9.23         8.78 o                         
  -3   5  12         60.84         56.65        14.59 o                         
  -2   5  12         54.16         46.27         8.95 o                         
  -1   5  12        177.98        213.68        15.78 o                         
   0   5  12        261.96        237.82        13.29 o                         
   1   5  12        178.08        197.26        11.44 o                         
   2   5  12         54.18         53.89         6.25 o                         
   3   5  12         60.82         57.66         9.77 o                         
   4   5  12          6.22         -0.48         8.46 o                         
   5   5  12         16.36         21.07        10.63 o                         
   6   5  12          3.76          9.18         9.70 o                         
  -5   6  12          2.12         -1.66        13.63 o                         
  -4   6  12         60.63         66.37        13.41 o                         
  -3   6  12          7.49          7.00        11.12 o                         
  -2   6  12          8.57         10.16         7.63 o                         
  -1   6  12         88.13         67.73        12.98 o                         
   0   6  12          4.18          3.03         9.52 o                         
   1   6  12         88.11         80.62        11.12 o                         
   2   6  12          8.58         10.50         9.74 o                         
   3   6  12          7.46          8.29         8.71 o                         
   4   6  12         60.62         59.56        10.69 o                         
   5   6  12          2.11          1.64         8.45 o                         
  -5   7  12          0.68          0.34        12.31 o                         
  -4   7  12         40.09         51.72        10.09 o                         
  -3   7  12          9.53         10.05         8.55 o                         
  -2   7  12          2.42         -3.49         8.97 o                         
  -1   7  12         28.44         36.99        11.08 o                         
   0   7  12         13.80         15.49         8.92 o                         
   1   7  12         28.39         34.91         9.30 o                         
   2   7  12          2.44         -3.33        11.52 o                         
   3   7  12          9.54          7.75         9.57 o                         
   4   7  12         40.14         47.40        11.03 o                         
   5   7  12          0.69          1.20         8.97 o                         
  -5   8  12         20.96         27.17        14.36 o                         
  -4   8  12         59.43        100.80        21.49 o                         
  -3   8  12         49.25         50.48        10.09 o                         
  -2   8  12        125.31        131.96        12.53 o                         
  -1   8  12         38.02         36.86        10.59 o                         
   0   8  12        198.29        204.29        14.22 o                         
   1   8  12         38.07         40.95        11.65 o                         
   2   8  12        125.30        136.57        11.71 o                         
   3   8  12         49.18         37.48        11.84 o                         
   4   8  12         59.38         66.77        14.57 o                         
   5   8  12         20.95         18.20         9.17 o                         
  -5   9  12         17.49          7.79        11.70 o                         
  -4   9  12          2.00          5.74        12.97 o                         
  -3   9  12         65.77         58.95        11.13 o                         
  -2   9  12        241.43        225.01        15.89 o                         
  -1   9  12          1.66         -1.21         9.49 o                         
   0   9  12         35.30         22.43         9.64 o                         
   1   9  12          1.64          5.36        10.86 o                         
   2   9  12        241.35        231.86        15.70 o                         
   3   9  12         65.79         51.82         9.38 o                         
   4   9  12          2.01          3.33        11.88 o                         
   5   9  12         17.50         18.96        10.53 o                         
  -5  10  12          0.63        -12.17        12.17 o                         
  -4  10  12         36.77         21.76        13.83 o                         
  -3  10  12         16.65         22.83        10.96 o                         
  -2  10  12        402.05        385.22        19.64 o                         
  -1  10  12         63.66         65.74        11.66 o                         
   0  10  12        516.27        496.90        19.98 o                         
   1  10  12         63.73         62.10        12.39 o                         
   2  10  12        402.14        393.91        20.16 o                         
   3  10  12         16.63         21.61        15.25 o                         
   4  10  12         36.83         39.80        11.03 o                         
   5  10  12          0.63         10.95        11.81 o                         
  -5  11  12          0.13          8.85        13.22 o                         
  -4  11  12         10.82          2.79        12.33 o                         
  -3  11  12         25.41         17.65        12.83 o                         
  -2  11  12        104.44         91.15        13.22 o                         
  -1  11  12         86.12         74.48        13.76 o                         
   0  11  12        404.50        384.78        19.15 o                         
   1  11  12         86.14         71.12        12.44 o                         
   2  11  12        104.32         94.96        13.07 o                         
   3  11  12         25.44         19.81        17.27 o                         
   4  11  12         10.82          6.38         9.79 o                         
   5  11  12          0.13          0.31        11.42 o                         
  -5  12  12          5.13          3.47        17.97 o                         
  -4  12  12         31.90          9.38        14.66 o                         
  -3  12  12         34.46         30.51        14.30 o                         
  -2  12  12        109.19        111.88        16.92 o                         
  -1  12  12         58.59         46.70        13.66 o                         
   0  12  12          9.59          2.99        11.53 o                         
   1  12  12         58.54         56.14        12.45 o                         
   2  12  12        109.18         95.24        17.28 o                         
   3  12  12         34.44         61.05        19.15 o                         
   4  12  12         31.93         26.86        11.42 o                         
   5  12  12          5.13         -5.04        11.91 o                         
  -5  13  12          9.36          2.67        20.43 o                         
  -4  13  12          8.55         10.93        13.26 o                         
  -3  13  12          9.51         -1.82        15.41 o                         
  -2  13  12         36.80         29.15        14.09 o                         
  -1  13  12         16.09         20.05        13.87 o                         
   0  13  12         61.79         57.63        12.78 o                         
   1  13  12         16.05         10.80        12.81 o                         
   2  13  12         36.84         37.40        16.49 o                         
   3  13  12          9.54         18.15        21.31 o                         
   4  13  12          8.55          1.25        11.09 o                         
   5  13  12          9.37         -1.87        12.56 o                         
  -4  14  12         39.94         38.69        18.94 o                         
  -3  14  12         16.20         14.37        16.14 o                         
  -2  14  12         61.67         81.73        16.45 o                         
  -1  14  12        131.10        153.18        17.17 o                         
   0  14  12          8.19         20.32        13.12 o                         
   1  14  12        131.15        120.17        17.15 o                         
   2  14  12         61.63         75.50        15.14 o                         
   3  14  12         16.18         23.08        18.78 o                         
   4  14  12         39.92         25.57        20.41 o                         
  -4  15  12          0.17         -9.41        18.57 o                         
  -3  15  12         35.57         41.80        17.32 o                         
  -2  15  12         12.92         14.62        17.14 o                         
  -1  15  12         36.75         42.07        15.52 o                         
   0  15  12          0.00         -1.82        12.20 o                         
   1  15  12         36.86         35.56        11.07 o                         
   2  15  12         12.92         15.74        19.29 o                         
   3  15  12         35.58         19.00        18.17 o                         
   4  15  12          0.18         -5.09        41.00 o                         
  -4  16  12          4.96         24.41        18.20 o                         
  -3  16  12          4.20          9.92        18.64 o                         
  -2  16  12         12.13         16.29        16.55 o                         
  -1  16  12         40.46         43.47        16.03 o                         
   0  16  12         18.48         20.38        13.65 o                         
   1  16  12         40.42         53.04        13.47 o                         
   2  16  12         12.12         16.13        17.03 o                         
   3  16  12          4.22         11.24        35.97 o                         
   4  16  12          4.95         -3.18        36.61 o                         
  -3  17  12         12.49         15.04        18.49 o                         
  -2  17  12          3.53          2.13        16.43 o                         
  -1  17  12         29.78         39.48        17.40 o                         
   0  17  12        151.86        134.66        20.60 o                         
   1  17  12         29.76         20.06        13.34 o                         
   2  17  12          3.54        -12.53        16.16 o                         
   3  17  12         12.49          0.21        29.62 o                         
  -3  18  12         20.61         18.90        19.07 o                         
  -2  18  12          5.60          4.03        16.42 o                         
  -1  18  12         46.52         44.70        17.58 o                         
   0  18  12          0.89          7.20        16.68 o                         
   1  18  12         46.50         55.81        14.01 o                         
   2  18  12          5.60         19.82        15.74 o                         
   3  18  12         20.61          3.39        24.50 o                         
  -3  19  12          9.38          5.93        16.13 o                         
  -2  19  12          0.28         -7.46        15.71 o                         
  -1  19  12          9.92          1.68        17.14 o                         
   0  19  12         13.05         15.73        13.88 o                         
   1  19  12          9.89          1.67        12.28 o                         
   2  19  12          0.28         -1.95        17.44 o                         
   3  19  12          9.36          8.64        15.76 o                         
  -2  20  12          2.27          0.16        16.72 o                         
  -1  20  12          3.83          3.25        13.12 o                         
   0  20  12         21.38         16.08        15.14 o                         
   1  20  12          3.83         -7.68        13.71 o                         
   2  20  12          2.27         -1.40        23.18 o                         
  -1  21  12         34.44         18.43        20.40 o                         
   0  21  12         15.29         10.51        15.29 o                         
   1  21  12         34.44         34.45        17.83 o                         
   1   0  13        186.39        201.75        21.87 o                         
   2   0  13        768.91        725.79        24.92 o                         
   3   0  13          2.09          3.80         9.92 o                         
   4   0  13         13.64         21.99        13.05 o                         
   5   0  13          0.04         -8.41         9.62 o                         
   6   0  13          0.01          2.66         8.74 o                         
  -6   1  13          1.30         -1.24         8.62 o                         
  -5   1  13          1.93          8.55        10.04 o                         
  -4   1  13         21.71         15.75         9.88 o                         
  -3   1  13         10.22         10.29         9.86 o                         
  -2   1  13        665.83        681.97        35.06 o                         
  -1   1  13        100.76         81.60        10.29 o                         
   0   1  13       7033.86       7534.28       694.53 o                         
   1   1  13        100.82        103.04        19.81 o                         
   2   1  13        665.01        702.30        35.67 o                         
   3   1  13         10.23          7.71         7.67 o                         
   4   1  13         21.71         10.70        10.78 o                         
   5   1  13          1.94          4.54         9.42 o                         
   6   1  13          1.31          2.23         8.99 o                         
  -6   2  13          6.46          3.17         8.29 o                         
  -5   2  13          0.28         -1.04         9.49 o                         
  -4   2  13         88.02         74.32        10.63 o                         
  -3   2  13         25.72          4.68         9.32 o                         
  -2   2  13         48.87         53.48        14.73 o                         
  -1   2  13        155.71        165.87         8.88 o                         
   0   2  13          0.25         13.74        10.72 o                         
   1   2  13        155.85        143.71        32.70 o                         
   2   2  13         48.81         53.89        18.35 o                         
   3   2  13         25.69         30.55         7.91 o                         
   4   2  13         88.20         85.59         8.67 o                         
   5   2  13          0.29         -5.29         9.80 o                         
   6   2  13          6.44          5.97         8.96 o                         
  -6   3  13          9.13         18.52        11.81 o                         
  -5   3  13         10.48          9.24         9.14 o                         
  -4   3  13         95.57         84.88        10.27 o                         
  -3   3  13        178.74        175.61        19.42 o                         
  -2   3  13        376.10        326.77        25.47 o                         
  -1   3  13        395.03        411.20        24.09 o                         
   0   3  13        855.40        867.89        22.25 o                         
   1   3  13        395.44        405.94        20.26 o                         
   2   3  13        376.23        404.73        24.88 o                         
   3   3  13        178.70        166.41        10.58 o                         
   4   3  13         95.60         84.65         9.82 o                         
   5   3  13         10.46          6.34         9.19 o                         
   6   3  13          9.13         14.37         8.67 o                         
  -6   4  13          6.97         11.91        11.43 o                         
  -5   4  13          7.20         10.87        10.52 o                         
  -4   4  13         22.07         25.98        10.21 o                         
  -3   4  13         70.26         66.23         9.70 o                         
  -2   4  13        314.38        286.40        19.01 o                         
  -1   4  13        642.62        658.96        26.71 o                         
   0   4  13        385.78        401.67        15.31 o                         
   1   4  13        642.78        647.97        20.14 o                         
   2   4  13        314.27        320.79        23.39 o                         
   3   4  13         70.05         70.68         9.08 o                         
   4   4  13         22.12         18.48         9.22 o                         
   5   4  13          7.17          7.00         9.22 o                         
   6   4  13          6.96          8.07         9.04 o                         
  -5   5  13         20.62         19.56        13.98 o                         
  -4   5  13        224.54        263.25        16.32 o                         
  -3   5  13         66.02         69.71        12.33 o                         
  -2   5  13         50.84         48.52        11.26 o                         
  -1   5  13        533.20        533.51        21.39 o                         
   0   5  13        134.04        145.78        10.89 o                         
   1   5  13        532.87        555.02        16.42 o                         
   2   5  13         50.85         61.41         9.61 o                         
   3   5  13         66.05         71.68         8.83 o                         
   4   5  13        224.50        246.19        16.64 o                         
   5   5  13         20.61         20.79         9.99 o                         
  -5   6  13         28.75         37.33        16.33 o                         
  -4   6  13         12.63          8.73        13.06 o                         
  -3   6  13         46.31         40.56        12.52 o                         
  -2   6  13          6.68         -3.24         8.02 o                         
  -1   6  13         68.45         69.78        14.40 o                         
   0   6  13         33.49         37.48         9.75 o                         
   1   6  13         68.53         51.38         9.15 o                         
   2   6  13          6.67          8.56         8.83 o                         
   3   6  13         46.38         55.46         8.01 o                         
   4   6  13         12.63         14.47        10.90 o                         
   5   6  13         28.75         22.76         9.54 o                         
  -5   7  13         54.59         49.62        14.19 o                         
  -4   7  13         39.35         35.05        15.14 o                         
  -3   7  13         20.43         16.05         8.71 o                         
  -2   7  13         64.25         53.73        11.82 o                         
  -1   7  13         67.89         63.15        12.39 o                         
   0   7  13          4.89         -0.02         8.71 o                         
   1   7  13         67.88         59.18         7.07 o                         
   2   7  13         64.25         73.09        13.88 o                         
   3   7  13         20.43         27.28         9.50 o                         
   4   7  13         39.33         51.82        11.90 o                         
   5   7  13         54.61         47.58        10.91 o                         
  -5   8  13         29.66         31.53        12.32 o                         
  -4   8  13         47.10         41.16        22.49 o                         
  -3   8  13        180.18        146.87        14.60 o                         
  -2   8  13         20.24         20.56        11.03 o                         
  -1   8  13        110.81        111.41        13.05 o                         
   0   8  13         15.93         19.13         9.55 o                         
   1   8  13        110.74        111.08        12.29 o                         
   2   8  13         20.20         23.34         8.02 o                         
   3   8  13        180.27        196.67        15.40 o                         
   4   8  13         47.14         48.62        14.37 o                         
   5   8  13         29.64         28.89         9.81 o                         
  -5   9  13          8.83         -0.74        14.55 o                         
  -4   9  13         26.07         48.90        15.70 o                         
  -3   9  13         45.11         40.18        10.51 o                         
  -2   9  13          1.96         -0.55        10.68 o                         
  -1   9  13         62.63         55.77        10.74 o                         
   0   9  13         59.98         52.60        10.83 o                         
   1   9  13         62.71         61.70        11.72 o                         
   2   9  13          1.96         -0.94         9.32 o                         
   3   9  13         45.11         47.09        16.95 o                         
   4   9  13         26.08         26.25        13.94 o                         
   5   9  13          8.83          5.50        10.10 o                         
  -5  10  13          1.25         -8.24        12.14 o                         
  -4  10  13         71.66         71.01        16.76 o                         
  -3  10  13         71.43         75.48        14.09 o                         
  -2  10  13          3.84         -6.52        10.78 o                         
  -1  10  13         76.37         78.14        12.50 o                         
   0  10  13         14.44         10.41        11.88 o                         
   1  10  13         76.30         67.77        13.76 o                         
   2  10  13          3.82          7.77        10.29 o                         
   3  10  13         71.41         85.18        19.17 o                         
   4  10  13         71.68         80.07        16.84 o                         
   5  10  13          1.26         -0.62        11.36 o                         
  -5  11  13          1.93          7.00        12.80 o                         
  -4  11  13         87.19         78.54        16.71 o                         
  -3  11  13         31.59         19.22        13.12 o                         
  -2  11  13         41.29         38.19        13.01 o                         
  -1  11  13        304.55        287.23        17.78 o                         
   0  11  13         43.12         50.09        12.38 o                         
   1  11  13        304.55        297.38        19.38 o                         
   2  11  13         41.28         45.25        12.82 o                         
   3  11  13         31.57         41.86        13.39 o                         
   4  11  13         87.22         87.48        17.16 o                         
   5  11  13          1.93         -7.02        12.98 o                         
  -5  12  13          0.47          9.42        19.77 o                         
  -4  12  13         20.48          3.18        13.16 o                         
  -3  12  13         26.22         23.96        14.29 o                         
  -2  12  13         22.18         31.32        13.39 o                         
  -1  12  13        144.80        146.62        17.08 o                         
   0  12  13          0.46        -10.03        11.07 o                         
   1  12  13        144.84        148.18        14.66 o                         
   2  12  13         22.14         10.92        12.67 o                         
   3  12  13         26.19         36.62        19.62 o                         
   4  12  13         20.47         14.05        10.38 o                         
   5  12  13          0.47         -2.20        16.19 o                         
  -4  13  13         22.22         30.30        12.50 o                         
  -3  13  13          8.05          4.08        14.30 o                         
  -2  13  13         32.58         32.24        16.01 o                         
  -1  13  13         45.12         35.79        14.84 o                         
   0  13  13        137.59        134.02        15.46 o                         
   1  13  13         45.10         46.75        13.89 o                         
   2  13  13         32.58         20.19        14.01 o                         
   3  13  13          8.06         32.44        20.88 o                         
   4  13  13         22.23         29.72        11.54 o                         
  -4  14  13          8.33          0.86        12.80 o                         
  -3  14  13          0.89        -11.30        15.91 o                         
  -2  14  13         46.90         39.34        16.39 o                         
  -1  14  13        197.96        210.29        20.17 o                         
   0  14  13         96.14        104.65        15.33 o                         
   1  14  13        197.97        196.75        19.27 o                         
   2  14  13         46.88         66.91        20.59 o                         
   3  14  13          0.89         -3.71        19.00 o                         
   4  14  13          8.33          7.95        11.89 o                         
  -4  15  13          0.15         -1.76        17.94 o                         
  -3  15  13         25.10         37.29        18.46 o                         
  -2  15  13          9.52         18.17        17.28 o                         
  -1  15  13         61.23         59.88        18.06 o                         
   0  15  13         54.63         54.32        14.92 o                         
   1  15  13         61.19         69.00        16.76 o                         
   2  15  13          9.52         26.59        17.66 o                         
   3  15  13         25.10         26.42        30.48 o                         
   4  15  13          0.15          0.39        42.39 o                         
  -4  16  13          2.96          7.27        16.56 o                         
  -3  16  13          4.44         -4.01        18.66 o                         
  -2  16  13          1.29         -7.68        14.75 o                         
  -1  16  13         59.71         58.34        19.24 o                         
   0  16  13          2.73        -10.09        13.38 o                         
   1  16  13         59.70         59.61        18.37 o                         
   2  16  13          1.29         -7.80        16.52 o                         
   3  16  13          4.44        -17.70        28.30 o                         
   4  16  13          2.96        -12.75        41.93 o                         
  -3  17  13          0.12         12.75        19.38 o                         
  -2  17  13          0.35         12.61        18.11 o                         
  -1  17  13         11.69         16.06        16.96 o                         
   0  17  13         25.48         15.25        17.05 o                         
   1  17  13         11.70          7.08        11.96 o                         
   2  17  13          0.35         -1.42        18.14 o                         
   3  17  13          0.12        -16.50        38.79 o                         
  -3  18  13          3.33          4.89        16.25 o                         
  -2  18  13         10.73         16.29        15.81 o                         
  -1  18  13          6.76          3.10        13.71 o                         
   0  18  13          7.93         13.76        16.17 o                         
   1  18  13          6.76         17.58        11.58 o                         
   2  18  13         10.74         19.18        20.62 o                         
  -2  19  13          2.63         11.43        17.72 o                         
  -1  19  13          6.06          3.03        17.90 o                         
   0  19  13          2.21          1.57        14.90 o                         
   1  19  13          6.06          5.24        11.89 o                         
   2  19  13          2.63          6.85        22.43 o                         
  -2  20  13          0.37         -4.95        17.65 o                         
  -1  20  13         14.46         12.47        18.84 o                         
   0  20  13         38.41         18.56        16.33 o                         
   1  20  13         14.46          6.93        16.51 o                         
   2  20  13          0.37          0.13        21.22 o                         
  -1  21  13          1.98          1.21        16.49 o                         
   0  21  13          2.11         11.49        23.77 o                         
   1  21  13          1.98         -7.76        17.69 o                         
   0   0  14        225.63        230.39        29.70 o                         
   1   0  14         10.39         10.26        11.51 o                         
   2   0  14         42.59         51.02        11.37 o                         
   3   0  14         30.33         24.74        10.10 o                         
   4   0  14        104.89        122.50        17.16 o                         
   5   0  14          3.73         -2.49        11.21 o                         
   6   0  14         14.87         12.34         7.58 o                         
  -6   1  14          1.28          1.20         8.62 o                         
  -5   1  14          7.53         -1.42        10.50 o                         
  -4   1  14          3.41         10.98        11.36 o                         
  -3   1  14         29.86         10.10         9.98 o                         
  -2   1  14         10.67          9.10        10.93 o                         
  -1   1  14        511.65        487.28        19.97 o                         
   0   1  14        128.96        127.46        19.27 o                         
   1   1  14        511.70        508.91        35.54 o                         
   2   1  14         10.67         -0.92        19.35 o                         
   3   1  14         29.85         24.01         5.62 o                         
   4   1  14          3.41         -7.71        12.99 o                         
   5   1  14          7.54          0.27        10.12 o                         
   6   1  14          1.29          0.01         7.41 o                         
  -6   2  14         12.78         20.11         8.99 o                         
  -5   2  14          4.46          4.29         9.09 o                         
  -4   2  14         53.93         61.59        11.74 o                         
  -3   2  14        277.84        249.25        14.31 o                         
  -2   2  14         53.80         51.00        12.98 o                         
  -1   2  14         75.63         81.07         8.34 o                         
   0   2  14        242.08        206.25        22.09 o                         
   1   2  14         75.71         66.06        19.16 o                         
   2   2  14         53.74         41.14        23.63 o                         
   3   2  14        277.76        263.81        13.28 o                         
   4   2  14         53.93         65.78        10.77 o                         
   5   2  14          4.46         -0.46        10.37 o                         
   6   2  14         12.78         10.67         8.17 o                         
  -5   3  14          1.73          0.44         9.60 o                         
  -4   3  14          6.38          9.02         8.95 o                         
  -3   3  14         15.16          6.43        14.56 o                         
  -2   3  14        406.56        403.96        23.64 o                         
  -1   3  14         26.66         44.08        18.23 o                         
   0   3  14         49.25         40.62        10.62 o                         
   1   3  14         26.66         37.34        16.04 o                         
   2   3  14        406.54        365.94        24.50 o                         
   3   3  14         15.15         17.72         9.29 o                         
   4   3  14          6.39          5.46         7.70 o                         
   5   3  14          1.74          4.47         7.95 o                         
  -5   4  14          2.11         -3.25        10.74 o                         
  -4   4  14         20.73         21.21        11.33 o                         
  -3   4  14         29.15         24.68        10.36 o                         
  -2   4  14         99.32         92.04        11.46 o                         
  -1   4  14          6.65         20.09         8.63 o                         
   0   4  14          3.90         -1.64         8.04 o                         
   1   4  14          6.62          1.09        11.15 o                         
   2   4  14         99.41        106.61        16.18 o                         
   3   4  14         29.14         27.92         6.64 o                         
   4   4  14         20.74          3.64         9.74 o                         
   5   4  14          2.11         10.60         8.91 o                         
  -5   5  14          0.15         -0.54        14.35 o                         
  -4   5  14         43.44         52.08        14.40 o                         
  -3   5  14         42.76         34.96        11.73 o                         
  -2   5  14        142.83        119.03        14.84 o                         
  -1   5  14        274.12        308.14        18.66 o                         
   0   5  14         31.53         47.58         8.99 o                         
   1   5  14        274.01        287.82        13.58 o                         
   2   5  14        142.82        128.95        12.51 o                         
   3   5  14         42.75         39.76         7.65 o                         
   4   5  14         43.44         46.02        12.48 o                         
   5   5  14          0.15         -0.31         9.24 o                         
  -5   6  14          4.66          8.55        18.38 o                         
  -4   6  14         51.31         55.33        11.09 o                         
  -3   6  14         86.32         67.38        13.29 o                         
  -2   6  14         82.69         73.32        11.39 o                         
  -1   6  14        160.76        192.91        17.58 o                         
   0   6  14         86.65         70.89        11.70 o                         
   1   6  14        160.69        190.86        13.51 o                         
   2   6  14         82.79         78.68         6.36 o                         
   3   6  14         86.39         81.27         8.12 o                         
   4   6  14         51.33         70.81        11.60 o                         
   5   6  14          4.67         -1.31         9.42 o                         
  -5   7  14          1.80          4.95        12.13 o                         
  -4   7  14        107.84        141.68        19.98 o                         
  -3   7  14         11.40         11.78         9.16 o                         
  -2   7  14         53.15         60.47        12.76 o                         
  -1   7  14         42.99         38.27        11.74 o                         
   0   7  14         21.51         18.67        11.45 o                         
   1   7  14         43.01         42.25         9.30 o                         
   2   7  14         53.21         46.92        12.04 o                         
   3   7  14         11.41         18.28         8.15 o                         
   4   7  14        107.85        124.47        15.06 o                         
   5   7  14          1.80          1.25        10.97 o                         
  -5   8  14         24.91          4.69        14.03 o                         
  -4   8  14          9.30          8.26         9.17 o                         
  -3   8  14        115.52        119.52        15.22 o                         
  -2   8  14         19.42         19.50         9.34 o                         
  -1   8  14          9.25          9.53        10.15 o                         
   0   8  14          3.10          7.04         8.01 o                         
   1   8  14          9.23          1.33         9.60 o                         
   2   8  14         19.40         21.64        14.21 o                         
   3   8  14        115.53        126.78        13.36 o                         
   4   8  14          9.32         -0.36        14.24 o                         
   5   8  14         24.90         18.58        10.21 o                         
  -5   9  14          7.07          8.27        13.20 o                         
  -4   9  14         10.67         12.75        14.25 o                         
  -3   9  14         26.91         29.93        11.67 o                         
  -2   9  14         12.61          3.16        10.79 o                         
  -1   9  14         52.87         51.47        11.22 o                         
   0   9  14        319.11        295.13        17.02 o                         
   1   9  14         52.89         34.24        11.38 o                         
   2   9  14         12.59         15.01         9.93 o                         
   3   9  14         26.86         23.77        13.26 o                         
   4   9  14         10.68         10.58        14.33 o                         
   5   9  14          7.07          9.10        10.41 o                         
  -5  10  14          7.28         21.75        18.39 o                         
  -4  10  14        123.15        121.05        19.82 o                         
  -3  10  14          6.77         17.67        13.48 o                         
  -2  10  14          4.38         -4.02        10.66 o                         
  -1  10  14         84.27         91.46        12.13 o                         
   0  10  14         14.46          4.28        11.70 o                         
   1  10  14         84.36         65.95        14.91 o                         
   2  10  14          4.36          4.98        11.23 o                         
   3  10  14          6.78         12.28        16.55 o                         
   4  10  14        123.08        128.32        19.11 o                         
   5  10  14          7.27         16.90        12.27 o                         
  -5  11  14          9.59          3.58        12.71 o                         
  -4  11  14          0.97          3.46        13.50 o                         
  -3  11  14         94.47         91.82        18.73 o                         
  -2  11  14         11.80          4.61        13.48 o                         
  -1  11  14        121.22        131.33        14.20 o                         
   0  11  14          3.71         -3.15        11.16 o                         
   1  11  14        121.20        142.45        17.14 o                         
   2  11  14         11.83         23.84        13.51 o                         
   3  11  14         94.35         96.91        21.43 o                         
   4  11  14          0.97          5.24        17.67 o                         
   5  11  14          9.58         -0.67        13.15 o                         
  -4  12  14          6.88        -12.93        12.93 o                         
  -3  12  14          5.90         -3.92        14.34 o                         
  -2  12  14         44.11         50.04        16.59 o                         
  -1  12  14        120.13        140.31        18.13 o                         
   0  12  14          0.08         -6.43        11.86 o                         
   1  12  14        120.20        141.06        18.02 o                         
   2  12  14         44.08         61.18        16.17 o                         
   3  12  14          5.89          4.48        13.18 o                         
   4  12  14          6.86         18.96        14.49 o                         
  -4  13  14          4.97         -2.71        14.40 o                         
  -3  13  14         28.78         38.35        16.57 o                         
  -2  13  14         17.16         44.01        15.01 o                         
  -1  13  14         46.37         42.67        14.79 o                         
   0  13  14        843.41        827.97        33.59 o                         
   1  13  14         46.31         33.27        13.69 o                         
   2  13  14         17.19         23.07        14.08 o                         
   3  13  14         28.72         35.65        16.86 o                         
   4  13  14          4.97          6.74        14.04 o                         
  -4  14  14          0.91         -0.05        13.35 o                         
  -3  14  14          9.22          2.72        15.82 o                         
  -2  14  14         14.36         21.65        16.36 o                         
  -1  14  14        129.17        126.39        19.13 o                         
   0  14  14         97.83         88.05        15.36 o                         
   1  14  14        129.05        137.43        18.03 o                         
   2  14  14         14.35         -1.36        20.52 o                         
   3  14  14          9.23         14.55        16.69 o                         
   4  14  14          0.91         -4.25        10.72 o                         
  -4  15  14         12.04         -0.34        12.80 o                         
  -3  15  14          1.64         -5.47        15.79 o                         
  -2  15  14         25.53         26.90        19.09 o                         
  -1  15  14         37.56         18.69        17.60 o                         
   0  15  14         16.56         19.43        13.59 o                         
   1  15  14         37.57         30.82        15.96 o                         
   2  15  14         25.53         39.63        24.23 o                         
   3  15  14          1.63         11.65        19.88 o                         
   4  15  14         12.05         13.51        13.18 o                         
  -3  16  14         12.44         11.23        17.79 o                         
  -2  16  14          5.14          3.33        17.54 o                         
  -1  16  14         57.69         52.33        18.42 o                         
   0  16  14          5.64          2.05        14.05 o                         
   1  16  14         57.66         62.56        19.79 o                         
   2  16  14          5.13         17.07        16.53 o                         
   3  16  14         12.46         22.50        33.44 o                         
  -3  17  14         13.03         12.91        20.05 o                         
  -2  17  14          4.70         -7.10        16.45 o                         
  -1  17  14         17.54         27.39        16.91 o                         
   0  17  14         73.83         49.04        16.42 o                         
   1  17  14         17.55          3.19        15.78 o                         
   2  17  14          4.71         -4.98        18.21 o                         
   3  17  14         13.04          1.70        37.98 o                         
  -3  18  14          1.99         -2.13        15.51 o                         
  -2  18  14          4.28        -14.70        14.70 o                         
  -1  18  14          1.79        -11.82        17.29 o                         
   0  18  14         13.47         20.63        17.78 o                         
   1  18  14          1.80          0.78        16.71 o                         
   2  18  14          4.29          7.44        16.42 o                         
  -2  19  14          6.54         13.70        16.52 o                         
  -1  19  14          1.59          8.88        14.45 o                         
   0  19  14         18.62         13.06        16.61 o                         
   1  19  14          1.59         -4.69        13.97 o                         
   2  19  14          6.56         12.68        25.01 o                         
  -2  20  14          2.08          0.54        19.32 o                         
  -1  20  14          4.22          4.09        17.52 o                         
   0  20  14          1.66         -9.37        15.29 o                         
   1  20  14          4.22          1.60        13.02 o                         
   2  20  14          2.08         -3.66        19.50 o                         
  -1  21  14          5.86         -2.69        20.89 o                         
   0  21  14          0.14         -1.83        21.37 o                         
   1  21  14          5.86         -3.81        18.45 o                         
   1   0  15         23.33         42.41        13.61 o                         
   2   0  15        197.15        163.37        13.65 o                         
   3   0  15        192.14        197.39         9.96 o                         
   4   0  15         48.95         51.23        14.79 o                         
   5   0  15         33.78         42.49        12.16 o                         
  -5   1  15         33.94         48.29        11.43 o                         
  -4   1  15         66.41         64.10        12.78 o                         
  -3   1  15        819.61        793.65        22.02 o                         
  -2   1  15        108.20        102.92        15.19 o                         
  -1   1  15       1139.58       1155.29        31.08 o                         
   0   1  15        925.16        937.84        33.37 o                         
   1   1  15       1139.55       1151.85        70.25 o                         
   2   1  15        108.20        107.11        13.94 o                         
   3   1  15        819.45        781.60        23.67 o                         
   4   1  15         66.39         84.10        15.34 o                         
   5   1  15         33.98         35.93        11.65 o                         
  -5   2  15         15.06         16.81         9.47 o                         
  -4   2  15         18.65         25.56        10.74 o                         
  -3   2  15        250.70        274.47        26.25 o                         
  -2   2  15         87.47         83.21        14.57 o                         
  -1   2  15          2.26         -1.97         6.86 o                         
   0   2  15        798.24        797.32        33.38 o                         
   1   2  15          2.26          0.42        15.75 o                         
   2   2  15         87.50         75.85        11.04 o                         
   3   2  15        250.71        247.06        14.24 o                         
   4   2  15         18.68         28.08        12.01 o                         
   5   2  15         15.08          9.22        10.79 o                         
  -5   3  15         28.50         28.29         9.60 o                         
  -4   3  15         65.47         67.44        21.01 o                         
  -3   3  15         10.15         10.49        16.29 o                         
  -2   3  15         44.10         47.30        11.68 o                         
  -1   3  15        194.72        224.80        33.86 o                         
   0   3  15        392.78        404.25        19.10 o                         
   1   3  15        194.66        208.64        22.69 o                         
   2   3  15         44.21         50.29        21.77 o                         
   3   3  15         10.20         21.70        10.40 o                         
   4   3  15         65.50         66.06         9.06 o                         
   5   3  15         28.52         28.19        11.18 o                         
  -5   4  15          4.83         -0.97        10.40 o                         
  -4   4  15          4.63         -6.72         9.19 o                         
  -3   4  15        181.09        171.25        14.67 o                         
  -2   4  15         44.41         45.62        10.35 o                         
  -1   4  15         91.89         98.95        11.51 o                         
   0   4  15        344.47        309.63        17.14 o                         
   1   4  15         91.84        109.72        17.68 o                         
   2   4  15         44.50         32.31        10.30 o                         
   3   4  15        181.05        185.09        15.51 o                         
   4   4  15          4.63          8.28         9.64 o                         
   5   4  15          4.81          4.85         8.55 o                         
  -5   5  15          5.49         15.14        15.98 o                         
  -4   5  15          6.39          3.16         9.08 o                         
  -3   5  15        237.24        199.71        19.38 o                         
  -2   5  15         74.94         62.57        10.43 o                         
  -1   5  15         70.81         66.20        13.62 o                         
   0   5  15          5.50          0.58         8.41 o                         
   1   5  15         70.87         60.95        11.46 o                         
   2   5  15         74.88         59.99        12.03 o                         
   3   5  15        237.35        234.36        17.73 o                         
   4   5  15          6.41         18.61        10.53 o                         
   5   5  15          5.49          5.32         9.35 o                         
  -5   6  15          8.59          7.85        16.52 o                         
  -4   6  15         72.69        108.24        14.19 o                         
  -3   6  15          8.71          3.56        11.46 o                         
  -2   6  15         45.60         44.24        11.95 o                         
  -1   6  15         76.02         71.31        13.17 o                         
   0   6  15          0.68          0.87        10.70 o                         
   1   6  15         76.09         88.61         9.91 o                         
   2   6  15         45.50         42.68        10.81 o                         
   3   6  15          8.71          9.09         5.20 o                         
   4   6  15         72.71         80.67        11.60 o                         
   5   6  15          8.58         13.06        10.05 o                         
  -5   7  15          0.06          6.35        13.44 o                         
  -4   7  15         17.25         13.97        17.62 o                         
  -3   7  15         12.12          6.01        10.44 o                         
  -2   7  15          2.57          8.12         9.25 o                         
  -1   7  15        191.06        200.27        17.20 o                         
   0   7  15        126.24        121.03        14.80 o                         
   1   7  15        191.15        198.16        13.59 o                         
   2   7  15          2.57         -0.95         8.01 o                         
   3   7  15         12.11         14.94         7.57 o                         
   4   7  15         17.24         22.10        12.89 o                         
   5   7  15          0.06          3.22        10.15 o                         
  -5   8  15          3.39          2.72        14.02 o                         
  -4   8  15         27.95         45.96        15.09 o                         
  -3   8  15         25.38         30.58        12.54 o                         
  -2   8  15        117.81        117.85        14.59 o                         
  -1   8  15         53.38         45.98        12.36 o                         
   0   8  15         58.79         47.04         9.54 o                         
   1   8  15         53.35         47.99         8.71 o                         
   2   8  15        117.84        130.63        18.00 o                         
   3   8  15         25.37         28.79         9.73 o                         
   4   8  15         27.97         30.10        14.43 o                         
   5   8  15          3.39         -8.41        11.49 o                         
  -5   9  15          9.14          7.63        13.98 o                         
  -4   9  15          2.80          4.03        14.64 o                         
  -3   9  15         15.24         16.54        11.70 o                         
  -2   9  15         50.46         53.37        11.85 o                         
  -1   9  15         39.37         44.50        12.72 o                         
   0   9  15        151.79        156.21        13.35 o                         
   1   9  15         39.38         37.84        10.83 o                         
   2   9  15         50.40         52.65        10.38 o                         
   3   9  15         15.28         16.33        11.67 o                         
   4   9  15          2.81         11.41        13.44 o                         
   5   9  15          9.13         10.11        12.18 o                         
  -5  10  15          5.39          1.00        13.39 o                         
  -4  10  15          2.70         -3.51        14.54 o                         
  -3  10  15         40.49         44.74        16.99 o                         
  -2  10  15        125.80        130.34        16.03 o                         
  -1  10  15        328.65        321.37        18.23 o                         
   0  10  15        209.08        210.50        15.47 o                         
   1  10  15        328.52        296.66        21.21 o                         
   2  10  15        125.83        132.88        15.97 o                         
   3  10  15         40.54         62.66        19.03 o                         
   4  10  15          2.69         -0.71        12.76 o                         
   5  10  15          5.39         12.20        12.66 o                         
  -5  11  15          0.05          6.40        10.97 o                         
  -4  11  15          1.65          3.71        12.45 o                         
  -3  11  15          2.29          0.02        14.63 o                         
  -2  11  15         26.84         29.70        13.62 o                         
  -1  11  15         89.41         87.25        12.93 o                         
   0  11  15          0.95          6.87        14.02 o                         
   1  11  15         89.38         85.10        17.34 o                         
   2  11  15         26.83         45.36        14.87 o                         
   3  11  15          2.27          6.13        18.10 o                         
   4  11  15          1.65         -9.20        14.66 o                         
   5  11  15          0.05         -5.48        12.52 o                         
  -4  12  15          1.86          0.05        14.00 o                         
  -3  12  15         29.31         27.25        14.71 o                         
  -2  12  15         39.70         42.84        16.98 o                         
  -1  12  15        219.08        223.59        18.56 o                         
   0  12  15        434.46        447.85        26.55 o                         
   1  12  15        219.07        227.32        20.87 o                         
   2  12  15         39.71         60.44        16.70 o                         
   3  12  15         29.34         26.58        12.08 o                         
   4  12  15          1.85         -3.70        15.47 o                         
  -4  13  15         13.33         25.40        19.17 o                         
  -3  13  15          1.86         16.48        16.66 o                         
  -2  13  15          0.28         11.05        13.82 o                         
  -1  13  15         39.74         51.54        15.31 o                         
   0  13  15        525.75        529.91        29.26 o                         
   1  13  15         39.74         55.43        17.57 o                         
   2  13  15          0.28         -1.91        17.90 o                         
   3  13  15          1.87         -0.36        11.19 o                         
   4  13  15         13.33          8.44        17.70 o                         
  -4  14  15          8.08         14.20        15.22 o                         
  -3  14  15         12.53         26.74        16.46 o                         
  -2  14  15          0.71         -6.48        14.38 o                         
  -1  14  15         20.54         36.73        16.34 o                         
   0  14  15         43.05         35.13        14.26 o                         
   1  14  15         20.54         43.30        18.92 o                         
   2  14  15          0.71          3.21        20.45 o                         
   3  14  15         12.53         22.73        16.51 o                         
   4  14  15          8.08          8.06        33.79 o                         
  -4  15  15         23.92         29.25        15.70 o                         
  -3  15  15          8.83         -1.75        15.33 o                         
  -2  15  15          2.97          5.71        16.60 o                         
  -1  15  15         11.47          6.12        16.26 o                         
   0  15  15          0.10         -8.81        12.89 o                         
   1  15  15         11.49         14.70        16.48 o                         
   2  15  15          2.96          9.03        20.32 o                         
   3  15  15          8.84         13.27        17.48 o                         
   4  15  15         23.92         38.93        17.26 o                         
  -3  16  15          0.71         16.59        19.66 o                         
  -2  16  15          8.95         10.30        17.72 o                         
  -1  16  15          5.01          2.31        14.69 o                         
   0  16  15         27.49         21.35        14.91 o                         
   1  16  15          5.01          4.48        17.59 o                         
   2  16  15          8.95          6.32        21.46 o                         
   3  16  15          0.71         18.47        28.76 o                         
  -3  17  15          2.31         -0.72        17.93 o                         
  -2  17  15          4.19          2.01        15.59 o                         
  -1  17  15          5.64         16.00        15.72 o                         
   0  17  15          0.09          7.39        13.94 o                         
   1  17  15          5.65          1.97        18.25 o                         
   2  17  15          4.19        -16.72        25.17 o                         
   3  17  15          2.31        -12.70        33.74 o                         
  -3  18  15          2.04         -5.09        16.59 o                         
  -2  18  15          3.74         -1.16        14.59 o                         
  -1  18  15          1.09         -5.22        18.58 o                         
   0  18  15          7.80         28.74        15.39 o                         
   1  18  15          1.10         25.14        21.77 o                         
   2  18  15          3.74         11.96        21.29 o                         
   3  18  15          2.04        -13.88        28.05 o                         
  -2  19  15          8.88          8.58        16.90 o                         
  -1  19  15          3.10         13.57        17.37 o                         
   0  19  15          0.07         -9.40        15.16 o                         
   1  19  15          3.10         10.98        23.62 o                         
   2  19  15          8.88          5.69        18.64 o                         
  -1  20  15          3.50         -7.93        20.27 o                         
   0  20  15          0.57        -15.50        18.08 o                         
   1  20  15          3.50         -5.04        19.99 o                         
   0   0  16        256.99        277.40        33.41 o                         
   1   0  16          0.13         -7.50        13.64 o                         
   2   0  16          0.23         -8.36         9.26 o                         
   3   0  16         41.29         51.91         9.11 o                         
   4   0  16         26.44         23.96        14.04 o                         
   5   0  16          1.80          5.95        10.81 o                         
  -5   1  16         17.14          9.15        10.69 o                         
  -4   1  16        127.93        145.79        17.74 o                         
  -3   1  16        570.10        564.23        19.45 o                         
  -2   1  16        286.90        248.00        19.42 o                         
  -1   1  16        233.24        219.55        16.15 o                         
   1   1  16        233.12        243.49        23.49 o                         
   2   1  16        286.96        274.87        22.06 o                         
   3   1  16        569.98        564.83        15.97 o                         
   4   1  16        127.92        110.55        19.26 o                         
   5   1  16         17.14         14.34        11.41 o                         
  -5   2  16          2.00         10.27         9.06 o                         
  -4   2  16          1.80          5.65        10.64 o                         
  -3   2  16        449.18        469.59        27.88 o                         
  -2   2  16        153.28        125.04        16.57 o                         
  -1   2  16         33.51         33.47         8.78 o                         
   0   2  16        173.39        161.73        26.06 o                         
   1   2  16         33.52         44.49        14.99 o                         
   2   2  16        153.28        124.69        12.97 o                         
   3   2  16        449.20        468.66        18.88 o                         
   4   2  16          1.80        -11.60        11.91 o                         
   5   2  16          2.00          9.05        13.37 o                         
  -5   3  16         11.87         20.89         9.65 o                         
  -4   3  16         38.52         32.68        20.59 o                         
  -3   3  16         20.02         14.87        12.63 o                         
  -2   3  16         10.33          9.79        10.01 o                         
  -1   3  16         10.75         -9.77        15.96 o                         
   0   3  16         46.75         34.74        15.21 o                         
   1   3  16         10.77          7.24        12.40 o                         
   2   3  16         10.34          5.54        10.00 o                         
   3   3  16         20.05         21.55        11.10 o                         
   4   3  16         38.51         46.39        10.12 o                         
   5   3  16         11.86         13.21         9.94 o                         
  -5   4  16          0.10         -5.26        11.73 o                         
  -4   4  16          1.31          4.69         8.17 o                         
  -3   4  16         46.33         41.44        13.26 o                         
  -2   4  16          8.21          8.38        11.49 o                         
  -1   4  16        115.81         85.97        12.33 o                         
   0   4  16        211.43        248.14        14.81 o                         
   1   4  16        115.79        140.75        17.48 o                         
   2   4  16          8.18          5.86        10.14 o                         
   3   4  16         46.30         41.87        13.16 o                         
   4   4  16          1.31         11.06        14.98 o                         
   5   4  16          0.10          2.04        10.25 o                         
  -5   5  16          0.01          0.97        10.40 o                         
  -4   5  16          4.60          5.73        13.59 o                         
  -3   5  16         80.45         88.00        12.28 o                         
  -2   5  16         76.91         64.96        11.76 o                         
  -1   5  16        178.01        176.87        18.43 o                         
   0   5  16          1.27          7.07         9.74 o                         
   1   5  16        177.96        184.80        20.24 o                         
   2   5  16         76.87         78.96        15.12 o                         
   3   5  16         80.45         75.72        13.76 o                         
   4   5  16          4.59         -0.20        10.22 o                         
   5   5  16          0.01         -4.68         7.72 o                         
  -5   6  16          1.26          1.42        14.86 o                         
  -4   6  16          3.03         14.50        14.65 o                         
  -3   6  16         75.03         88.79        15.56 o                         
  -2   6  16         28.72         25.22        12.22 o                         
  -1   6  16         12.29          4.46        10.04 o                         
   0   6  16          9.19          3.23         8.78 o                         
   1   6  16         12.31          5.25         7.90 o                         
   2   6  16         28.77         20.35        12.08 o                         
   3   6  16         75.01         73.01         8.80 o                         
   4   6  16          3.02          9.38         9.66 o                         
   5   6  16          1.27         -1.19         9.02 o                         
  -5   7  16          2.54         10.54        14.96 o                         
  -4   7  16         47.48         45.39         9.72 o                         
  -3   7  16         59.52         54.27        12.47 o                         
  -2   7  16         59.09         51.97        11.32 o                         
  -1   7  16         88.63         79.07        14.69 o                         
   0   7  16         15.34         12.68        12.61 o                         
   1   7  16         88.65         81.63        11.76 o                         
   2   7  16         59.12         59.11         9.11 o                         
   3   7  16         59.48         55.95        15.23 o                         
   4   7  16         47.50         39.60        11.32 o                         
   5   7  16          2.54          8.99         9.88 o                         
  -5   8  16          5.23          7.66        14.03 o                         
  -4   8  16          3.98          2.28         8.60 o                         
  -3   8  16         12.06          0.56        13.31 o                         
  -2   8  16         70.02         83.58        17.12 o                         
  -1   8  16         55.47         57.06        13.02 o                         
   0   8  16         12.37         14.46         9.95 o                         
   1   8  16         55.53         63.48         7.90 o                         
   2   8  16         70.03         70.55        11.91 o                         
   3   8  16         12.04         17.86         8.96 o                         
   4   8  16          3.97         -8.98        11.61 o                         
   5   8  16          5.24         12.28        12.76 o                         
  -5   9  16          2.85          0.57        14.64 o                         
  -4   9  16         23.13         16.59        14.52 o                         
  -3   9  16          3.31          0.45        12.51 o                         
  -2   9  16         35.09         40.26        15.08 o                         
  -1   9  16        267.44        236.55        18.23 o                         
   0   9  16        701.78        704.99        22.41 o                         
   1   9  16        267.53        289.89        17.32 o                         
   2   9  16         35.08         37.04         9.55 o                         
   3   9  16          3.31          4.47        10.59 o                         
   4   9  16         23.13         12.97        10.21 o                         
   5   9  16          2.85          0.89        11.29 o                         
  -5  10  16          2.05         -6.16        13.41 o                         
  -4  10  16          4.13         11.71        18.84 o                         
  -3  10  16          1.90          4.91        15.54 o                         
  -2  10  16        105.72        105.57        16.46 o                         
  -1  10  16         83.07         71.58        13.98 o                         
   0  10  16         67.50         74.68        11.69 o                         
   1  10  16         83.02         90.17        17.75 o                         
   2  10  16        105.81        118.39        15.07 o                         
   3  10  16          1.90         -9.07        24.44 o                         
   4  10  16          4.14         -1.00        12.08 o                         
   5  10  16          2.05          5.42        11.78 o                         
  -4  11  16          0.29         -5.48        15.43 o                         
  -3  11  16         22.24         19.77        17.19 o                         
  -2  11  16          3.39          3.63        13.15 o                         
  -1  11  16          7.73         -5.90        13.24 o                         
   0  11  16          0.70          7.29        13.75 o                         
   1  11  16          7.71         16.44        15.86 o                         
   2  11  16          3.38          8.72        13.35 o                         
   3  11  16         22.29         10.49        19.10 o                         
   4  11  16          0.29         -1.72        13.20 o                         
  -4  12  16         21.37          5.19        15.35 o                         
  -3  12  16          3.65          5.41        13.67 o                         
  -2  12  16         27.52          6.10        13.23 o                         
  -1  12  16        155.88        145.51        17.22 o                         
   0  12  16         24.43         42.36        18.21 o                         
   1  12  16        155.84        138.27        18.61 o                         
   2  12  16         27.56         25.03        14.69 o                         
   3  12  16          3.64          9.60        18.91 o                         
   4  12  16         21.39         18.47        16.00 o                         
  -4  13  16          2.82          6.81        18.82 o                         
  -3  13  16         16.75         10.46        16.34 o                         
  -2  13  16          6.42         13.18        15.24 o                         
  -1  13  16        272.93        282.99        21.53 o                         
   0  13  16        114.31         98.11        22.17 o                         
   1  13  16        273.02        288.05        25.66 o                         
   2  13  16          6.42         34.99        22.52 o                         
   3  13  16         16.76         25.77        11.60 o                         
   4  13  16          2.81          0.23        21.11 o                         
  -4  14  16         20.21         12.24        15.33 o                         
  -3  14  16          5.68          3.75        14.78 o                         
  -2  14  16         11.11         13.80        16.83 o                         
  -1  14  16         45.60         39.73        15.45 o                         
   0  14  16         25.96         35.10        17.60 o                         
   1  14  16         45.60         41.49        18.98 o                         
   2  14  16         11.11         18.14        20.95 o                         
   3  14  16          5.68         16.97        17.65 o                         
   4  14  16         20.23         26.77        19.37 o                         
  -4  15  16          3.02          7.58        16.30 o                         
  -3  15  16          0.32          8.50        16.86 o                         
  -2  15  16         10.78         15.68        14.94 o                         
  -1  15  16          7.10         -2.39        18.07 o                         
   0  15  16          1.95          8.95        15.42 o                         
   1  15  16          7.09         -6.31        25.14 o                         
   2  15  16         10.80          6.41        15.44 o                         
   3  15  16          0.33          8.47        18.12 o                         
  -3  16  16          5.68         16.49        17.32 o                         
  -2  16  16          1.94         -6.92        16.18 o                         
  -1  16  16          5.17         -2.64        13.60 o                         
   0  16  16          2.09         -1.37        14.16 o                         
   1  16  16          5.17          0.56        19.05 o                         
   2  16  16          1.95         -0.31        22.10 o                         
   3  16  16          5.66          6.83        25.92 o                         
  -3  17  16          0.56          7.96        18.32 o                         
  -2  17  16         15.52         27.43        17.88 o                         
  -1  17  16          8.57          5.82        16.05 o                         
   0  17  16          1.69        -12.71        12.71 o                         
   1  17  16          8.56         25.27        18.55 o                         
   2  17  16         15.52         26.02        26.32 o                         
   3  17  16          0.56         -5.90        32.68 o                         
  -2  18  16          9.12          6.29        17.60 o                         
  -1  18  16          6.33          3.79        17.97 o                         
   0  18  16          0.24         -5.00        14.27 o                         
   1  18  16          6.32          2.57        17.12 o                         
   2  18  16          9.12         47.26        41.31 o                         
  -2  19  16          0.59          2.21        17.26 o                         
  -1  19  16         10.00         -8.01        14.38 o                         
   0  19  16          1.16         11.90        15.39 o                         
   1  19  16          9.98          6.74        23.83 o                         
   2  19  16          0.58         -1.56        36.63 o                         
  -1  20  16          6.52         -5.86        21.22 o                         
   0  20  16          0.19          4.67        17.20 o                         
   1  20  16          6.51          3.24        25.75 o                         
   1   0  17        117.19        165.72        30.32 o                         
   2   0  17        378.84        370.63        20.57 o                         
   3   0  17         91.47         79.56        10.21 o                         
   4   0  17         32.98         45.11        15.05 o                         
   5   0  17          6.87          6.99        11.61 o                         
  -5   1  17          2.32         -4.28        10.83 o                         
  -4   1  17          3.95         11.10        14.69 o                         
  -3   1  17         79.52         70.79         9.18 o                         
  -2   1  17        713.74        661.30        28.76 o                         
  -1   1  17         19.28         12.44         8.84 o                         
   1   1  17         19.31         20.83        13.22 o                         
   2   1  17        713.61        703.47        34.14 o                         
   3   1  17         79.51         68.99         9.35 o                         
   4   1  17          3.95         31.10        17.90 o                         
   5   1  17          2.32         -3.63        10.75 o                         
  -5   2  17          3.68          6.91        10.98 o                         
  -4   2  17         30.93         28.89        17.38 o                         
  -3   2  17         67.74         59.07        13.79 o                         
  -2   2  17         77.04         56.16        14.58 o                         
  -1   2  17         48.62         47.44         9.62 o                         
   0   2  17          1.27         -4.70        16.25 o                         
   1   2  17         48.60         56.80        15.61 o                         
   2   2  17         76.92         65.18        12.41 o                         
   3   2  17         67.70         54.82        12.78 o                         
   4   2  17         30.85         40.16        13.45 o                         
   5   2  17          3.67          2.52        12.20 o                         
  -5   3  17          6.83          0.05         9.04 o                         
  -4   3  17         11.78         23.20        21.32 o                         
  -3   3  17        203.90        183.51        19.20 o                         
  -2   3  17          4.07         -1.33        11.36 o                         
  -1   3  17        251.82        245.71        13.65 o                         
   0   3  17       1414.55       1509.04        41.43 o                         
   1   3  17        251.59        243.22        22.44 o                         
   2   3  17          4.03         -9.56         9.56 o                         
   3   3  17        203.94        226.88        16.20 o                         
   4   3  17         11.80         12.32        13.44 o                         
   5   3  17          6.84         -4.45        12.11 o                         
  -5   4  17          5.53         -0.44         9.67 o                         
  -4   4  17         47.09         43.82        14.48 o                         
  -3   4  17         19.74          8.93        12.85 o                         
  -2   4  17        182.67        174.63        17.58 o                         
  -1   4  17         78.53         61.75        11.02 o                         
   0   4  17         23.95         38.10        11.15 o                         
   1   4  17         78.47         76.93        14.57 o                         
   2   4  17        182.63        184.60        16.32 o                         
   3   4  17         19.72         27.28        11.67 o                         
   4   4  17         47.04         42.29        18.83 o                         
   5   4  17          5.54         12.31        12.02 o                         
  -5   5  17         12.87         20.42        12.76 o                         
  -4   5  17          1.85          4.54        15.19 o                         
  -3   5  17         31.70         38.33        12.22 o                         
  -2   5  17         11.09         11.05        10.84 o                         
  -1   5  17        364.02        352.40        30.24 o                         
   0   5  17        128.51        131.46        13.92 o                         
   1   5  17        363.94        345.62        20.24 o                         
   2   5  17         11.10          1.98        13.58 o                         
   3   5  17         31.67         33.23        13.24 o                         
   4   5  17          1.84          8.15        12.79 o                         
   5   5  17         12.88         18.52         8.92 o                         
  -5   6  17         28.28         43.95        18.67 o                         
  -4   6  17         14.26          7.68        13.04 o                         
  -3   6  17          7.23          8.60        13.34 o                         
  -2   6  17        173.14        162.97        14.56 o                         
  -1   6  17         17.65         12.59        14.93 o                         
   0   6  17         75.93         77.63        10.45 o                         
   1   6  17         17.60         12.26        11.30 o                         
   2   6  17        173.19        179.44        16.67 o                         
   3   6  17          7.22          5.18        16.04 o                         
   4   6  17         14.27         22.84        13.54 o                         
   5   6  17         28.26         32.98         9.73 o                         
  -5   7  17         14.73         29.08        16.40 o                         
  -4   7  17          4.93          9.25         9.79 o                         
  -3   7  17          3.85         11.65        12.71 o                         
  -2   7  17         31.18         25.01         9.80 o                         
  -1   7  17         21.71         19.63        14.15 o                         
   0   7  17         56.18         51.75        11.78 o                         
   1   7  17         21.63         22.25        12.70 o                         
   2   7  17         31.19         33.65        10.78 o                         
   3   7  17          3.84          3.34        13.10 o                         
   4   7  17          4.93          0.74         7.99 o                         
   5   7  17         14.73         19.04         9.80 o                         
  -5   8  17          7.62         12.88        13.63 o                         
  -4   8  17         10.29          5.32         8.81 o                         
  -3   8  17         40.10         34.14        14.71 o                         
  -2   8  17         12.16         17.23        20.06 o                         
  -1   8  17         14.51         11.29        13.73 o                         
   0   8  17        143.05        122.51        14.54 o                         
   1   8  17         14.47         19.84        10.25 o                         
   2   8  17         12.19         10.61        11.17 o                         
   3   8  17         40.08         63.94        14.83 o                         
   4   8  17         10.27         10.71        10.07 o                         
   5   8  17          7.61          9.96        12.79 o                         
  -5   9  17          2.22         -7.81        14.54 o                         
  -4   9  17          1.11         11.15         9.70 o                         
  -3   9  17          5.41          7.72        15.60 o                         
  -2   9  17        143.50        133.54        20.20 o                         
  -1   9  17        134.68        131.22        15.55 o                         
   0   9  17         25.33         29.87        10.54 o                         
   1   9  17        134.63        126.17        13.39 o                         
   2   9  17        143.55        129.31        16.08 o                         
   3   9  17          5.42         -4.89        10.73 o                         
   4   9  17          1.11          5.65        11.07 o                         
   5   9  17          2.22         -5.72        10.42 o                         
  -4  10  17          4.77          0.27         4.18 o                         
  -3  10  17          9.21         -6.23        14.83 o                         
  -2  10  17         94.77         88.52        17.16 o                         
  -1  10  17        147.59        139.23        16.78 o                         
   0  10  17          6.96         -1.85         9.83 o                         
   1  10  17        147.56        140.95        14.47 o                         
   2  10  17         94.68         83.37        25.99 o                         
   3  10  17          9.22         13.79        12.72 o                         
   4  10  17          4.77          2.00        11.53 o                         
  -4  11  17          4.46          6.37        16.37 o                         
  -3  11  17         26.89         29.47        18.01 o                         
  -2  11  17         24.00         10.29        14.63 o                         
  -1  11  17        123.30        118.12        18.11 o                         
   0  11  17         47.35         43.79        11.30 o                         
   1  11  17        123.28        139.37        21.00 o                         
   2  11  17         23.98         23.52        15.13 o                         
   3  11  17         26.90         33.84        18.14 o                         
   4  11  17          4.46          7.89        12.69 o                         
  -4  12  17         10.70         11.40        19.05 o                         
  -3  12  17          2.48          4.42        14.02 o                         
  -2  12  17         11.62         15.71        15.55 o                         
  -1  12  17         88.68         74.21        17.32 o                         
   0  12  17         26.80         28.32        16.86 o                         
   1  12  17         88.66         86.29        20.08 o                         
   2  12  17         11.62         10.42        18.41 o                         
   3  12  17          2.48          0.94        15.95 o                         
   4  12  17         10.71         14.03        15.90 o                         
  -4  13  17          0.31         15.70        20.12 o                         
  -3  13  17         20.31         28.73        17.39 o                         
  -2  13  17         33.96         32.83        17.71 o                         
  -1  13  17         36.96         41.06        16.79 o                         
   0  13  17          8.43         11.65        17.97 o                         
   1  13  17         36.93         34.31        19.35 o                         
   2  13  17         33.93         65.83        24.61 o                         
   3  13  17         20.32         14.89        16.79 o                         
   4  13  17          0.30          7.75        20.09 o                         
  -4  14  17         13.61         17.45        19.19 o                         
  -3  14  17         12.03         19.82        16.64 o                         
  -2  14  17          1.30         10.68        15.95 o                         
  -1  14  17         46.89         34.12        16.16 o                         
   0  14  17          1.15          0.85        20.41 o                         
   1  14  17         46.89         31.15        20.15 o                         
   2  14  17          1.30         14.48        23.93 o                         
   3  14  17         12.03         13.38        13.77 o                         
   4  14  17         13.62         14.64        17.52 o                         
  -3  15  17          7.97          8.14        16.80 o                         
  -2  15  17          1.12         -1.49        14.57 o                         
  -1  15  17          5.92        -13.45        17.83 o                         
   0  15  17          7.21         -9.40        20.02 o                         
   1  15  17          5.92         15.49        24.61 o                         
   2  15  17          1.12          7.78        16.17 o                         
   3  15  17          7.96         11.78        17.93 o                         
  -3  16  17         11.47         20.53        18.60 o                         
  -2  16  17          1.87         -2.06        16.19 o                         
  -1  16  17         15.65         13.25        17.82 o                         
   0  16  17         24.63         30.82        18.29 o                         
   1  16  17         15.65         -3.20        27.14 o                         
   2  16  17          1.87         -1.00        23.14 o                         
   3  16  17         11.48          5.33        25.79 o                         
  -3  17  17          4.16          5.65        17.30 o                         
  -2  17  17          3.52          6.60        15.38 o                         
  -1  17  17          9.88          1.79        16.56 o                         
   0  17  17          1.67         13.70        15.72 o                         
   1  17  17          9.88         -0.17        19.63 o                         
   2  17  17          3.52          7.73        32.33 o                         
   3  17  17          4.17          3.75        28.21 o                         
  -2  18  17          3.33         12.44        19.30 o                         
  -1  18  17         10.95         -5.71        15.78 o                         
   0  18  17          1.34         -3.80        18.87 o                         
   1  18  17         10.94          3.48        18.19 o                         
   2  18  17          3.33         -5.55        35.02 o                         
  -1  19  17          0.29          5.07        18.04 o                         
   0  19  17          0.09         -5.11        15.36 o                         
   1  19  17          0.29         -0.65        17.72 o                         
   0  20  17          3.25          6.71        14.69 o                         
   0   0  18         32.92         40.78        39.11 o                         
   1   0  18         70.59         65.95        16.47 o                         
   2   0  18        251.03        228.26        17.79 o                         
   3   0  18        182.35        182.15        12.74 o                         
   4   0  18         70.26         84.95        17.44 o                         
   5   0  18          1.25         -2.55        12.89 o                         
  -5   1  18         21.10         22.93        11.49 o                         
  -4   1  18         51.50         37.54        13.34 o                         
  -3   1  18        173.55        156.12        11.59 o                         
  -2   1  18         80.19         84.00        13.66 o                         
  -1   1  18         27.85         16.32         7.99 o                         
   0   1  18          0.15          4.27        12.10 o                         
   1   1  18         27.83         21.88        12.78 o                         
   2   1  18         80.12         80.41        15.93 o                         
   3   1  18        173.55        174.22        16.20 o                         
   4   1  18         51.45         46.11        16.60 o                         
   5   1  18         21.11         28.10        12.65 o                         
  -5   2  18          5.26         15.60        12.12 o                         
  -4   2  18         18.63         20.66        17.49 o                         
  -3   2  18         33.63         18.80         9.74 o                         
  -2   2  18        634.93        610.10        29.11 o                         
  -1   2  18         67.32         74.48         9.63 o                         
   0   2  18          7.76         -3.17        15.72 o                         
   1   2  18         67.39         85.54        16.08 o                         
   2   2  18        634.91        637.26        23.41 o                         
   3   2  18         33.63         36.42        12.17 o                         
   4   2  18         18.63          9.96        12.54 o                         
   5   2  18          5.26         12.47        13.75 o                         
  -5   3  18         19.30         22.72        10.54 o                         
  -4   3  18         15.96          9.80        20.15 o                         
  -3   3  18         19.88          1.70        13.42 o                         
  -2   3  18        255.04        247.82        19.68 o                         
  -1   3  18        151.03        147.54        12.13 o                         
   0   3  18         65.45         60.25        14.26 o                         
   1   3  18        151.10        144.31        19.02 o                         
   2   3  18        255.00        274.02        15.98 o                         
   3   3  18         19.86         -2.44        11.69 o                         
   4   3  18         15.94         19.55        13.81 o                         
   5   3  18         19.32         24.93        12.95 o                         
  -5   4  18          5.11          9.67        11.53 o                         
  -4   4  18          4.15         -8.89        15.04 o                         
  -3   4  18          2.20         -6.79        12.67 o                         
  -2   4  18         31.09         23.33        13.07 o                         
  -1   4  18         49.09         36.29        10.97 o                         
   0   4  18         59.67         78.93        13.72 o                         
   1   4  18         48.97         40.80        13.76 o                         
   2   4  18         31.13         29.22        11.17 o                         
   3   4  18          2.22         -6.16        10.75 o                         
   4   4  18          4.17         -8.18         8.18 o                         
   5   4  18          5.11          3.44        10.59 o                         
  -5   5  18         12.08         10.51        13.48 o                         
  -4   5  18          9.92         19.64        14.71 o                         
  -3   5  18          5.15          3.20        13.44 o                         
  -2   5  18         20.60         16.47        12.18 o                         
  -1   5  18        211.34        186.98        17.57 o                         
   0   5  18        162.57        159.86        15.74 o                         
   1   5  18        211.36        203.98        19.56 o                         
   2   5  18         20.59         17.98        12.49 o                         
   3   5  18          5.16          6.83        11.30 o                         
   4   5  18          9.90          0.50        11.72 o                         
   5   5  18         12.08          9.76         9.84 o                         
  -5   6  18          5.71          3.48        15.27 o                         
  -4   6  18         25.80         31.20        14.50 o                         
  -3   6  18         66.43         66.48        17.47 o                         
  -2   6  18         67.47         64.76        13.30 o                         
  -1   6  18        138.12        161.49        22.01 o                         
   0   6  18         10.13         10.58         8.36 o                         
   1   6  18        138.00        125.57        19.13 o                         
   2   6  18         67.52         69.62        17.41 o                         
   3   6  18         66.41         70.11        10.30 o                         
   4   6  18         25.80         29.14        12.99 o                         
   5   6  18          5.70         -0.68        11.59 o                         
  -5   7  18         11.62         31.79        18.22 o                         
  -4   7  18          5.93          7.10        13.69 o                         
  -3   7  18         13.18         22.56        14.94 o                         
  -2   7  18        107.35         93.86        15.29 o                         
  -1   7  18         94.65         74.91        16.76 o                         
   0   7  18          0.76         -9.70         9.70 o                         
   1   7  18         94.66         97.75        13.39 o                         
   2   7  18        107.43        104.60        13.24 o                         
   3   7  18         13.19         27.08        19.16 o                         
   4   7  18          5.90         11.02        12.55 o                         
   5   7  18         11.61         13.62         8.62 o                         
  -5   8  18          7.03         12.48        14.02 o                         
  -4   8  18         24.25         27.32         9.98 o                         
  -3   8  18         76.28         80.51        13.47 o                         
  -2   8  18         25.17         12.61        27.44 o                         
  -1   8  18         37.45         49.61        15.85 o                         
   0   8  18          6.17         10.32        12.79 o                         
   1   8  18         37.43         30.10        12.58 o                         
   2   8  18         25.22         25.01        11.80 o                         
   3   8  18         76.27        101.82        27.22 o                         
   4   8  18         24.25         26.20        16.70 o                         
   5   8  18          7.02         14.54        11.10 o                         
  -4   9  18          1.09         -0.20         9.61 o                         
  -3   9  18         51.07         53.28        19.69 o                         
  -2   9  18         26.49         24.12        15.33 o                         
  -1   9  18        224.37        216.91        18.11 o                         
   0   9  18          0.06          8.61        10.16 o                         
   1   9  18        224.39        218.48        11.85 o                         
   2   9  18         26.53         30.48        13.19 o                         
   3   9  18         51.05         78.80        21.01 o                         
   4   9  18          1.10         -2.84        19.20 o                         
  -4  10  18          4.33          8.72        10.85 o                         
  -3  10  18          8.79          8.96        15.83 o                         
  -2  10  18         53.59         50.77        22.30 o                         
  -1  10  18          0.68          2.37        12.34 o                         
   0  10  18          0.07          3.66        10.27 o                         
   1  10  18          0.67          3.36        10.31 o                         
   2  10  18         53.58         54.98        15.59 o                         
   3  10  18          8.78          9.31         9.58 o                         
   4  10  18          4.33         -0.84        10.76 o                         
  -4  11  18          4.63          4.79        11.56 o                         
  -3  11  18         57.04         54.51        20.66 o                         
  -2  11  18         19.15         27.90        13.29 o                         
  -1  11  18         56.00         45.90        15.64 o                         
   0  11  18          0.04         -2.72        11.24 o                         
   1  11  18         55.97         63.14        16.00 o                         
   2  11  18         19.16         18.26        13.41 o                         
   3  11  18         57.04         50.39        18.13 o                         
   4  11  18          4.64         -2.77        11.90 o                         
  -4  12  18          2.45          4.10        11.54 o                         
  -3  12  18          1.67         -3.56        14.63 o                         
  -2  12  18         62.65         61.56        18.10 o                         
  -1  12  18         19.81         16.65        14.15 o                         
   0  12  18         74.69         83.47        22.64 o                         
   1  12  18         19.82          9.14        20.16 o                         
   2  12  18         62.63         75.79        20.29 o                         
   3  12  18          1.66          3.79        16.94 o                         
   4  12  18          2.45         -2.77        14.22 o                         
  -4  13  18          0.78          1.82        12.02 o                         
  -3  13  18          4.39        -12.45        15.80 o                         
  -2  13  18         42.17         53.38        16.98 o                         
  -1  13  18         25.02         32.05        16.83 o                         
   0  13  18         45.33         43.37        21.92 o                         
   1  13  18         25.06         28.41        21.44 o                         
   2  13  18         42.20         46.86        19.21 o                         
   3  13  18          4.37          0.73        21.16 o                         
   4  13  18          0.78         11.93        18.32 o                         
  -3  14  18          1.79         -7.49        14.51 o                         
  -2  14  18          9.95         13.87        16.36 o                         
  -1  14  18          7.88         14.24        20.25 o                         
   0  14  18          1.58        -11.43        25.04 o                         
   1  14  18          7.90         26.64        22.94 o                         
   2  14  18          9.94         13.38        20.66 o                         
   3  14  18          1.79         -7.95        22.35 o                         
  -3  15  18          1.62          7.96        15.92 o                         
  -2  15  18          5.87         -4.13        16.05 o                         
  -1  15  18         17.01          7.40        17.16 o                         
   0  15  18          5.16          9.75        21.32 o                         
   1  15  18         17.00         22.45        23.13 o                         
   2  15  18          5.86         17.83        19.34 o                         
   3  15  18          1.62          4.50        16.73 o                         
  -3  16  18          9.41          0.57        14.70 o                         
  -2  16  18          2.55         -0.35        16.51 o                         
  -1  16  18         17.50         17.64        18.13 o                         
   0  16  18          0.00        -16.65        16.65 o                         
   1  16  18         17.48          3.85        30.60 o                         
   2  16  18          2.55          4.97        23.76 o                         
   3  16  18          9.41         20.54        23.45 o                         
  -2  17  18          9.18         20.09        18.07 o                         
  -1  17  18          9.11         -3.09        18.22 o                         
   0  17  18          0.84         -7.58        18.81 o                         
   1  17  18          9.10         14.13        24.96 o                         
   2  17  18          9.18        -11.47        35.04 o                         
  -2  18  18          3.54          5.43        17.88 o                         
  -1  18  18          5.20        -17.46        17.49 o                         
   0  18  18          1.63          0.17        22.18 o                         
   1  18  18          5.21         -5.88        21.23 o                         
   2  18  18          3.55          0.80        32.17 o                         
  -1  19  18          5.06          7.09        19.42 o                         
   0  19  18          0.93         -6.67        23.23 o                         
   1  19  18          5.04          8.29        50.55 o                         
   1   0  19          0.01         -3.50        11.29 o                         
   2   0  19        163.95        179.05        20.60 o                         
   3   0  19         39.83         43.14        12.00 o                         
   4   0  19         30.36         31.52        14.89 o                         
   5   0  19          2.06          4.25        12.05 o                         
  -5   1  19         18.23         22.41        11.02 o                         
  -4   1  19          8.01         17.48        11.27 o                         
  -3   1  19         71.02         66.60        10.46 o                         
  -2   1  19         23.01         17.24        11.08 o                         
  -1   1  19         15.91          7.83         8.01 o                         
   0   1  19        173.16        173.49        17.47 o                         
   1   1  19         15.93         23.16        17.87 o                         
   2   1  19         22.98         12.57        14.24 o                         
   3   1  19         71.14         68.60        13.92 o                         
   4   1  19          8.00         19.03        16.25 o                         
   5   1  19         18.23         17.90        13.87 o                         
  -5   2  19          7.07          5.17        12.79 o                         
  -4   2  19         21.63         29.86        16.70 o                         
  -3   2  19        131.72        136.07        12.27 o                         
  -2   2  19         47.24         33.81        15.22 o                         
  -1   2  19         12.66         13.23         9.54 o                         
   0   2  19        113.34        122.06        19.87 o                         
   1   2  19         12.69         12.02        11.44 o                         
   2   2  19         47.19         44.37        11.22 o                         
   3   2  19        131.70        138.79        16.65 o                         
   4   2  19         21.64         33.84        11.96 o                         
   5   2  19          7.05          3.33        14.85 o                         
  -5   3  19          2.61          9.67        10.76 o                         
  -4   3  19         29.61         35.37        15.13 o                         
  -3   3  19         62.28         54.29        16.11 o                         
  -2   3  19        272.20        256.88        21.12 o                         
  -1   3  19        174.83        127.85        16.30 o                         
   0   3  19        322.11        320.88        18.95 o                         
   1   3  19        174.88        153.18        15.97 o                         
   2   3  19        272.33        258.26        15.35 o                         
   3   3  19         62.37         64.22        13.72 o                         
   4   3  19         29.64         29.84        12.67 o                         
   5   3  19          2.60          0.03        12.46 o                         
  -5   4  19          1.17          3.82        12.59 o                         
  -4   4  19          2.48          4.57        14.02 o                         
  -3   4  19         48.81         39.31        13.48 o                         
  -2   4  19         26.72         28.71        13.11 o                         
  -1   4  19          2.36          0.50        10.34 o                         
   0   4  19          9.56         10.29        10.45 o                         
   1   4  19          2.35         -2.53        13.51 o                         
   2   4  19         26.73         26.62        11.21 o                         
   3   4  19         48.82         56.26        12.69 o                         
   4   4  19          2.47          6.92         8.65 o                         
   5   4  19          1.17         10.12        11.36 o                         
  -5   5  19          8.66          0.17        12.59 o                         
  -4   5  19         23.03         36.82        16.30 o                         
  -3   5  19        112.32        105.23        16.51 o                         
  -2   5  19        216.98        189.96        19.16 o                         
  -1   5  19         47.19         36.76        11.57 o                         
   0   5  19         24.90         14.82        10.78 o                         
   1   5  19         47.22         35.43        14.85 o                         
   2   5  19        216.99        247.20        22.36 o                         
   3   5  19        112.34        138.47        17.71 o                         
   4   5  19         23.06         26.62        12.29 o                         
   5   5  19          8.66          3.14        13.59 o                         
  -5   6  19          0.48         -2.38        10.29 o                         
  -4   6  19          4.45          9.80        15.11 o                         
  -3   6  19          5.85         17.00        11.82 o                         
  -2   6  19        125.32        119.57        16.24 o                         
  -1   6  19          0.93          1.18        15.97 o                         
   0   6  19         62.65         55.01        11.10 o                         
   1   6  19          0.93        -10.08        13.57 o                         
   2   6  19        125.45        120.20        20.31 o                         
   3   6  19          5.85         -2.28         9.05 o                         
   4   6  19          4.45          8.75        12.74 o                         
   5   6  19          0.48        -10.47        10.47 o                         
  -5   7  19          5.16         -4.10        16.56 o                         
  -4   7  19          8.24          3.48        15.62 o                         
  -3   7  19          0.79         -8.64        14.91 o                         
  -2   7  19          2.73         -2.09        11.03 o                         
  -1   7  19         13.52          4.03        16.32 o                         
   0   7  19          9.41          5.46        11.23 o                         
   1   7  19         13.53         23.79        11.64 o                         
   2   7  19          2.71         -4.37        14.46 o                         
   3   7  19          0.79         -0.79        12.61 o                         
   4   7  19          8.26          4.20        13.73 o                         
   5   7  19          5.16         11.10        14.31 o                         
  -4   8  19          1.19         -9.86         9.86 o                         
  -3   8  19         71.75         64.59        13.27 o                         
  -2   8  19         30.43         12.65        20.08 o                         
  -1   8  19        106.39         99.98        20.83 o                         
   0   8  19        164.20        142.99        20.75 o                         
   1   8  19        106.27        113.98        15.31 o                         
   2   8  19         30.47         16.89        15.25 o                         
   3   8  19         71.72         69.18        31.00 o                         
   4   8  19          1.18        -10.86        15.32 o                         
  -4   9  19          1.45          0.60        12.35 o                         
  -3   9  19         11.75          6.99        19.43 o                         
  -2   9  19          6.92         -6.46        18.90 o                         
  -1   9  19         25.03          5.35        15.32 o                         
   0   9  19         13.49          9.62        12.46 o                         
   1   9  19         25.05         30.54         8.54 o                         
   2   9  19          6.93          4.87        13.14 o                         
   3   9  19         11.78         -3.39        16.34 o                         
   4   9  19          1.45          6.10        18.68 o                         
  -4  10  19          0.41        -12.47        12.47 o                         
  -3  10  19         37.71         20.69        16.22 o                         
  -2  10  19         20.82         10.73        21.39 o                         
  -1  10  19         14.92          8.22        13.52 o                         
   0  10  19        104.92        103.49        15.74 o                         
   1  10  19         14.87         33.00        12.75 o                         
   2  10  19         20.80         31.98        16.52 o                         
   3  10  19         37.69         42.09        16.86 o                         
   4  10  19          0.41          6.11        20.40 o                         
  -4  11  19          2.76          8.39        13.69 o                         
  -3  11  19          2.83          5.03        20.74 o                         
  -2  11  19          6.00          5.74        19.83 o                         
  -1  11  19         35.82         39.28        15.10 o                         
   0  11  19        122.69        134.76        15.94 o                         
   1  11  19         35.79         45.46        16.18 o                         
   2  11  19          6.00          9.66        16.87 o                         
   3  11  19          2.84          2.16        10.02 o                         
   4  11  19          2.75          7.23        10.77 o                         
  -4  12  19          0.97         -3.83        12.75 o                         
  -3  12  19         28.61         21.61        16.32 o                         
  -2  12  19         27.04         28.46        19.32 o                         
  -1  12  19         23.67         26.28        18.72 o                         
   0  12  19          4.81          5.86        19.46 o                         
   1  12  19         23.69         18.21        16.75 o                         
   2  12  19         27.04         25.73        14.66 o                         
   3  12  19         28.64         26.69        19.23 o                         
   4  12  19          0.97         -0.30        14.46 o                         
  -4  13  19          4.05         -7.36        12.01 o                         
  -3  13  19          1.12         -0.31        18.68 o                         
  -2  13  19         14.21         15.29        19.30 o                         
  -1  13  19          0.46          0.18        17.24 o                         
   0  13  19          3.69          0.08        17.81 o                         
   1  13  19          0.46          5.25        20.64 o                         
   2  13  19         14.21         13.75        19.80 o                         
   3  13  19          1.12         -0.35        21.48 o                         
   4  13  19          4.05          0.55        13.55 o                         
  -3  14  19         11.25         13.10        16.41 o                         
  -2  14  19          2.60         10.41        16.09 o                         
  -1  14  19         14.12         14.68        22.87 o                         
   0  14  19          8.70         22.98        22.96 o                         
   1  14  19         14.12         21.23        18.87 o                         
   2  14  19          2.60          9.75        16.47 o                         
   3  14  19         11.26         11.19        34.56 o                         
  -3  15  19          6.71          2.15        17.00 o                         
  -2  15  19          4.72          4.53        16.57 o                         
  -1  15  19         17.46          1.65        17.14 o                         
   0  15  19         73.97         67.07        24.68 o                         
   1  15  19         17.46         -0.26        20.96 o                         
   2  15  19          4.71          2.36        16.03 o                         
   3  15  19          6.71         11.57        77.77 o                         
  -3  16  19          2.45          7.35        18.03 o                         
  -2  16  19          6.07          8.52        16.36 o                         
  -1  16  19          1.85         -6.28        18.49 o                         
   0  16  19         14.76         22.45        22.21 o                         
   1  16  19          1.85         -6.96        20.15 o                         
   2  16  19          6.07          0.99        27.25 o                         
  -2  17  19          7.40         10.86        17.93 o                         
  -1  17  19          4.94         15.91        18.49 o                         
   0  17  19          3.17        -10.12        21.36 o                         
   1  17  19          4.94          1.77        23.59 o                         
   2  17  19          7.40         -9.67        27.80 o                         
  -1  18  19          1.70          3.10        17.50 o                         
   0  18  19          0.12         -6.12        22.83 o                         
   1  18  19          1.70         12.30        26.41 o                         
   0  19  19          0.39        -22.87        26.55 o                         
   0   0  20         11.38          8.29        17.30 o                         
   1   0  20          8.52          9.31        11.45 o                         
   2   0  20          9.13         -3.07        14.05 o                         
   3   0  20          1.85         -5.13        11.93 o                         
   4   0  20         14.62         20.93        12.63 o                         
   5   0  20          2.71          5.87        11.87 o                         
  -5   1  20          0.47          5.81        14.85 o                         
  -4   1  20         34.91         34.86        11.00 o                         
  -3   1  20        169.06        192.76        13.71 o                         
  -2   1  20        214.62        240.12        18.46 o                         
  -1   1  20        249.44        238.90        16.52 o                         
   0   1  20         33.08         40.81        13.55 o                         
   1   1  20        249.33        227.35        19.19 o                         
   2   1  20        214.50        241.85        25.43 o                         
   3   1  20        169.01        169.66        16.64 o                         
   4   1  20         34.91         51.82        15.70 o                         
   5   1  20          0.47          2.77        15.18 o                         
  -5   2  20          4.76          8.47        12.23 o                         
  -4   2  20         10.22         25.79        20.25 o                         
  -3   2  20         58.81         55.40        11.46 o                         
  -2   2  20         77.85         75.54        12.75 o                         
  -1   2  20          1.70          1.79         9.62 o                         
   0   2  20         60.31         61.08        12.60 o                         
   1   2  20          1.70         -1.42        12.28 o                         
   2   2  20         77.88         71.03        13.35 o                         
   3   2  20         58.85         64.57        16.18 o                         
   4   2  20         10.20         11.50        13.13 o                         
   5   2  20          4.75         -3.09        14.91 o                         
  -5   3  20          0.54          2.30        10.74 o                         
  -4   3  20          5.62          4.46        13.67 o                         
  -3   3  20         10.57         12.00        11.61 o                         
  -2   3  20         87.39         82.75        17.92 o                         
  -1   3  20        389.19        400.15        24.16 o                         
   0   3  20         59.62         72.76        13.26 o                         
   1   3  20        389.04        411.88        23.45 o                         
   2   3  20         87.38         73.80        12.00 o                         
   3   3  20         10.56         19.36        14.16 o                         
   4   3  20          5.62          0.54        10.55 o                         
   5   3  20          0.54          2.36        12.77 o                         
  -5   4  20          1.42         -5.71        12.44 o                         
  -4   4  20         18.79         26.08        13.63 o                         
  -3   4  20          2.84         -1.06        15.99 o                         
  -2   4  20          9.55          8.37        13.59 o                         
  -1   4  20         75.59         62.12        14.03 o                         
   0   4  20          4.43          9.76        11.25 o                         
   1   4  20         75.65        105.82        16.99 o                         
   2   4  20          9.57          4.68        10.88 o                         
   3   4  20          2.84         -5.05        13.70 o                         
   4   4  20         18.75         12.18         9.67 o                         
   5   4  20          1.42          2.81        12.02 o                         
  -5   5  20          1.07          5.18        14.85 o                         
  -4   5  20          8.04         12.43        17.70 o                         
  -3   5  20         24.94         14.49        15.39 o                         
  -2   5  20        100.39        120.27        18.80 o                         
  -1   5  20        348.86        316.17        19.27 o                         
   0   5  20        162.00        170.22        17.10 o                         
   1   5  20        348.90        361.34        22.22 o                         
   2   5  20        100.44        120.24        18.57 o                         
   3   5  20         24.93         24.20        15.98 o                         
   4   5  20          8.05          1.46        11.96 o                         
   5   5  20          1.07         -5.82        13.21 o                         
  -5   6  20          0.69          6.57        12.42 o                         
  -4   6  20          6.39         21.12        19.02 o                         
  -3   6  20          7.53         -3.80        12.67 o                         
  -2   6  20        170.93        189.23        18.15 o                         
  -1   6  20        118.63        126.00        26.04 o                         
   0   6  20          0.52         -1.08        10.20 o                         
   1   6  20        118.59        146.72        19.50 o                         
   2   6  20        170.84        185.00        20.90 o                         
   3   6  20          7.51         -5.48         8.82 o                         
   4   6  20          6.40          2.96        12.51 o                         
   5   6  20          0.69         -6.63        10.30 o                         
  -4   7  20          5.24          2.44        15.70 o                         
  -3   7  20          0.28         -4.71        15.55 o                         
  -2   7  20         14.46         -0.04        11.89 o                         
  -1   7  20        145.65        141.30        22.07 o                         
   0   7  20         36.32         41.00        12.77 o                         
   1   7  20        145.60        164.00        17.91 o                         
   2   7  20         14.46         19.88        14.67 o                         
   3   7  20          0.28          7.52        12.40 o                         
   4   7  20          5.24          8.23        14.06 o                         
  -4   8  20          4.09          1.47        11.09 o                         
  -3   8  20          1.93          8.18        11.34 o                         
  -2   8  20         84.74         80.70        17.35 o                         
  -1   8  20         55.25         40.17        21.21 o                         
   0   8  20          0.38          2.97        17.28 o                         
   1   8  20         55.18         43.06        16.26 o                         
   2   8  20         84.75         89.38        20.41 o                         
   3   8  20          1.93         -3.50        19.47 o                         
   4   8  20          4.09          4.10        16.82 o                         
  -4   9  20          0.82         10.42        13.01 o                         
  -3   9  20         11.68         37.27        16.43 o                         
  -2   9  20         31.17         20.16        22.16 o                         
  -1   9  20         33.54         26.43        18.83 o                         
   0   9  20         16.97         24.68        19.89 o                         
   1   9  20         33.46         33.63        10.54 o                         
   2   9  20         31.17         35.44        14.30 o                         
   3   9  20         11.65         23.46        18.23 o                         
   4   9  20          0.82         -1.29        17.66 o                         
  -4  10  20          5.18          3.23        14.72 o                         
  -3  10  20         21.99         23.58        17.43 o                         
  -2  10  20         23.29         20.26        21.42 o                         
  -1  10  20          2.88          8.60        13.57 o                         
   0  10  20          0.80          0.87        12.97 o                         
   1  10  20          2.89          9.90        14.38 o                         
   2  10  20         23.31         36.80        17.29 o                         
   3  10  20         21.99         16.96        15.37 o                         
   4  10  20          5.19        -18.59        18.59 o                         
  -4  11  20          4.16         -1.06        14.41 o                         
  -3  11  20         11.92         11.51        21.10 o                         
  -2  11  20         41.81         47.23        23.86 o                         
  -1  11  20         16.26         11.32        13.47 o                         
   0  11  20          0.95         -1.13        13.16 o                         
   1  11  20         16.22         24.41        17.70 o                         
   2  11  20         41.79         36.48        18.13 o                         
   3  11  20         11.90          9.56        18.12 o                         
   4  11  20          4.15         -2.56        18.41 o                         
  -4  12  20          0.05          3.87        14.02 o                         
  -3  12  20          1.40          2.57        20.54 o                         
  -2  12  20          9.04         19.83        19.31 o                         
  -1  12  20         12.89         15.14        22.66 o                         
   0  12  20          0.27         -6.01        12.53 o                         
   1  12  20         12.90         10.46        19.36 o                         
   2  12  20          9.06          1.93        17.74 o                         
   3  12  20          1.40          1.06        13.79 o                         
   4  12  20          0.05         32.51        25.65 o                         
  -3  13  20          6.98          2.57        17.10 o                         
  -2  13  20          2.00        -17.05        17.05 o                         
  -1  13  20         16.64         20.89        15.79 o                         
   0  13  20        182.01        179.96        26.36 o                         
   1  13  20         16.64         10.06        19.05 o                         
   2  13  20          2.01        -16.67        16.67 o                         
   3  13  20          6.99          0.99        20.19 o                         
  -3  14  20          8.13          4.95        13.82 o                         
  -2  14  20          4.70         -3.98        15.58 o                         
  -1  14  20          0.58        -19.65        20.11 o                         
   0  14  20          0.36        -15.89        23.34 o                         
   1  14  20          0.58         12.86        16.48 o                         
   2  14  20          4.69          5.00        15.85 o                         
   3  14  20          8.13          5.36        27.27 o                         
  -3  15  20          3.32        -11.17        15.94 o                         
  -2  15  20          1.02         -5.84        16.73 o                         
  -1  15  20          0.09          8.20        17.35 o                         
   0  15  20          9.16         15.84        17.40 o                         
   1  15  20          0.09          0.84        20.94 o                         
   2  15  20          1.02         12.37        28.29 o                         
   3  15  20          3.32        -12.28        29.97 o                         
  -2  16  20          4.43         -4.89        15.06 o                         
  -1  16  20          5.84         -4.63        20.34 o                         
   0  16  20         16.33          9.45        20.51 o                         
   1  16  20          5.83          7.10        21.74 o                         
   2  16  20          4.43          7.22        23.34 o                         
  -2  17  20          0.62        -18.85        18.85 o                         
  -1  17  20          2.17         -4.65        20.83 o                         
   0  17  20          0.40         -1.40        23.88 o                         
   1  17  20          2.17        -15.94        20.79 o                         
   2  17  20          0.62         33.41        37.34 o                         
  -1  18  20          0.07         16.29        20.90 o                         
   0  18  20          1.51        -26.33        28.45 o                         
   1  18  20          0.07        -12.79        26.68 o                         
   1   0  21         32.61         27.14        14.36 o                         
   2   0  21        413.95        447.15        29.14 o                         
   3   0  21         66.55         85.44        17.05 o                         
   4   0  21          0.36          0.75        12.25 o                         
   5   0  21          3.92          2.26        12.86 o                         
  -5   1  21          4.58          7.71        15.18 o                         
  -4   1  21          1.36          5.52        15.84 o                         
  -3   1  21         58.05         59.78        12.00 o                         
  -2   1  21         37.56         35.44        13.94 o                         
  -1   1  21         52.26         52.57        10.76 o                         
   0   1  21        180.18        157.96        20.91 o                         
   1   1  21         52.22         35.70        15.93 o                         
   2   1  21         37.59         44.10        19.18 o                         
   3   1  21         58.04         49.07        15.84 o                         
   4   1  21          1.36         -3.07        12.35 o                         
   5   1  21          4.58          8.02        16.43 o                         
  -5   2  21          0.88          1.05        14.06 o                         
  -4   2  21          6.79          1.94        19.00 o                         
  -3   2  21         23.51         17.05        11.51 o                         
  -2   2  21         70.33         78.26        18.35 o                         
  -1   2  21        104.20        114.12        12.57 o                         
   0   2  21         37.97         43.63        13.86 o                         
   1   2  21        104.13        115.84        17.42 o                         
   2   2  21         70.30         67.28        13.81 o                         
   3   2  21         23.46         29.12        14.53 o                         
   4   2  21          6.77          9.62        13.03 o                         
   5   2  21          0.88         -5.81        13.98 o                         
  -5   3  21          7.01         16.84        10.85 o                         
  -4   3  21          0.98         -1.02        14.32 o                         
  -3   3  21          2.05          7.52        11.90 o                         
  -2   3  21        101.50        122.96        18.59 o                         
  -1   3  21         80.22         87.06        10.73 o                         
   0   3  21          8.83          5.13        10.69 o                         
   1   3  21         80.33         89.83        14.17 o                         
   2   3  21        101.55         95.20        13.18 o                         
   3   3  21          2.06         -4.23        13.60 o                         
   4   3  21          0.98         -0.67        10.88 o                         
   5   3  21          7.02          5.28        13.14 o                         
  -5   4  21          1.28          2.18        12.73 o                         
  -4   4  21         26.56         35.97        12.74 o                         
  -3   4  21         50.79         33.38        18.22 o                         
  -2   4  21         37.79         34.28        15.67 o                         
  -1   4  21        150.65        174.90        17.23 o                         
   0   4  21         42.36         53.00        12.37 o                         
   1   4  21        150.58        175.22        18.16 o                         
   2   4  21         37.77         53.63        12.96 o                         
   3   4  21         50.71         76.01        20.75 o                         
   4   4  21         26.56         26.90        11.15 o                         
   5   4  21          1.28          0.89        11.80 o                         
  -4   5  21          0.42         -7.16        16.27 o                         
  -3   5  21          6.98         -6.35        17.00 o                         
  -2   5  21          3.39         -1.02        13.38 o                         
  -1   5  21         10.78          1.83        10.26 o                         
   0   5  21          6.66         -2.30        11.74 o                         
   1   5  21         10.76         11.19        14.53 o                         
   2   5  21          3.38          5.93        14.77 o                         
   3   5  21          6.98          8.39        17.23 o                         
   4   5  21          0.42          1.92        11.15 o                         
  -4   6  21          7.96         -3.61        16.83 o                         
  -3   6  21         13.71         11.72        14.52 o                         
  -2   6  21         57.67         61.54        17.15 o                         
  -1   6  21         25.35         21.45        22.51 o                         
   0   6  21          0.80         -2.85        12.24 o                         
   1   6  21         25.32         38.71        15.63 o                         
   2   6  21         57.64         37.49        20.61 o                         
   3   6  21         13.72         19.64         9.88 o                         
   4   6  21          7.97         18.95        13.07 o                         
  -4   7  21          0.34          3.64        16.29 o                         
  -3   7  21          8.18          3.84        15.39 o                         
  -2   7  21         39.49         42.25        15.33 o                         
  -1   7  21         66.36         68.76        18.62 o                         
   0   7  21         58.81         83.14        17.76 o                         
   1   7  21         66.31         70.24        16.97 o                         
   2   7  21         39.49         44.99        17.27 o                         
   3   7  21          8.19         10.24        11.98 o                         
   4   7  21          0.34         -3.86        12.86 o                         
  -4   8  21          2.27         10.03        13.22 o                         
  -3   8  21          3.20          2.97        11.50 o                         
  -2   8  21         27.78         33.62        12.48 o                         
  -1   8  21         39.46         18.87        19.32 o                         
   0   8  21         24.49         -5.78        28.27 o                         
   1   8  21         39.43         45.77        18.23 o                         
   2   8  21         27.74          8.17        16.43 o                         
   3   8  21          3.20          9.73        16.75 o                         
   4   8  21          2.26         -9.87        16.47 o                         
  -4   9  21          5.24         14.11        15.70 o                         
  -3   9  21          4.69          1.78        15.99 o                         
  -2   9  21          5.84        -24.34        29.48 o                         
  -1   9  21          5.59          5.20        20.23 o                         
   0   9  21         54.73         74.29        19.91 o                         
   1   9  21          5.58          7.68        16.76 o                         
   2   9  21          5.83        -13.27        21.61 o                         
   3   9  21          4.70          5.99        17.67 o                         
   4   9  21          5.23         14.91        19.28 o                         
  -4  10  21          5.85         12.25        15.06 o                         
  -3  10  21          3.73         -5.48        17.50 o                         
  -2  10  21          0.71          8.61        20.09 o                         
  -1  10  21         32.64         43.38        15.75 o                         
   0  10  21        115.14        131.31        16.89 o                         
   1  10  21         32.65         45.20        10.88 o                         
   2  10  21          0.70        -14.65        14.65 o                         
   3  10  21          3.72         -8.07        19.62 o                         
   4  10  21          5.83         -3.75        20.17 o                         
  -4  11  21          7.50          1.09        15.01 o                         
  -3  11  21          0.25          9.59        21.74 o                         
  -2  11  21          2.46         -1.16        20.16 o                         
  -1  11  21         29.07         16.99        16.26 o                         
   0  11  21          7.24          3.03        14.58 o                         
   1  11  21         29.06         28.40        24.36 o                         
   2  11  21          2.46         -4.44        15.06 o                         
   3  11  21          0.25          5.97        17.73 o                         
   4  11  21          7.48         -0.35        13.10 o                         
  -3  12  21          0.08         -8.25        21.24 o                         
  -2  12  21         18.11         32.69        20.51 o                         
  -1  12  21         37.27         57.22        20.58 o                         
   0  12  21        164.07        187.06        21.16 o                         
   1  12  21         37.27         62.38        21.45 o                         
   2  12  21         18.14         17.64        20.29 o                         
   3  12  21          0.08          5.38        16.79 o                         
  -3  13  21          0.21         -9.28        17.04 o                         
  -2  13  21          3.77        -12.07        15.75 o                         
  -1  13  21          0.48          3.22        14.69 o                         
   0  13  21          5.31          1.89        26.30 o                         
   1  13  21          0.48        -11.05        18.75 o                         
   2  13  21          3.76         -0.63        16.80 o                         
   3  13  21          0.21          6.51        15.63 o                         
  -3  14  21          5.39          9.14        16.81 o                         
  -2  14  21          2.01         12.68        17.19 o                         
  -1  14  21         15.06         28.63        22.04 o                         
   0  14  21         16.27         26.56        23.70 o                         
   1  14  21         15.06          3.24        15.32 o                         
   2  14  21          2.01         -3.03        16.63 o                         
   3  14  21          5.38          7.12        17.60 o                         
  -2  15  21         10.93         34.36        24.83 o                         
  -1  15  21         13.18         -2.08        16.75 o                         
   0  15  21          7.77        -12.65        17.39 o                         
   1  15  21         13.17         22.40        19.50 o                         
  -2  16  21          8.19          0.53        19.08 o                         
  -1  16  21         12.65         -1.67        21.67 o                         
   0  16  21          2.00         -1.86        19.77 o                         
   1  16  21         12.66          3.09        24.54 o                         
   2  16  21          8.19          0.36        22.13 o                         
  -1  17  21          0.46          9.26        22.63 o                         
   0  17  21          4.18         20.76        22.19 o                         
   1  17  21          0.46         16.19        24.66 o                         
   0  18  21          0.76         46.63        73.75 o                         
   0   0  22         19.68          3.63        13.75 o                         
   1   0  22         84.74         95.99        14.41 o                         
   2   0  22         33.53         31.39        17.08 o                         
   3   0  22         16.72         18.81        14.72 o                         
   4   0  22          0.30         18.30        12.50 o                         
   5   0  22          4.53         12.27        11.89 o                         
  -4   1  22         86.11        105.18        18.60 o                         
  -3   1  22         47.22         38.99        15.19 o                         
  -2   1  22        119.91        128.54        18.58 o                         
  -1   1  22          8.62         18.33         9.82 o                         
   0   1  22          0.15          3.59        18.93 o                         
   1   1  22          8.64         15.28        13.97 o                         
   2   1  22        119.87        148.56        20.68 o                         
   3   1  22         47.21         58.49        16.19 o                         
   4   1  22         86.11         93.33        16.21 o                         
  -4   2  22          1.31          1.73        15.71 o                         
  -3   2  22         60.11         80.70        14.51 o                         
  -2   2  22          4.50         -2.46        17.73 o                         
  -1   2  22         42.11         45.95        11.01 o                         
   0   2  22         12.31          5.55        13.13 o                         
   1   2  22         42.17         49.79        13.40 o                         
   2   2  22          4.50         -2.04        11.48 o                         
   3   2  22         60.07         76.25        17.77 o                         
   4   2  22          1.31         14.05        14.03 o                         
  -4   3  22          8.53         14.47        17.28 o                         
  -3   3  22          5.73         16.01        12.26 o                         
  -2   3  22          9.76         18.12        14.49 o                         
  -1   3  22         16.16          1.81         9.76 o                         
   0   3  22         50.71         41.17        11.72 o                         
   1   3  22         16.14          8.46        12.30 o                         
   2   3  22          9.74          7.82        12.29 o                         
   3   3  22          5.75         10.54        16.26 o                         
   4   3  22          8.53          7.77         8.38 o                         
  -4   4  22         45.88         62.72        13.16 o                         
  -3   4  22          9.94         10.74        12.62 o                         
  -2   4  22         32.04         25.84        17.51 o                         
  -1   4  22          7.81          9.30        10.18 o                         
   0   4  22         67.04         64.38        12.07 o                         
   1   4  22          7.84          9.35        12.25 o                         
   2   4  22         32.07         25.99        12.81 o                         
   3   4  22          9.92         11.56        18.34 o                         
   4   4  22         45.89         75.06        12.44 o                         
  -4   5  22          5.82          6.66        17.76 o                         
  -3   5  22         30.49         44.93        17.37 o                         
  -2   5  22         37.20         26.10        17.36 o                         
  -1   5  22          3.32          4.80        10.75 o                         
   0   5  22         34.69         27.87        12.27 o                         
   1   5  22          3.32          9.32        14.07 o                         
   2   5  22         37.21         15.71        17.78 o                         
   3   5  22         30.53         35.59        18.12 o                         
   4   5  22          5.81         15.05        11.83 o                         
  -4   6  22         18.23         22.95        16.81 o                         
  -3   6  22         17.68          9.55        13.98 o                         
  -2   6  22         28.92         29.80        18.13 o                         
  -1   6  22          9.52          8.30        22.61 o                         
   0   6  22         21.25          2.48        12.45 o                         
   1   6  22          9.49         -0.36        14.45 o                         
   2   6  22         28.88         14.51        19.61 o                         
   3   6  22         17.69         27.54        10.96 o                         
   4   6  22         18.23         16.77        13.66 o                         
  -4   7  22         12.40          2.02        16.70 o                         
  -3   7  22          6.30         -1.55        12.89 o                         
  -2   7  22         55.02         56.51        15.51 o                         
  -1   7  22         25.59         27.80        23.43 o                         
   0   7  22         45.68         54.56        16.74 o                         
   1   7  22         25.58         12.80        15.34 o                         
   2   7  22         55.05         46.86        22.41 o                         
   3   7  22          6.31          1.23         9.79 o                         
   4   7  22         12.38         10.35        13.36 o                         
  -4   8  22          3.51         -0.01        15.54 o                         
  -3   8  22          9.99          5.14        10.93 o                         
  -2   8  22          6.02         -6.29        11.92 o                         
  -1   8  22         91.45         75.28        17.27 o                         
   0   8  22         18.14         34.62        28.04 o                         
   1   8  22         91.45         87.42        22.11 o                         
   2   8  22          6.03          4.93        16.10 o                         
   3   8  22          9.99         21.06        15.87 o                         
   4   8  22          3.51         -8.12        16.35 o                         
  -4   9  22         11.07         14.79        15.94 o                         
  -3   9  22         17.89         18.56        21.10 o                         
  -2   9  22          7.71         11.06        27.48 o                         
  -1   9  22         38.97         38.50        20.14 o                         
   0   9  22          0.33         20.64        24.86 o                         
   1   9  22         38.94         24.96        19.02 o                         
   2   9  22          7.69         10.32        18.87 o                         
   3   9  22         17.90          5.00        17.28 o                         
   4   9  22         11.07         22.52        17.01 o                         
  -4  10  22          0.94         -0.38        14.47 o                         
  -3  10  22          3.89         -7.01        17.96 o                         
  -2  10  22          8.39          2.04        18.81 o                         
  -1  10  22         69.14         72.58        18.89 o                         
   0  10  22          0.79        -14.65        16.12 o                         
   1  10  22         69.15         90.43        15.45 o                         
   2  10  22          8.41         26.67        18.69 o                         
   3  10  22          3.89          8.18        22.90 o                         
   4  10  22          0.94          1.15        23.38 o                         
  -3  11  22          8.73          0.49        19.16 o                         
  -2  11  22         17.55         23.20        17.83 o                         
  -1  11  22         10.11         36.70        16.75 o                         
   0  11  22          7.11          0.97        19.46 o                         
   1  11  22         10.12         20.46        31.63 o                         
   2  11  22         17.53         20.74        14.36 o                         
   3  11  22          8.73          7.25        24.26 o                         
  -3  12  22          2.24          4.33        20.23 o                         
  -2  12  22          4.31          9.92        17.28 o                         
  -1  12  22         12.78         17.10        17.14 o                         
   0  12  22         46.40         65.06        21.48 o                         
   1  12  22         12.80          0.76        17.54 o                         
   2  12  22          4.31         11.06        14.76 o                         
   3  12  22          2.23        -11.81        16.86 o                         
  -3  13  22          5.60         -4.61        17.38 o                         
  -2  13  22          7.51         10.50        15.89 o                         
  -1  13  22         41.43         42.91        19.76 o                         
   0  13  22         21.22         14.24        25.13 o                         
   1  13  22         41.47         24.47        18.87 o                         
   2  13  22          7.51          0.95        20.70 o                         
   3  13  22          5.61          7.86        20.61 o                         
  -3  14  22          3.46          3.46        17.67 o                         
  -2  14  22          0.42         -3.55        16.91 o                         
  -1  14  22          1.19        -10.63        15.76 o                         
   0  14  22          2.29         -6.60        16.48 o                         
   1  14  22          1.19          3.13        23.76 o                         
   2  14  22          0.42        -13.60        28.37 o                         
   3  14  22          3.45          5.15        16.38 o                         
  -2  15  22         16.15         18.17        17.58 o                         
  -1  15  22         11.63          0.61        30.32 o                         
   0  15  22          2.31          9.41        22.43 o                         
   1  15  22         11.63         -2.75        19.49 o                         
   2  15  22         16.15         10.51        24.21 o                         
  -2  16  22          2.86         14.08        20.03 o                         
  -1  16  22          7.69         -8.73        22.57 o                         
   0  16  22         16.25         14.99        27.07 o                         
   1  16  22          7.68          7.31        19.03 o                         
   2  16  22          2.86         -1.33        27.83 o                         
  -1  17  22          6.66          6.35        20.69 o                         
   0  17  22          0.84          1.21        18.96 o                         
   1  17  22          6.66        -15.48        40.34 o                         
   1   0  23        105.77        116.29        13.31 o                         
   2   0  23        160.01        162.34        25.04 o                         
   3   0  23          7.82         -0.72        14.00 o                         
   4   0  23          1.56          2.17        11.82 o                         
  -4   1  23          0.13         -4.37        14.03 o                         
  -3   1  23          6.24          3.37        14.40 o                         
  -2   1  23          6.96         19.87        15.74 o                         
  -1   1  23         19.09         26.46        11.31 o                         
   0   1  23         29.47         23.90        15.51 o                         
   1   1  23         19.11         24.90        12.84 o                         
   2   1  23          6.94         16.54        15.59 o                         
   3   1  23          6.26         11.37        14.36 o                         
   4   1  23          0.14         -1.25        12.66 o                         
  -4   2  23          3.86          0.94        16.61 o                         
  -3   2  23         36.54         39.13        13.84 o                         
  -2   2  23         29.85         10.23        17.45 o                         
  -1   2  23         35.70         26.79        10.32 o                         
   0   2  23         20.48         35.12        15.52 o                         
   1   2  23         35.68         27.85        13.14 o                         
   2   2  23         29.86         35.82        14.24 o                         
   3   2  23         36.55         23.93        15.68 o                         
   4   2  23          3.86          0.35        12.98 o                         
  -4   3  23          1.76         -5.09        17.10 o                         
  -3   3  23          7.70          5.72        11.31 o                         
  -2   3  23          7.02          6.11        15.03 o                         
  -1   3  23        107.07        117.47        14.13 o                         
   0   3  23         61.41         66.38        13.21 o                         
   1   3  23        107.14        108.40        15.53 o                         
   2   3  23          7.01         15.29        12.32 o                         
   3   3  23          7.68          4.51        14.51 o                         
   4   3  23          1.77         -0.74         8.62 o                         
  -4   4  23          5.53          4.48        11.54 o                         
  -3   4  23          5.35          3.09        12.92 o                         
  -2   4  23         77.05         73.30        18.97 o                         
  -1   4  23          6.72         14.86        12.23 o                         
   0   4  23         66.13         67.75        14.20 o                         
   1   4  23          6.72         10.82        13.07 o                         
   2   4  23         77.03         97.27        23.21 o                         
   3   4  23          5.35          4.17        15.40 o                         
   4   4  23          5.53         17.07        11.37 o                         
  -4   5  23         13.71         24.53        13.17 o                         
  -3   5  23          2.77          0.64        13.72 o                         
  -2   5  23         22.91         29.88        17.77 o                         
  -1   5  23         16.06          5.14        12.17 o                         
   0   5  23         36.65         34.91        12.17 o                         
   1   5  23         16.04         -3.68        13.78 o                         
   2   5  23         22.95         23.75        14.51 o                         
   3   5  23          2.78         22.68        17.64 o                         
   4   5  23         13.71         13.59        12.74 o                         
  -4   6  23          8.50         23.30        18.33 o                         
  -3   6  23          2.53         16.21        13.42 o                         
  -2   6  23         30.05         24.24        19.09 o                         
  -1   6  23         10.42         18.13        21.40 o                         
   0   6  23         12.01          7.68        13.12 o                         
   1   6  23         10.42         15.42        16.05 o                         
   2   6  23         30.03         45.39        19.37 o                         
   3   6  23          2.53         -5.22        13.27 o                         
   4   6  23          8.49         13.54        14.49 o                         
  -4   7  23          1.23          5.72        17.92 o                         
  -3   7  23          2.84         15.00        13.26 o                         
  -2   7  23         39.53         37.47        17.04 o                         
  -1   7  23         45.53         41.55        25.66 o                         
   0   7  23         66.60         61.58        19.16 o                         
   1   7  23         45.51         35.62        18.10 o                         
   2   7  23         39.55         50.47        19.93 o                         
   3   7  23          2.85          1.31        10.08 o                         
   4   7  23          1.23          8.44        14.00 o                         
  -4   8  23          9.60         10.82        16.90 o                         
  -3   8  23          0.37          0.64        11.77 o                         
  -2   8  23         11.06          4.90        13.49 o                         
  -1   8  23          3.87         15.37        24.73 o                         
   0   8  23          1.18         18.25        32.30 o                         
   1   8  23          3.88         13.71        20.71 o                         
   2   8  23         11.04          6.73        17.43 o                         
   3   8  23          0.37         19.07        13.53 o                         
   4   8  23          9.61         -4.02        16.81 o                         
  -4   9  23          0.21          5.72        13.40 o                         
  -3   9  23          7.92          7.07        20.46 o                         
  -2   9  23         13.77         12.73        21.76 o                         
  -1   9  23          4.56         18.94        20.85 o                         
   0   9  23          0.62         17.16        22.84 o                         
   1   9  23          4.55        -18.57        18.57 o                         
   2   9  23         13.75         20.07        18.82 o                         
   3   9  23          7.93          7.83        19.44 o                         
   4   9  23          0.21          2.51        15.83 o                         
  -3  10  23          2.72          2.41        20.33 o                         
  -2  10  23          1.04         -0.76        17.48 o                         
  -1  10  23          7.46         -1.26        20.28 o                         
   0  10  23          1.86         12.69        16.96 o                         
   1  10  23          7.44          5.79        14.84 o                         
   2  10  23          1.04         -3.99        13.84 o                         
   3  10  23          2.73          5.44        20.49 o                         
  -3  11  23          7.54         -9.89        17.32 o                         
  -2  11  23          4.42          2.43        16.96 o                         
  -1  11  23          2.15         -9.11        16.33 o                         
   0  11  23         62.55         87.70        18.61 o                         
   1  11  23          2.15         21.69        26.23 o                         
   2  11  23          4.43         10.64        20.06 o                         
   3  11  23          7.54         -7.09        18.46 o                         
  -3  12  23          1.74         -7.90        17.03 o                         
  -2  12  23          4.90          2.24        19.80 o                         
  -1  12  23          6.85          2.83        19.22 o                         
   0  12  23          9.40         -0.64        18.85 o                         
   1  12  23          6.86          8.88        19.85 o                         
   2  12  23          4.90          3.55        15.42 o                         
   3  12  23          1.74          1.32        19.61 o                         
  -3  13  23          1.95         -1.56        18.65 o                         
  -2  13  23          2.42        -12.72        15.43 o                         
  -1  13  23          4.69         13.55        29.50 o                         
   0  13  23          4.81        -14.57        21.32 o                         
   1  13  23          4.67        -17.69        17.69 o                         
   2  13  23          2.42         -1.51        21.10 o                         
   3  13  23          1.95        -12.34        25.42 o                         
  -2  14  23          2.72          3.64        16.06 o                         
  -1  14  23          0.22         13.42        19.84 o                         
   0  14  23          0.07          5.45        15.76 o                         
   1  14  23          0.22          6.72        23.53 o                         
   2  14  23          2.73          0.69        28.20 o                         
  -2  15  23          4.97          1.51        19.79 o                         
  -1  15  23         11.90         35.25        33.50 o                         
   0  15  23          0.00          7.85        27.40 o                         
   1  15  23         11.88         15.56        26.68 o                         
   2  15  23          4.97          5.02        21.18 o                         
  -1  16  23          1.73         -7.84        18.56 o                         
   0  16  23          1.31         12.52        28.08 o                         
   1  16  23          1.73        -23.21        27.03 o                         
   0   0  24        233.51        282.11        74.42 o                         
   1   0  24          8.54         35.13        12.88 o                         
   2   0  24          0.45        -11.42        17.86 o                         
   3   0  24         10.45          0.43        13.30 o                         
   4   0  24          0.51          7.42        11.53 o                         
  -4   1  24          9.53         -3.44        16.49 o                         
  -3   1  24         21.75         20.77        15.54 o                         
  -2   1  24         14.18         -0.02        18.68 o                         
  -1   1  24        130.43        140.72        15.61 o                         
   0   1  24         27.22         36.65        14.44 o                         
   1   1  24        130.40        132.72        20.59 o                         
   2   1  24         14.20         15.95        19.17 o                         
   3   1  24         21.77         30.53        14.16 o                         
   4   1  24          9.52          3.25        12.76 o                         
  -4   2  24          1.01         -2.89        16.73 o                         
  -3   2  24          5.21         -5.21        12.55 o                         
  -2   2  24         30.39         38.28        18.73 o                         
  -1   2  24         20.78         12.85        12.08 o                         
   0   2  24         54.38         55.17        15.02 o                         
   1   2  24         20.79         17.98        12.75 o                         
   2   2  24         30.35         32.25        15.51 o                         
   3   2  24          5.22         -9.13        14.23 o                         
   4   2  24          1.01         -6.47         8.55 o                         
  -4   3  24          1.36         -4.75        21.71 o                         
  -3   3  24          9.22         14.80        11.72 o                         
  -2   3  24          1.33        -10.45        12.13 o                         
  -1   3  24         36.85         40.91        11.04 o                         
   0   3  24         24.22         23.77        11.94 o                         
   1   3  24         36.86         39.31        13.76 o                         
   2   3  24          1.34         10.00        14.15 o                         
   3   3  24          9.23         16.92        14.38 o                         
   4   3  24          1.36          4.08        10.50 o                         
  -4   4  24          4.72          9.47        16.56 o                         
  -3   4  24          6.74          8.68        12.64 o                         
  -2   4  24         29.33         20.90        10.34 o                         
  -1   4  24         15.82         17.29         9.68 o                         
   0   4  24         24.82         20.50        13.79 o                         
   1   4  24         15.81         23.06        13.53 o                         
   2   4  24         29.33         25.18        18.92 o                         
   3   4  24          6.75         12.81        14.59 o                         
   4   4  24          4.71          0.65        10.27 o                         
  -4   5  24          3.26          6.52        11.74 o                         
  -3   5  24         17.50          3.95        14.91 o                         
  -2   5  24         17.24         39.15        21.31 o                         
  -1   5  24          2.18         -3.71        12.86 o                         
   0   5  24          0.79          4.61        11.12 o                         
   1   5  24          2.18          1.59        14.45 o                         
   2   5  24         17.22         17.32        15.68 o                         
   3   5  24         17.50         20.48        13.25 o                         
   4   5  24          3.26          5.31        13.93 o                         
  -4   6  24          9.07         27.08        20.24 o                         
  -3   6  24          2.67          9.21        15.44 o                         
  -2   6  24          1.01         17.01        18.96 o                         
  -1   6  24          2.81        -20.09        24.20 o                         
   0   6  24          0.24         -2.60        12.43 o                         
   1   6  24          2.80         -2.89        15.76 o                         
   2   6  24          1.02          0.03        13.07 o                         
   3   6  24          2.67          5.36        14.37 o                         
   4   6  24          9.06         15.84        14.63 o                         
  -4   7  24          4.39         10.75        17.23 o                         
  -3   7  24          0.36         -3.09        13.43 o                         
  -2   7  24          3.63          5.73        19.48 o                         
  -1   7  24         85.97         85.14        26.69 o                         
   0   7  24          0.13         -0.41        14.02 o                         
   1   7  24         86.01         92.33        21.74 o                         
   2   7  24          3.63          7.38        16.72 o                         
   3   7  24          0.35          3.46        10.59 o                         
   4   7  24          4.39          8.20        13.80 o                         
  -4   8  24          6.02          2.27        15.01 o                         
  -3   8  24          4.70         -0.24        12.04 o                         
  -2   8  24          8.30         22.07        16.48 o                         
  -1   8  24         20.07         23.68        25.09 o                         
   0   8  24          8.64         15.17        27.73 o                         
   1   8  24         20.05         13.31        26.38 o                         
   2   8  24          8.28         10.62        16.32 o                         
   3   8  24          4.69         -7.28        11.03 o                         
   4   8  24          6.02         -5.28        19.29 o                         
  -3   9  24         16.42         12.69        20.08 o                         
  -2   9  24          4.75        -10.71        15.64 o                         
  -1   9  24         24.20         27.61        30.18 o                         
   0   9  24          4.93         11.99        29.03 o                         
   1   9  24         24.22         11.29        21.32 o                         
   2   9  24          4.75          9.06        19.52 o                         
   3   9  24         16.44         23.03        21.79 o                         
  -3  10  24          3.15         -1.21        21.54 o                         
  -2  10  24         23.47          1.31        34.02 o                         
  -1  10  24         24.87         35.86        19.76 o                         
   0  10  24         23.87         10.64        23.08 o                         
   1  10  24         24.89         39.82        15.48 o                         
   2  10  24         23.47         27.66        17.44 o                         
   3  10  24          3.15          6.00        23.07 o                         
  -3  11  24         23.02         21.32        19.95 o                         
  -2  11  24          3.05        -19.05        19.05 o                         
  -1  11  24          6.65          1.88        17.91 o                         
   0  11  24         28.06         21.62        15.17 o                         
   1  11  24          6.63         11.16        21.18 o                         
   2  11  24          3.05         21.88        19.70 o                         
   3  11  24         23.04         31.08        23.08 o                         
  -3  12  24          3.71         -7.61        19.70 o                         
  -2  12  24          1.67         -3.13        21.62 o                         
  -1  12  24         28.17         29.04        17.68 o                         
   0  12  24          0.12          1.83        13.87 o                         
   1  12  24         28.18         45.93        22.70 o                         
   2  12  24          1.67        -12.26        19.45 o                         
   3  12  24          3.71         -1.93        21.13 o                         
  -2  13  24          2.30         -7.38        17.48 o                         
  -1  13  24          4.22        -11.82        25.26 o                         
   0  13  24         43.17         32.29        17.07 o                         
   1  13  24          4.23          8.47        22.66 o
[truncated: 43,174 more chars]
